# Supplementary material for: Risk analysis of the association between EASIX and all-cause mortality in critical ill patients with atrial fibrillation: a retrospective study from MIMIC-IV database
Source: Eur J Med Res. 2025 Apr 29;30:344. doi: 10.1186/s40001-025-02621-4 (PMC12039053; doi:10.1186/s40001-025-02621-4)
Supplement: Supplementary file 2 — Additional file 2: Supplementary Table S2. Boruta algorithm and Lasso regression conducted the feature selection for the relationship between EASIX and in-hospital mortality. [file 40001_2025_2621_MOESM2_ESM.xlsx]

## Sheet: Sheet1
rownames(data)	meanImp	medianImp	minImp	maxImp	normHits	decision											Variable	Lambda_Min	Lambda_1se
Age	5.25577	5.29259	2.64557	7.56828	0.979592	Confirmed											(Intercept)	-9.38777	-6.50059
Gender	0.799684	0.716643	-0.654041	3.37252	0.0204082	Rejected											Age	0.0120747	0.00965481
Race	-0.420599	-0.266181	-1.94107	1.95716	0	Rejected											Weight	-0.0018008	-0.000623693
Weight	2.19327	2.27663	-0.913839	3.79925	0.428571	Tentative											WBC	-0.000294174	0
WBC	6.07682	6.08491	3.76372	8.72693	1	Confirmed											RBC	-0.122121	-0.0198964
RBC	6.93173	6.92032	5.37481	8.74925	1	Confirmed											Platelet	0.000944257	0.00022242
Platelet	4.49431	4.50774	2.75563	6.36769	0.979592	Confirmed											Hemoglobin	0	0
Hemoglobin	6.81903	6.69892	3.56962	9.15952	1	Confirmed											RDW	0.052717	0.0465254
RDW	7.63757	7.64031	5.71242	10.0205	1	Confirmed											Hct	0	0
Hct	6.67152	6.71854	4.62805	8.85845	1	Confirmed											Sodium	0.0265079	0
Sodium	3.94138	4.05305	1.73304	5.79554	0.877551	Confirmed											Potassium	0	0
Potassium	3.59671	3.53835	0.959099	6.14577	0.77551	Confirmed											Calcium	0.124693	0.0829342
Calcium	3.13996	3.23828	1.39716	5.02208	0.714286	Tentative											Chloride	-0.0216789	0
Chloride	3.9751	3.79586	1.26079	6.01421	0.938776	Confirmed											Glucose	0.000297199	0
Glucose	3.63435	3.69889	1.49642	6.21353	0.795918	Confirmed											Anion_gap	0.0263964	0.0174923
Anion_gap	11.653	11.6642	9.38307	14.5877	1	Confirmed											PT	0.0127766	0.00842015
PT	8.27624	8.21036	6.46714	10.436	1	Confirmed											PTT	0.00188908	0.000236154
PTT	3.89836	3.94382	1.89656	5.55707	0.938776	Confirmed											INR	0	0
INR	7.99311	7.99972	5.83229	9.68438	1	Confirmed											Bilirubin	0	0
Bilirubin	5.95106	5.86334	4.0647	8.11915	1	Confirmed											ALT	-0.000412523	-0.000239234
ALT	4.06613	4.00614	1.84821	6.48492	0.877551	Confirmed											AST	-4.43887e-05	0
AST	6.40866	6.24117	4.38297	8.62603	1	Confirmed											Urea_nitrogen	-0.000941745	0
Urea_nitrogen	12.6295	12.625	10.0656	14.4998	1	Confirmed											Serum_creatinine	-0.0767061	-0.0170804
Serum_creatinine	9.43383	9.40175	7.52172	11.9022	1	Confirmed											LDH	0	0
LDH	14.856	14.8808	13.5605	16.387	1	Confirmed											EASIX	0.205934	0.116118
EASIX	17.0733	16.9574	15.4647	19.3451	1	Confirmed											Heart_Rate	0.000857548	0.000557402
Hypertension	-0.316387	-0.33397	-2.17816	1.10577	0	Rejected											Respiratory_Rate	-4.71176e-07	0
Heart_Failure	1.20587	1.17015	-0.449219	2.75059	0.0204082	Rejected											SpO2	-0.00312127	0
Myocardial_Infarction	1.6544	1.55778	-0.63544	3.50577	0.285714	Tentative											Temperature	-0.0109581	0
Malignant_Tumor	1.14087	1.468	-1.80009	2.86094	0.0612245	Rejected											Noninvasive_systolic_blood_pressure	0.00639641	0.00253183
Chronic_Kidney_Disease	1.05967	1.03674	-0.663218	2.70253	0.122449	Rejected											Noninvasive_diastolic_blood_pressure	0.00356206	0.00089804
COPD	-0.207864	-0.162089	-2.26845	2.26571	0.0204082	Rejected											Noninvasive_mean_blood_pressure	0	0
Hyperlipidemia	0.432944	0.443825	-1.12044	1.71929	0	Rejected											SOFA	-0.036815	0
Stroke	-0.591391	-0.740902	-2.31265	1.29344	0	Rejected											OASIS	0.0227364	0.0170171
Diabetes	0.433249	0.286352	-1.55502	2.54357	0.0408163	Rejected											APS_III	0.0116344	0.00980209
Heart_Rate	3.66563	3.75166	1.68062	5.45476	0.918367	Confirmed											GCS	0	0
Respiratory_Rate	7.53621	7.49733	5.12275	10.259	1	Confirmed											SAPS_II	0	0
SpO2	8.83855	8.92272	6.46968	10.9795	1	Confirmed											Charlson	0.0841248	0.0571916
Temperature	7.42494	7.52033	5.49194	9.06148	1	Confirmed											CHA2DS2_VASc	0	0
Noninvasive_systolic_blood_pressure	3.41262	3.33337	1.03078	5.56742	0.836735	Confirmed											Gender_Female	-0.0139437	0
Noninvasive_diastolic_blood_pressure	3.62932	3.7035	1.33493	5.73863	0.836735	Confirmed											Race_WHITE	0.0469901	0
Noninvasive_mean_blood_pressure	2.79892	2.70177	0.514533	5.50171	0.591837	Tentative											Hypertension_Hypertension	0.058836	0
Glucocorticoids	2.76538	2.52791	0.814848	5.40417	0.612245	Tentative											Heart_Failure_Heart_Failure	-0.0697901	0
ARB_ACEI	19.5154	19.5129	17.4321	20.9492	1	Confirmed											Myocardial_Infarction_Myocardial_Infarction	0	0
Immunosuppressant	1.06607	1.10601	-0.736046	3.39776	0.102041	Rejected											Malignant_Tumor_Malignant_Tumor	0	0
Aspirin	8.25396	8.1624	6.53685	10.6115	1	Confirmed											Chronic_Kidney_Disease_Chronic_Kidney_Disease	-0.168752	-0.0298438
Statins	0.884613	0.955702	-0.59767	2.38494	0.0204082	Rejected											COPD_COPD	0	0
Beta_blocker	18.3581	18.2963	16.8741	20.1862	1	Confirmed											Hyperlipidemia_Hyperlipidemia	-0.031613	0
Clopidogrel	1.01931	1.01611	-0.223384	2.54006	0.0204082	Rejected											Stroke_Stroke	-0.0116377	0
Dipyridamo	0.812294	1.09411	-1.10495	2.30997	0.0408163	Rejected											Diabetes_Diabetes	-0.0221633	0
Warfarin	19.6474	19.7261	17.5633	21.5205	1	Confirmed											Glucocorticoids_Glucocorticoids	0.0384357	0.012094
Amiodarone	5.447	5.40477	3.2715	7.09869	1	Confirmed											ARB_ACEI_ARBs/ACEIs	-1.19911	-1.03468
Digitalis	1.19077	1.06427	-0.778689	2.79259	0.0612245	Rejected											Immunosuppressant_Immunosuppressant	-0.0947167	0
Diuretics	7.19617	7.3815	4.95994	9.06787	1	Confirmed											Aspirin_Aspirin	-0.452767	-0.360546
Norepinephrine	19.3056	19.3781	18.015	20.7474	1	Confirmed											Statins_Statins	-0.328138	-0.201377
Phenylephrine	10.5624	10.5992	8.93065	12.0393	1	Confirmed											Beta_blocker_β-Blocker	-0.707502	-0.589542
Vasopressin	26.3175	26.2285	24.8649	28.5343	1	Confirmed											Clopidogrel_Clopidogrel	0.579236	0.229782
Dopamine	4.05883	4.09567	1.53037	6.25149	0.938776	Confirmed											Dipyridamo_Dipyridamo	-0.235195	0
Dobutamine	7.49203	7.47851	5.20225	8.87891	1	Confirmed											Warfarin_Warfarin	-1.29665	-1.12737
Epinephrine	5.42952	5.57831	3.93262	6.9591	1	Confirmed											Amiodarone_Amiodarone	0.242706	0.152484
Ventilation	2.52228	2.55606	1.05446	3.83379	0.571429	Tentative											Digitalis_Digitalis	0.0568631	0
CRRT	10.226	10.321	8.54989	11.3512	1	Confirmed											Diuretics_Diuretics	-0.0319461	0
Sepsis	8.84906	8.74835	7.60781	10.4687	1	Confirmed											Norepinephrine_Norepinephrine	0.677812	0.543446
AKI	3.34228	3.43764	1.15165	4.70737	0.857143	Confirmed											Phenylephrine_Phenylephrine	0.425769	0.346091
SOFA	14.6327	14.6819	13.3394	16.5049	1	Confirmed											Vasopressin_Vasopressin	0.915735	0.876119
OASIS	18.5713	18.7143	16.1947	20.8387	1	Confirmed											Dopamine_Dopamine	0.59378	0.405196
APS_III	25.2303	25.2222	22.9222	27.3574	1	Confirmed											Dobutamine_Dobutamine	0.563669	0.392007
GCS	9.64132	9.69539	7.94995	11.9898	1	Confirmed											Epinephrine_Epinephrine	0	0
SAPS_II	21.1367	21.0273	19.2212	23.5013	1	Confirmed											Ventilation_Ventilation	0.0974246	0
Charlson	6.47077	6.57366	3.70013	7.97137	1	Confirmed											CRRT_CRRT	0.0564361	0
CHA2DS2_VASc	2.00317	2.18844	-0.573077	3.51603	0.346939	Tentative											Sepsis_True	0.315102	0.220842
																	AKI_AKI	0.507941	0.344942
