# Supplementary material for: Risk analysis of the association between EASIX and all-cause mortality in critical ill patients with atrial fibrillation: a retrospective study from MIMIC-IV database
Source: Eur J Med Res. 2025 Apr 29;30:344. doi: 10.1186/s40001-025-02621-4 (PMC12039053; doi:10.1186/s40001-025-02621-4)
Supplement: Supplementary file 5 — Additional file 5: Supplementary Table S5. Raw data on populations included in studies and analyses (after interpolation for missing). [file 40001_2025_2621_MOESM5_ESM.csv]

	age	gender	race	weight	wbc	rbc	plateletcount	hemoglobin	rdw	hematocrit	sodium	potassium	calciumtotal	chloride	glucose	aniongap	pt	ptt	inr	bilirubintotal	alt	ast	ureanitrogen	creatinine	ld	vitalhr	vitalnbps	vitalnbpd	vitalnbpm	vitalrr	vitalspo2	vitaltemperature	diaht	diadm2	diadm1	diahf	diami	diamt	diackd	diastroke	diahlp	diacopd	glucocorticoids	arbacei	immunosuppressant	asprin	statins	betablocker	clopidogrel
1	54	M	WHITE	156.1	20.7	4.69	307	14.4	13.1	43.4	133.33	4.9	7.7	100.33	230.33	12	13.8	24.6	1.3	0.5	80	68	22	0.83	232	94.34	115.39	75.75	87.85	23.52	93	36.81	1	1	0	0	0	0	0	0	1	0	1	0	0	0	0	1	0
2	81	M	UNKNOWN	64.17	31.53	4.37	179	13.77	12.43	39.73	129.67	4.03	8.1	95.67	290	21.33	14.5	49.6	1.3	0.4	44	210	33.67	1.53	310	106.55	97.78	56.65	65.62	21.82	97.32	36.86	1	1	0	1	1	0	0	0	1	0	0	1	0	1	0	1	1
3	75	F	BLACK/AFRICAN AMERICAN	94.13	4.31	3.46	76.71	10.71	16.44	30.01	139.33	4.53	8.02	107.83	135.5	23.5	21.66	39.46	1.97	4.05	19	72.75	10	0.78	395.33	115.41	100.6	68.2	75.42	18.85	99.25	35.9	0	0	0	1	0	0	1	0	0	0	0	0	0	0	0	1	0
4	62	M	PORTUGUESE	88	16.75	3.94	200	11.6	16.8	36.65	133	4.75	8.5	96.5	145	17.5	22.4	124.83	2.05	1.1	411.5	508	91.5	3	986.5	84.48	103.94	64	77.75	20.41	96.56	37.37	0	0	0	1	0	0	1	1	1	0	1	0	0	0	0	1	0
5	47	M	BLACK/CAPE VERDEAN	128.5	15.06	4.33	19.6	12.14	16.98	36.48	131.75	3.85	7.33	95.75	266	27	13.57	31.83	1.23	6.5	135	218	90.25	7.28	549.5	115.41	99	68	74	19.61	95.07	36.61	0	0	0	1	0	0	1	0	0	0	1	1	0	0	0	1	0
6	61	M	PORTUGUESE	63.1	8.24	2.85	105.4	9.5	17.36	28.54	138.4	3.52	7.53	105.8	103	10.8	20.18	51.72	1.86	4.4	14	34	16.4	0.48	167	93.07	84	60	69	11.36	93.21	36.81	0	0	0	0	0	0	0	0	0	0	0	0	0	0	0	1	0
7	69	M	WHITE	86.2	15.64	2.46	145.33	7.37	16.29	22.91	139	4.08	8.8	97.44	127	35.89	25.07	84.54	2.26	2.59	241.71	967.29	109.33	3.19	1494	93.5	91	56.36	64.45	24.04	99.13	37.09	0	1	0	0	0	0	1	0	0	0	0	0	0	0	0	1	0
8	74	M	WHITE	126	8.35	4.8	108.5	11.05	21.4	36	137	5.1	8.95	105	116	13.5	15	90.2	1.35	0.8	15	40	20.5	1.2	450	94.43	123.87	84.13	95.93	19.25	95.63	36.46	0	0	0	0	0	0	1	0	1	0	0	0	0	1	0	1	0
9	78	M	UNKNOWN	73.4	10.13	3.7	145	11.97	12	36.07	138	4.2	7.9	105.67	121.67	12.33	11.6	29.7	1.1	0.5	17	17	28.67	1.57	192	70.52	128.5	70.67	89	16.85	97.06	36.5	0	0	0	0	0	0	1	0	1	0	0	0	0	1	1	1	0
10	58	M	UNKNOWN	128.9	3.57	1.87	64	7.33	18.8	22.43	132.5	5.05	9.3	90.5	97.5	19.5	24.2	51.6	2.23	9.9	23	43	49	9	191	56.04	92.92	51.72	64.64	13.48	95.24	36.57	1	0	0	0	0	0	0	0	0	0	0	0	0	0	0	1	0
11	89	M	ASIAN - SOUTH EAST ASIAN	61.7	15.9	3.64	111.5	11.23	14.7	35.18	143.5	6.52	8.68	112.5	142	17.75	14.75	126.6	1.35	1.27	26	52	69	3.98	1147	91.96	93.18	70.55	74	24.04	90.28	36.41	0	0	0	1	1	0	1	0	1	0	0	0	0	1	1	0	0
12	57	F	WHITE	91.7	8.6	4.51	158	11.35	15.9	37.7	131	4.8	9.1	87	330	19	12.6	27.1	1.2	0.6	21	19	79	3.4	281	80.29	108.64	59.08	70	17.33	96.04	36.89	0	0	1	1	0	0	0	0	1	0	0	0	1	0	1	0	0
13	62	M	WHITE	127.7	39.05	3.35	263.75	9.8	15.15	30.2	128.25	5.68	7.75	94	238	14.5	14.73	33.5	1.37	0.25	39.5	30	36.75	1.75	262	77.12	130.3	75.78	92.04	19.88	97.88	36.89	0	1	0	1	0	0	0	1	1	0	1	1	0	1	0	1	0
14	88	M	WHITE	59.5	11.57	2.46	89.67	7.48	14.55	22.23	138.2	4.98	7.44	107.6	180.8	17.4	13.66	29.82	1.28	0.6	11	13	48.4	2.66	160	110.58	120.69	45.56	62.44	18.78	97.69	36.58	0	1	0	1	1	0	1	0	0	1	0	0	0	0	0	0	0
15	86	F	WHITE	67.3	31.2	3.7	192	11.95	13.85	35.95	137.5	3.8	7.75	106	182	15	22.45	29.05	2.05	0.9	17	11	15	0.6	219	77.29	109.27	50.46	64.15	22.75	91.48	36.59	1	1	0	0	0	0	0	0	1	1	1	0	0	0	0	0	0
16	64	M	UNKNOWN	113	22.19	3.48	166.71	10.93	12.97	32.89	143.5	4.25	8.7	108.33	184.5	16.67	16.31	98.6	1.49	0.63	456.67	606.33	25.33	1.5	1163	80.39	120.54	71.83	79.91	18.93	76.56	37.11	0	0	0	1	1	0	0	0	0	0	0	0	0	1	0	0	0
17	88	M	WHITE	69.5	4.2	2.44	115	8.25	20.2	24.73	129.33	4.43	7.97	101.67	184.33	14.67	14	29.35	1.2	1.25	127.5	54	58.67	3.1	176	80.92	106.84	57	68.84	19.32	98.04	37.1	0	0	0	1	0	0	1	1	0	0	0	1	0	1	0	1	0
18	76	M	UNKNOWN	86	9.93	2.91	127.43	8.96	13.54	26.67	139.5	4.2	7.37	108.8	146.25	10.6	14.91	48.14	1.37	0.9	31	54	13	0.78	359	69.02	80.5	59.75	67.75	19.49	99.09	36.06	0	0	0	1	1	0	0	0	0	0	0	1	0	1	0	1	0
19	73	M	WHITE	89	26.34	3.66	369.2	11.12	14.2	33.86	144.5	5.4	8.85	109.75	207.25	15.75	13.86	31.24	1.3	2.75	355	661	23.25	1.38	472	92.53	128	49	69	13.83	95.2	37.06	0	1	0	0	0	0	0	1	0	0	0	0	0	0	1	1	0
20	67	M	WHITE	89.6	26.3	2.8	69	9.37	15.03	27.83	129	3.7	7.9	91.5	227.5	16	16.65	26.4	1.55	0.6	46	82	17	1.05	3472.5	121.39	120.39	67.45	79.58	19.1	95.13	37.25	0	0	0	0	0	1	0	0	0	0	1	0	0	0	0	1	0
21	68	M	PORTUGUESE	134.8	9.35	3.15	274.5	10.03	19.08	34.27	141	4.45	8.4	105	197	12.5	12.87	57.4	1.2	1	20	26	40	1.25	720	89.41	109	70	84	29.55	94.3	36.9	0	1	0	1	0	1	1	0	1	0	0	0	0	1	1	1	0
22	61	M	WHITE	89.45	14.45	4.32	132	12.65	13.6	37.75	136.67	4.2	7.27	96	226.67	24.67	26.55	53.88	2.45	1.8	7332.5	11230	47	4.8	11220	118.15	108.5	63.5	72.5	12.96	95.84	36.74	0	0	0	1	1	0	1	0	0	0	0	0	0	1	0	1	0
23	79	M	UNKNOWN	86.5	13.93	3.06	83.67	9.5	14.6	28.63	131	4.47	7.97	99	123	16.67	30.15	34.65	2.75	0.6	31	40	33.33	1.27	356	71.45	113.38	52.55	66.66	19.33	95.36	37.26	1	0	0	0	0	0	0	0	1	0	0	0	0	1	0	1	0
24	88	M	WHITE	63.2	6.2	3.69	196.5	11.8	14.45	34.1	128.33	4.07	7.3	92.33	95.5	15.5	12.33	51.15	1.17	0.8	39	44.5	23.5	0.85	247.5	66.86	100.92	57	66.92	21.39	95.56	36.78	0	0	0	1	0	1	0	0	0	0	1	0	0	1	1	1	0
25	67	M	WHITE	77	11.2	2.59	162.5	8.4	14	25.85	143.5	4.45	7.7	107	233	13.5	37.25	62.1	3.35	0.3	360	336	46.5	1.9	497.5	80.16	101.7	53.9	68.9	17.32	97.43	37.1	0	1	0	1	0	0	1	1	1	0	0	1	0	1	1	0	0
26	92	F	WHITE	64.9	9.55	4.4	155.5	14	14.05	43.7	131	4.67	8.87	94.67	110.67	10.33	18.7	36.4	1.75	0.5	30.5	21.5	35.33	0.8	183	82.65	126.2	58.48	75.12	17.74	98.78	35.41	1	1	0	1	0	0	0	0	0	0	0	0	0	1	0	1	0
27	65	F	WHITE	61	9.5	3.57	302	10.3	13.5	32.6	138.5	4.5	8.8	102	90.5	11	12.15	26.45	1.1	0.3	8	11	17.5	1.3	182	104.22	145.12	89.94	105.76	22.53	93.67	37.07	0	0	0	0	0	0	0	1	0	0	0	0	0	1	0	1	0
28	71	M	PATIENT DECLINED TO ANSWER	82.1	22.08	3.3	294	10.02	13.96	29.18	130.67	4.4	7	97.67	127.67	16	16.15	29.35	1.5	0.4	37	98	100.33	2.33	322	109.51	102.33	68.43	79.48	19.97	98.29	36.81	0	0	0	0	0	0	0	0	1	0	0	0	0	1	0	1	0
29	92	F	WHITE	53.2	5.2	3.54	219	12	13.7	35.9	137	4.7	8.83	101	240	10	13.4	26.5	1.2	0.6	8	11	21	0.7	160	51.13	129.91	64.13	82.65	19.45	99.35	36.48	1	1	0	0	0	0	0	0	1	0	1	0	0	0	0	1	0
30	89	M	WHITE	78.8	20.4	3.37	222.4	11.52	13.1	34.92	136.2	4.44	9.26	100.2	121.8	14.6	20.3	89.4	1.85	1.25	527.5	393.5	61	2.7	632.33	82.76	95.92	62.42	73.21	21.04	93.96	36.49	0	0	0	1	1	1	0	0	0	0	1	1	0	0	1	1	0
31	70	M	WHITE	86.7	7.4	2.74	151	7.9	15.7	24.4	133.5	5.5	9.4	102.25	93.25	11	13.5	23.5	1.2	0.8	30	87	38.25	0.9	373	74.65	101.33	58.2	68.03	17.72	97.81	36.57	1	0	0	1	0	1	0	0	1	0	0	0	0	1	1	1	0
32	66	F	BLACK/AFRICAN AMERICAN	70.6	5.4	2.7	155	7.85	18.45	25.2	135	5.6	8.9	96.5	90.5	15.5	14.8	37.8	1.4	0.8	25	61	53.5	5.75	168.5	82.56	94.64	52.54	62.52	21.35	95.43	38.09	0	0	0	1	0	0	1	0	0	1	0	1	0	1	0	1	0
33	77	M	WHITE	90	6	4.52	157	14.4	12.3	42.9	142	4.3	9.4	104.5	138	14.5	15.1	36.5	1.4	0.8	9	21	14	0.85	170	60.28	133.8	67.6	86.84	15.96	95.2	36.87	1	1	0	0	0	1	0	0	1	0	0	0	0	1	0	1	0
34	83	F	UNKNOWN	77.2	16.8	4.1	214.33	13.1	15.53	40.9	135.33	4.57	7.25	105.67	152.67	15.67	12	27	1.1	0.3	24.5	39.5	33	1.33	295	77.89	108.64	58.82	70.55	22.19	96.22	37.54	1	0	0	0	1	0	0	1	1	1	0	1	0	1	0	1	0
35	71	F	WHITE	50	10.35	3.23	247.5	9.6	16.5	30.9	131.4	4.72	7.4	105.2	168.6	15.4	49.9	39.8	4.6	0.2	5	18.5	41.8	2.34	215	78.79	98.87	66.09	76.61	17.29	98	36.68	0	0	0	0	0	0	0	0	0	1	1	0	0	0	0	1	0
36	55	M	OTHER	91.9	7.8	2.87	34	9.6	19.7	29.5	140	4.2	7.7	108	290	12	13.5	28.1	1.2	0.5	22	19	74	1.2	311	107	112.91	68.48	78.22	13.84	98.28	36.6	0	0	0	0	0	0	0	0	0	0	0	0	1	0	0	1	0
37	71	M	HISPANIC/LATINO - DOMINICAN	80.5	9.77	2.69	238	8.57	21.1	28.63	133	5.26	9.2	96.8	132.4	14.6	18.08	36.36	1.68	0.63	1103.67	2077	35.2	7.32	331	70.5	89.67	43	58.33	18.08	98.25	36.39	0	1	0	1	1	0	1	0	1	0	0	0	0	1	1	0	0
38	78	M	WHITE	94.1	5	2.89	104.33	10.7	14.93	31.08	132	3.97	8	103.67	162.67	12	18.5	37.3	1.7	3.8	36.5	72	18.33	0.73	265.5	59.76	97.08	50.64	61.28	12.44	97.76	36.41	0	0	0	0	0	0	0	0	0	0	1	0	0	0	0	1	0
39	73	F	WHITE - EASTERN EUROPEAN	68.1	12.25	3.21	192.5	8.65	16.8	28.4	134.5	5.4	11.1	101.5	108.5	15.5	15.15	22.8	1.4	0.5	52	49	45.5	1.55	2316	134.85	101	64.45	72.46	19.95	96.56	36.75	0	0	0	1	0	1	1	0	0	0	1	0	0	1	0	1	0
40	60	F	BLACK/AFRICAN AMERICAN	87.7	6.8	2.5	54.5	6.5	21	24.03	139	4.5	10.5	101	83	15	18.3	36.5	1.7	1.1	20	35	22	4	315	89.79	96.04	44.79	57.04	15.17	98.96	36.24	0	0	1	1	0	1	0	0	0	0	0	1	0	0	0	0	0
41	80	F	UNKNOWN	106.1	16.93	5.16	80.67	14.3	17.33	47.4	147	4	7.53	108	180.33	19	26.43	26.2	2.43	1.2	2664.5	4847	42.33	2.03	5447.5	72.74	110.52	64.74	75.19	23.36	96.11	36.83	0	0	0	0	0	0	0	0	0	1	1	0	0	1	0	1	0
42	64	M	WHITE	84.8	18.42	4.64	177.4	13.94	13.8	40.1	142.83	3.82	7.12	112	174	14.6	14.47	117.7	1.27	0.2	535	755	17.6	0.86	1012.5	63.13	136	108	84.5	23.87	98.71	36.8	1	0	0	1	1	0	0	0	0	0	0	1	0	1	0	1	1
43	78	F	WHITE	68.2	16.8	3.78	258	11.35	12.9	34.5	134.5	4.1	9.75	98	140.5	19	12.15	27.1	1.1	0.5	13	18	14.5	1	181	85.03	123.04	56.04	71.68	18.84	96.63	36.78	1	0	0	0	0	0	0	0	0	0	0	1	0	0	1	1	0
44	71	M	WHITE	164	20.75	4.59	157	13.55	15.75	43.95	137	5.1	8.23	95	283.33	16	14.63	49.26	1.33	1.35	25	32.5	62.67	1.63	351.5	88.4	103	69.5	77.5	28.16	95.12	37.75	0	1	0	1	1	0	1	0	0	0	1	0	0	1	0	0	0
45	80	F	WHITE	69	4.85	3.41	124	10.15	14.1	29.35	140	4.65	10.15	109	106.5	12	13.7	49.7	1.3	0.9	13	18	57.5	1.7	156	63.59	127.31	44.92	65.73	15.34	98.13	36.68	0	1	0	1	0	1	1	0	1	0	0	1	0	1	0	1	0
46	56	M	WHITE	87	31.7	5.03	248.25	14.78	13.68	45.35	135.8	5.22	7.3	107.8	244.25	15.5	17.17	40.53	1.57	0.7	30.5	132	30.25	1.9	642.5	120.32	85.22	59	64.78	29.74	87.9	36.93	0	0	0	1	1	0	1	0	0	0	0	0	0	1	0	1	0
47	87	M	WHITE	90	11.57	3.43	211	8.6	17.47	27.77	142.33	5.03	9.95	107.33	196	16.67	12.57	67.83	1.17	0.4	30	24	73	2.87	534	75.7	115	59.83	72.33	29.85	96.81	35.88	0	1	0	1	0	1	1	0	1	0	1	0	0	1	0	1	0
48	87	F	WHITE - EASTERN EUROPEAN	76.2	10.9	4.06	332	11.1	15.7	35.2	137	3.9	8.8	96	100	18	28.7	38	2.8	0.4	27	47	37	1.4	219	85.1	102.83	45.83	59.97	18.4	99.27	36.39	1	0	0	1	0	0	0	0	0	0	0	0	0	0	0	1	0
49	71	M	WHITE	85.95	9	3.37	110.33	11	11.87	32.1	137	3.3	8.24	106.5	115	12.5	13.5	32.85	1.25	0.85	18	29	12.5	0.7	228	73.91	129.75	73	85.75	20.48	97.04	36.67	1	0	0	0	0	0	0	0	1	0	0	1	0	1	0	1	0
50	86	F	WHITE - OTHER EUROPEAN	60	15.21	3.35	192.29	10.13	14.46	30.97	136.6	4.52	8.76	94.4	147.6	19.4	42.22	78.99	3.82	1.75	581.75	953.75	52.2	1.78	1446	115.24	110.5	87	94	20.72	97.62	37.01	0	0	0	1	0	0	0	0	1	1	0	0	0	0	0	0	0
51	92	M	WHITE	63.25	13.3	3.42	148	11.47	14.13	33.5	143	4.25	8.7	106	101	10.5	14.75	28.8	1.35	0.4	25	36	18.5	0.95	224	70.12	108.33	51.07	64.87	19	94	36.74	0	0	0	0	0	1	0	0	1	0	0	0	0	0	0	0	0
52	83	M	WHITE	78.3	9.9	4.19	306	11	17.3	33.95	142	3.9	7.4	113	66	14	29.3	35.75	2.9	2.4	11	21	30	1.2	213	74.08	106.96	67.88	77.36	21.2	93.36	36.94	1	0	0	1	0	0	0	0	1	0	0	1	0	0	0	1	0
53	81	M	ASIAN - CHINESE	69.95	11.9	4.42	200.33	9.5	18.1	31.67	135.33	6.27	9.63	100	117.33	13.67	14.7	33.85	1.35	1.13	153.67	236.67	47.33	3.4	382	50.48	99.05	51.63	66.42	17.62	98.34	36.36	0	1	0	1	0	0	1	0	0	0	0	0	0	0	0	0	0
54	62	M	WHITE	83.2	13.3	3.27	298	10.1	15.3	32	136	4.2	7.7	101	152	10	37.1	70.3	3.8	0.7	25	18	8	0.9	249	91.43	98.04	61.52	69.63	26.8	97.66	36.26	1	1	0	1	0	0	0	0	1	0	0	1	0	1	0	1	0
55	74	M	WHITE	119	21.35	4.72	274.5	11.65	18.7	39.3	137.5	4.2	8	109	80	12	31.15	43	3.25	1.2	12	23	37.5	1.7	285	103.53	104	64.8	73.6	20	98.97	37.9	1	1	0	0	0	0	0	1	1	0	0	0	0	0	0	1	0
56	65	M	WHITE - OTHER EUROPEAN	96.85	28.95	3.09	183.75	9.7	13.98	28.03	137.75	4.45	9.4	105.75	153.5	14.67	13.27	33.6	1.2	0.2	30	32	14.67	0.8	210	100.36	158	97.5	115.5	17.07	98.48	37.1	1	1	0	0	0	0	0	0	1	0	0	0	0	1	1	1	0
57	77	F	UNKNOWN	106.05	6.85	3.55	291.5	9.5	20.9	32.1	141	4.97	8.13	108	107	16.33	23	111	2.15	0.4	11	20	88.67	2.43	153	58.44	142.76	57.24	81.76	19.32	99.12	36.49	0	1	0	1	0	0	1	0	0	0	0	0	0	1	0	0	0
58	67	M	WHITE	77	4.05	2.46	57.33	7.5	27.5	23.8	142.5	3.85	8.3	110.5	123	13	11.75	28.25	1.1	2.8	62	76	59.5	0.75	1705	108.71	126.43	84.76	94.38	19.38	97.83	36.71	1	0	0	1	0	0	0	0	0	0	1	0	0	0	0	1	0
59	62	F	WHITE	90.7	37.63	3.56	244.25	10.63	12.88	33.53	141.67	4.83	8.23	108.33	206.33	14	15.53	30.45	1.43	0.4	22.33	29.5	42.33	2.2	898.5	77.88	91	50	61	30.16	96.72	37.33	1	0	0	0	0	0	0	0	1	0	1	0	0	0	0	0	0
60	87	F	WHITE	48.1	8.6	4.51	231	14.7	12.4	44.1	139	3.7	8.95	100	106	17	12.8	31.7	1.2	0.8	20	23	19	0.6	186	96.23	142.84	74.56	91.96	16.12	96.88	36.54	1	0	0	1	0	1	0	0	0	0	0	1	0	0	0	1	0
61	79	F	WHITE	61.75	8.75	3.39	279	10.9	14.5	32.25	132	4.07	8.07	91	131.67	9.33	15.8	35	1.43	0.5	7	18	9.67	0.37	236	118.49	96.75	67.69	73.94	16.63	94.77	36.62	0	0	0	0	0	0	0	0	0	0	0	1	0	0	0	1	0
62	92	M	WHITE	75.45	9.53	3.25	199.75	6.85	20.78	22.68	134.25	3.4	8.73	96.5	184.75	18.5	13.6	71.88	1.2	0.9	20	41	66.67	2	312	70.21	112.71	56.71	90.65	17.79	97.11	36.31	0	1	0	1	0	0	1	0	0	1	0	0	0	1	0	0	0
63	60	M	WHITE - OTHER EUROPEAN	87.3	8.03	3.22	138.33	11	13.63	31.53	141	3.4	7.83	102	156	20	12.33	26.7	1.17	1.3	22	51	7.67	0.73	401	103.64	140.55	90.27	105.18	16.19	98.15	37.84	0	0	0	0	0	0	0	0	0	0	1	0	0	0	0	1	0
64	54	M	WHITE	89.65	2.78	2.77	65.5	8.5	25.7	27	141.75	4.45	9.33	101.25	111.25	19.75	31.85	48.25	2.93	2.47	15	35	104	4.58	611.5	82.36	115.42	63.46	78.5	20.96	98.88	36.69	0	1	0	1	0	0	1	1	0	1	0	0	0	0	0	1	0
65	84	F	BLACK/AFRICAN AMERICAN	73.4	13.6	4.39	293	11.55	14.25	37.25	142.4	3.8	9.6	105.5	121	11.5	12.4	28.2	1.15	0.4	8	13	20	0.85	174	70.89	148.93	68.04	90.44	16.22	97.11	36.89	1	0	0	0	0	0	0	0	1	0	0	0	0	1	0	1	0
66	72	F	WHITE	56.7	13.58	3.14	133.5	9.4	13.55	28.3	135	4.5	8.9	106.5	103	14	12.93	38.77	1.17	0.5	14	39	11	0.6	228	79.96	108.89	59.11	70.52	18.4	97.72	36.74	0	0	0	1	0	0	0	0	1	1	0	0	0	1	0	1	0
67	76	M	UNKNOWN	133.35	10	3.77	208	12.15	14.5	37.15	135.67	4.83	8.73	101.33	264	10	14.2	31.1	1.3	1.1	20	19	35.67	1.33	233	91.54	120.29	70	81.46	13.17	95.29	37.11	0	1	0	1	0	0	1	0	1	1	1	0	0	0	0	1	0
68	73	M	BLACK/AFRICAN AMERICAN	109	10.77	3.41	194	9.37	15.73	29.2	138	4.28	8.87	99.75	214.5	16.25	29.1	47.65	2.65	2.7	1030.67	1075	37	2.58	998.5	83	127.67	88	101	24.57	96.74	36.58	0	1	0	1	0	0	1	0	1	1	0	0	0	1	0	1	0
69	80	M	WHITE	85.9	6	3.21	194.33	8.97	15.6	28.37	137.5	4.65	8.95	108.5	152.5	12	17.57	24.83	1.6	0.6	7	11	36	2.15	151	95.08	114	83	93.6	21.88	98.15	36.82	0	1	0	1	0	1	1	0	1	0	0	1	0	0	0	1	0
70	72	M	WHITE	113.5	14.75	2.9	322	7.95	15.45	25.3	135	4.2	8	100	103	14	13.85	27.55	1.3	0.5	50	36	49	2.25	230	59.43	130.08	53.67	59.27	14.07	97.68	36.51	0	1	0	1	0	1	1	0	0	1	0	1	0	1	1	1	0
71	63	M	WHITE	93.8	9.9	2.48	140	6.95	14.75	22.25	133.5	4.9	10.1	99	267.5	16	32	99.65	3	0.2	23	15	105	3.6	122	85.62	117.5	76.21	88.71	19.73	98.58	36.69	0	1	0	1	0	0	1	0	1	1	0	0	0	0	1	0	0
72	71	F	WHITE	104.05	14.95	4.8	219.5	10.7	21.3	36.4	138.33	5.73	7.6	97.33	160.67	13.33	17.4	49.7	1.6	0.5	12.5	14.5	57.67	2.4	373	81.54	104	45.97	58.69	15.89	94.2	36.35	0	0	1	1	0	0	1	0	0	0	0	1	0	1	1	0	0
73	69	M	BLACK/AFRICAN AMERICAN	170	8.68	2.39	127.25	7.28	17.18	23.25	132.25	5.7	7.45	103.25	86.75	18.25	11.2	28	1	0.3	35.5	118.5	85.5	5.13	212.33	78.48	134	58.4	75.56	18.88	98.16	36.61	0	1	0	0	1	0	1	0	0	0	1	0	0	1	1	0	0
74	65	M	WHITE - OTHER EUROPEAN	87.5	15.7	4.01	139.33	10.73	14.7	33.14	135	4.75	8.4	98	138	14.5	14.13	26.83	1.3	0.5	17.5	56	23	1.5	358	100.36	107.48	67	83.43	18.16	97	37.08	0	0	0	1	0	0	1	0	1	1	0	1	0	1	1	0	0
75	58	F	BLACK/AFRICAN AMERICAN	71.6	17.6	3.34	115	10.55	17.3	33.5	142	3.65	9.3	110	123.5	15.5	17.05	45.7	1.6	1.8	20	76	11.5	0.8	487	133.44	143.84	86.32	99.8	26.48	95.44	36.89	1	0	0	0	0	1	0	0	0	0	1	0	0	0	0	1	0
76	41	M	WHITE	89	9.5	3.62	124	11.9	15	34.9	127.25	4.15	7.88	88.25	101.5	13.5	23.35	109.4	2.15	3.33	2474.67	4307.33	47.5	3.2	1925.33	100.07	90.32	59.44	69.76	24	95.17	36.84	0	0	0	1	1	0	1	0	0	0	0	1	0	0	0	0	0
77	87	F	UNKNOWN	62	12.9	2.92	172.25	9.38	14.35	28.23	136.75	4.05	7.9	103	141.75	12	12.85	22.3	1.2	1.1	94	105	25.75	0.75	514.5	102.7	109.29	60.43	74.86	26.82	92.18	36.44	0	0	0	1	1	0	0	0	0	0	0	0	0	1	0	0	1
78	66	F	WHITE - OTHER EUROPEAN	67	9	4.87	109	12.35	15.15	39.2	134	4	7.5	106	120.5	14.5	46.5	45.2	5	0.8	20	22	14.5	1.1	200	75.15	116.6	57.48	71.12	12.92	95.42	36.41	1	0	0	0	0	1	0	0	0	0	0	0	0	0	0	1	0
79	68	M	UNKNOWN	80.9	11.53	2.92	209.33	9.67	12.4	27.4	136	3.95	6.98	104.5	88	12.5	12.8	31.7	1.17	0.8	15	23	19	0.9	145	68.41	119.86	65	77.64	16.35	98.41	36.52	1	0	0	0	0	1	0	0	1	0	0	1	0	1	0	1	0
80	85	M	UNKNOWN	72	13.9	3.81	185	10.05	16.05	32.65	135	3.45	8.25	95	109	8.5	11.2	58.4	1	0.4	17	25	23	0.65	171	101.93	105.3	62.2	72.5	19.19	96.5	37	1	0	0	1	0	0	0	0	0	0	1	0	0	1	0	1	0
81	65	F	WHITE	59.1	7.45	3.59	236	11.15	13.25	34.45	138	4.65	8.1	108.5	133.5	12	18.25	30	1.65	0.4	14.5	16.5	15	0.7	151	79.24	124.76	65.36	80.48	21.68	94.64	36.33	1	0	0	1	0	0	0	1	1	1	1	0	0	1	0	1	0
82	81	F	WHITE - OTHER EUROPEAN	44.5	15	3.63	581	9.8	15.5	30.6	142	4.6	9.3	106	112	18	12.8	32.7	1.2	0.4	25	27	19	0.9	335	120.35	140.68	96.14	105.14	21.43	97	36.66	0	0	0	0	0	1	0	0	0	0	0	0	0	0	0	1	0
83	73	F	WHITE	51.75	6.38	4.12	123.17	12.43	13.97	37.13	142	4.27	8.37	109.33	127.67	13	17.17	91.66	1.6	0.7	16.25	26.5	17.25	0.63	264	84.24	125.11	65.5	79.89	20.96	93.9	36.89	1	0	0	0	0	0	0	0	1	0	0	0	0	1	0	1	0
84	74	M	UNABLE TO OBTAIN	67.9	13.9	2.82	357.5	7.15	15.05	24.1	140.5	3.95	7.55	105.5	205.5	14	16.8	54.3	1.5	0.9	7.5	14	25	1.35	225	103.2	108.92	68.63	80.46	23.64	95.76	37.09	0	1	0	0	0	0	1	0	0	0	0	0	0	0	0	1	0
85	75	M	ASIAN	62.8	7.22	3.42	60	11.36	14.22	33.7	139.67	3.18	7.23	100.33	470.75	14	27.35	48.18	2.53	1.43	1320.67	2375	38	1.33	1466.33	121.58	120.7	91.5	101.3	15.3	98.23	36.32	0	1	0	1	1	0	0	0	0	0	0	0	0	0	0	1	0
86	67	F	WHITE	80.05	0.37	2.6	23	7.2	15.1	21.4	142.67	3.67	7.63	105	137	11	21.65	26.95	2	1.05	9.5	11.5	14.67	0.3	361	91.85	159.52	76.24	96.52	29	96.15	36.73	1	0	0	0	0	0	0	0	1	0	0	0	0	0	0	1	0
87	49	F	WHITE	126.2	5.53	3.75	154.33	10.53	15.37	31.03	134.67	3.5	7.27	104	145.33	13.33	17.7	92.37	1.6	1.45	15	13	45.67	2.6	309	93.25	106.76	57.04	68.56	16.14	96.93	36.89	1	1	0	0	0	0	0	0	0	0	0	0	0	0	0	1	0
88	74	M	WHITE	121.97	5.9	2.2	160.75	6.3	21.7	20.35	145	3.85	8.18	99.5	78.5	14.5	13.05	30.45	1.2	0.5	5	11.5	104.75	3.18	142.5	64.07	122.69	64.86	81.66	17.9	98.79	36.54	0	1	0	1	0	0	1	0	1	0	1	0	0	1	0	1	0
89	60	F	WHITE	101.3	11.4	4.51	146	13.5	14.3	42.3	148.33	3.83	8.17	109.67	123.67	12.33	14.25	57.3	1.3	0.3	24	44	26.33	0.63	649	82.1	115	78.25	89.75	25.58	94.9	37.06	0	0	0	1	0	0	0	0	0	0	0	0	0	1	0	1	0
90	92	M	WHITE	70	16.35	2.92	283.25	8.68	14.83	28.18	140	4.3	8.58	98.25	171.75	21.75	12.6	62.87	1.13	0.2	29	87	99	10.65	501	87.29	109.94	62.03	73.18	22.17	95.48	36.91	0	0	0	1	1	0	1	1	1	0	0	0	0	1	0	1	1
91	65	M	WHITE	118.3	16.55	4.43	203.5	13.1	16.75	40.85	141	4.95	8.1	109.5	173.5	9	12.1	33.4	1.1	0.2	20	41	24.5	1.8	263	103.6	149.25	74.25	95.5	13.88	97.04	36.83	1	1	0	0	0	0	1	1	0	0	0	0	0	0	0	1	0
92	81	M	UNKNOWN	70.9	7	4.55	147	13.8	12.6	42.4	139	4.4	8.6	104	99	13	11.7	53.83	1.1	0.6	10	16	13	0.8	156	79.36	121.2	72.4	86.53	22.38	95.29	36.79	0	0	0	1	0	0	0	1	0	1	0	0	0	1	1	1	0
93	60	M	WHITE	64.3	12	4.02	130	12	13.2	37.5	144	4.5	8.65	104	126	16	13.1	27.1	1.2	2.2	25	54	24	0.9	248.5	70.76	126.16	67.8	81.48	16.2	97.68	36.87	1	0	0	0	0	0	0	0	0	0	0	1	0	1	0	1	0
94	94	F	WHITE	44.5	6.8	2.99	221.67	8.77	14.13	26.67	128.75	3.58	6.9	96.5	156.25	10.25	17	40.9	1.5	0.5	7	22	16.5	0.7	214	77.86	113.69	70.15	78.17	22.36	96.43	36.67	1	0	0	0	0	0	0	0	0	0	0	0	0	0	0	1	0
95	86	F	WHITE	64.4	18.6	3.64	468.5	11.15	14.1	32.65	132.33	3.93	8.55	98	117.67	14	13.25	70.05	1.13	0.3	37	66	21	1.25	343	96.63	121.11	67.76	94.24	21.96	95.56	36.06	1	0	0	0	0	1	0	0	0	0	1	0	0	0	1	1	0
96	90	F	WHITE	70	10.2	3.01	146.5	8.55	15.45	26.38	144.67	3.53	8.77	107.67	104	14.33	15.9	23.6	1.45	0.5	25	20	59	0.93	153	89.38	103.1	60.52	70.03	17.34	98.66	36.77	0	1	0	1	0	0	1	0	1	0	0	0	0	0	0	1	0
97	77	M	WHITE	62.2	23.82	2.8	268.8	7.82	19.06	26.34	140.4	3.86	7.68	92.2	186.4	36.2	80.3	36.53	7.4	4.96	1068.4	2180.8	48.4	1.62	1553	55.85	92	51.25	71.83	23.68	96.12	36.28	0	1	0	1	1	0	0	0	0	0	1	0	0	0	0	0	0
98	57	M	WHITE	175.2	8.3	4.17	242.67	9.37	16.1	31.83	140.75	3.18	6.65	104	113	10.5	31.37	33.6	2.9	0.4	45.33	44.67	12.5	0.48	362	53.73	138.21	73.71	91.54	21.92	94.77	36.72	1	1	0	0	0	0	0	0	0	0	1	0	0	0	0	1	0
99	86	M	ASIAN	61.5	7.8	3.45	155.5	10.75	13.2	32.5	142.5	4.3	9.15	111	109	13	11.75	25.25	1.1	0.4	9	15	45	3.8	240	106.58	146.67	87.08	104.21	20.65	99.35	36.76	0	0	0	0	0	0	1	0	1	0	0	0	0	0	0	0	0
100	67	M	WHITE	82.3	12.15	3.71	234.5	11.55	12.9	35.65	142	4.43	8.37	102.33	133.67	15	12.03	75.22	1.1	0.35	19.5	36.5	27.33	1.17	253	103.3	109	66.92	76.76	15.26	96.41	36.85	0	0	0	1	0	0	0	0	1	1	0	0	0	1	0	1	0
101	71	F	WHITE	82.7	20.2	3.49	317.33	10.47	21.5	33.27	146	4.9	9.3	107	222.33	23.33	16.13	75.5	1.47	0.7	51	95.5	116	3.9	348.5	119	108.38	70.38	78.13	24.83	99.32	37.65	0	1	0	1	0	0	0	0	0	0	0	0	0	1	0	1	0
102	57	F	BLACK/AFRICAN AMERICAN	45.4	14.4	2.86	241	8	19.9	26.3	131.5	4.8	8	84.5	119	32	11.9	36.1	1.1	0.8	141	164	69.5	6.9	432	91.97	108.44	66.22	76.06	18.48	95.54	36.89	0	0	0	1	0	0	0	0	0	0	1	0	0	1	0	1	0
103	63	M	WHITE	94.1	15	3.19	603	9.4	18.5	29.4	141	4.2	7.05	113.5	133	13	14	64.9	1.2	0.4	90	72	12	0.95	298	117	94.33	51.67	61.17	20.89	97.57	38.05	0	0	0	1	0	0	0	0	0	0	0	1	0	1	0	1	0
104	81	F	BLACK/AFRICAN AMERICAN	143.9	10.45	3.78	228.5	10.4	17.75	35.55	140	3.93	9.1	97	110	8	43.05	40.5	3.9	0.4	12	8	9.5	1.03	161	84.54	95.45	56.55	68.7	24.21	96.04	36.72	0	0	0	1	0	0	1	0	1	0	1	0	0	0	0	1	0
105	74	M	WHITE	64.1	25.45	3.47	314	8.95	16.7	28.65	131	4.2	7	100	133	15	16.6	27.9	1.5	0.7	6	14	11	0.7	184	119.69	98.44	62.21	70.21	28.58	94.88	37.3	1	0	0	0	0	1	0	0	1	0	0	0	0	0	0	1	0
106	92	F	BLACK/AFRICAN AMERICAN	51	9.12	2.86	218.2	8.24	17.2	24.96	140	4.7	8.2	100	92.5	9	20.23	31.25	1.87	0.65	10.5	16	40.5	1.8	197	103.54	105.5	61.63	70.79	19.4	95.65	36.78	0	0	0	1	0	0	1	1	0	0	0	0	0	1	0	1	0
107	77	M	WHITE	104.05	15.77	4.47	201.67	13.97	13.87	42.43	130.5	4.82	4.05	102	147.17	20	13.6	27.4	1.3	1.3	46	72	64.17	5.15	1155.5	90.91	88.33	50.67	59.33	21.06	96.44	36.96	1	0	0	0	0	0	0	0	1	0	0	0	0	1	0	1	0
108	79	M	WHITE	63	7.23	3.27	149.67	9.27	14.93	28.9	134.67	4	7.6	97	152.67	15	15.1	56.27	1.3	0.35	32.5	22	23	0.93	272	100.61	121.75	43.5	62.75	25.18	97.86	37.17	1	1	0	1	0	0	0	0	1	0	0	0	0	1	0	1	0
109	86	M	WHITE	88	36.93	3.26	129.67	10.2	20.8	31.36	140.5	4.35	7.75	110.5	156.5	13.5	13.2	29.1	1.23	1.93	33.67	48	37	1.1	257.33	61.82	91.5	47	58	16.06	96.52	36.8	1	0	0	1	0	1	0	0	0	0	0	0	0	0	0	1	0
110	80	F	HISPANIC/LATINO - PUERTO RICAN	90	9.95	3.16	86	9.3	20.35	31.9	144.5	4.95	8.9	117.5	78	9	19.8	40.05	1.8	2.4	13	51	32	3.05	337	99.54	96.72	55.35	67.67	25.96	94.45	36.61	0	1	0	1	1	0	1	0	1	0	1	0	0	1	0	1	0
111	92	M	WHITE	62.25	7.1	2.77	157	9.85	14.95	29.85	140.33	4.77	8.77	100.33	122.33	18.67	47.85	40.25	4.45	1.25	476	733	72.33	2	782.5	84.12	100.11	59.89	72.62	19.21	93.53	36.54	0	0	0	1	1	0	1	0	1	1	1	0	0	0	0	1	0
112	55	F	WHITE	72.1	9.65	6.1	281	13.4	24.35	44.95	135.5	4.7	9.3	99.5	141	20	12.8	35	1.2	0.5	7	25	10	0.85	288	113.02	113.46	83.31	90.23	26.49	98.23	36.74	1	0	0	1	1	1	0	0	0	0	1	0	0	1	0	1	0
113	87	M	OTHER	80.5	12.8	2.47	172.5	7.6	17.45	24.7	139.33	4.33	9.13	98.67	105.67	9	29.2	47	2.7	0.75	6	32.5	33.33	1.3	254	71.81	95.6	46.56	60.96	17.42	95.41	36.46	0	0	0	1	0	0	1	0	1	0	0	1	0	0	0	1	0
114	60	M	WHITE	85.2	5.6	3.17	95	12.15	14.7	36.65	134.33	4.63	7.6	100.67	111.33	21	12.5	25	1.2	0.9	33.5	107.5	11.33	1.1	364	115.6	92.53	71	75.9	18.77	95.57	38.09	0	0	0	1	0	1	0	0	0	0	1	0	0	0	0	0	0
115	62	M	WHITE	46.6	22.35	2.85	323	9.9	14.85	29.8	139	4.15	8.05	109	132	12.5	13.4	32.75	1.2	0.6	11	30.5	27	0.8	136	89.5	103.5	75	84.5	19.45	99.27	36.5	0	0	0	1	0	0	0	0	1	0	1	0	0	0	0	1	0
116	56	M	UNKNOWN	117	5.73	2.25	92.67	7	14.87	22.07	134	3.6	8.25	108.5	88.5	10	15.6	31.9	1.4	1.15	18	37.5	37.5	3.25	325	109.77	115.76	57.8	74.44	26.46	96.35	37.63	0	1	0	1	0	0	0	0	0	0	0	0	0	0	0	1	0
117	83	M	WHITE - OTHER EUROPEAN	61.3	13	3.26	362.5	10.3	12.25	31.05	132	4.58	8.15	100.25	179.5	13.25	16.2	45.65	1.5	0.2	31.5	33	31	1.4	150	136.04	100	63.84	75.68	24.52	95.2	36.67	0	0	1	1	0	0	0	0	0	1	1	0	0	0	0	1	0
118	90	F	WHITE	56.9	10.67	2.75	383.67	7.5	15.13	21.43	119.25	5.13	8.68	85.75	155.25	14.75	46.65	95.05	4.35	0.2	89	156	45.5	2.33	287	62.35	159.46	67.38	90.67	13.69	98.42	36.69	0	1	0	1	1	0	1	0	1	0	0	0	0	0	0	1	0
119	58	M	WHITE	112.2	8.7	3.23	205	10	13.45	29.6	141	4.1	8	104	121.5	12	10.7	22.4	0.9	0.6	37	41	14	0.8	166	115.71	100.28	60.93	70.5	19.94	96.76	37.34	0	0	0	0	0	0	0	0	0	0	0	0	0	1	0	1	0
120	84	M	WHITE	93.3	41.13	1.9	501.5	6.58	26.58	19.83	137.75	4.88	8.23	96.75	101.75	24.75	76	36.2	7.3	0.9	183.5	215.5	89.25	5.95	368	66.24	130.92	60.25	77.5	21.56	96.22	36.77	0	1	0	1	0	1	0	1	0	0	0	0	0	1	0	0	0
121	52	M	WHITE	97	7.5	2.7	100.2	7.4	17.46	24.44	132.8	4.98	7.25	97	206.6	25	22.58	36.7	2.12	2.47	950.67	2329	40.6	1.78	1101.5	102.5	105	74	84.33	24.38	99.91	36.34	0	1	0	0	0	0	0	0	0	0	1	0	0	1	0	0	0
122	84	M	UNKNOWN	61	15.78	4.6	96.8	13.64	14.4	38.4	143.5	4.4	8	110.5	109	10.5	13.82	27.5	1.28	1.4	13	22.5	21	0.6	240	76.17	105.57	58.57	72.39	20.35	99.17	36.56	0	0	0	1	0	0	0	0	0	0	0	0	0	0	0	0	0
123	91	M	UNKNOWN	57.3	2.23	2.54	23	7.5	19.6	23.03	131	4.4	8.2	92	121	17	16.2	31.1	1.5	2.7	17	65	42	1.1	1481	122.47	96.55	52.66	62.52	34.06	98.42	37.16	0	1	0	1	0	1	0	0	0	0	1	0	0	0	0	1	0
124	69	M	AMERICAN INDIAN/ALASKA NATIVE	71	12.53	3.63	157	10.37	13.53	31.05	140.5	4.4	8.2	109.5	115	11	14.13	35.07	1.3	0.3	19	27	16.5	1.3	151	87.29	134.63	70.3	91	16.48	99.71	36.74	0	0	0	0	1	0	1	0	1	0	0	0	0	1	1	1	0
125	73	M	WHITE	110	5.4	2.5	106	9.1	18.85	26.27	147.33	3.8	9.13	113.33	146.33	18	23.95	58.55	2.3	4.7	19.5	61	20.67	1.37	373.5	82.68	122.08	82.38	95.93	19.78	94.1	36.82	0	1	0	0	0	0	1	0	0	0	0	0	0	0	0	0	0
126	61	F	UNKNOWN	106.85	16.7	4.33	177	13.9	15.95	46.35	145	4.4	8.5	106	125	16	11	26.1	1	0.4	23	36	6.5	0.4	437	84.24	111.19	54.15	72.96	18.2	97.24	37.27	0	0	0	0	0	0	0	0	0	0	1	0	0	0	0	0	0
127	66	M	OTHER	52.3	17.55	4.42	179.5	13.1	15.65	41.55	162.33	3.6	8.27	127.33	295.67	12.67	13.8	81.68	1.2	0.4	11	22	48.67	2.33	333	91.45	109.96	76.75	87.39	22.58	97.64	37.72	1	1	0	0	0	0	0	0	0	0	1	1	0	1	0	0	1
128	73	F	UNABLE TO OBTAIN	91.5	8.7	2.79	29.67	9	15.57	26.4	141	3.7	6.67	107	210.33	15	17.85	23.65	1.6	0.8	31.5	31	98	4	300	123.64	120.13	70.75	85.5	28.04	95.76	37.8	1	1	0	0	0	0	0	0	1	0	0	0	0	0	0	1	0
129	75	M	UNKNOWN	67.3	6.6	4.61	141	11.9	17.2	37.2	141	4	9.4	108	84	18	14.4	27.4	1.3	0.3	18	25	26	1.4	221	67.28	129.45	81.93	96.21	16.21	99.52	36.68	0	0	0	0	0	0	0	0	0	0	0	0	0	0	0	1	0
130	82	F	BLACK/AFRICAN AMERICAN	96.5	8.9	4.18	183	12.2	15.9	41.9	143	4.23	9.15	96.5	183.25	8.75	11.7	26.25	1.1	0.4	42	18	26.25	0.9	255	74.26	134.64	60.12	81.2	17.85	97.89	37.03	0	0	0	1	0	0	0	0	1	0	0	0	0	0	1	1	0
131	87	M	WHITE	83.7	10.6	2.57	255	7.75	15.85	22.8	137	3.25	7.55	100.5	241.5	26	15.5	33.65	1.45	0.4	43.5	88.5	131	5.3	413.5	72.04	111.24	53.76	66.84	18.78	98.11	36.13	0	1	0	1	1	0	1	0	1	0	1	0	0	0	0	1	0
132	86	F	UNKNOWN	61.55	10	3.99	271	11.8	14.8	35.25	139	4.1	8.5	106.5	152	15	27.1	40.2	2.55	0.6	18.5	40	26	1.05	305.5	98.35	113.36	65.86	76	19.08	98.35	37.05	0	0	0	1	0	0	0	0	0	0	0	1	0	1	0	1	0
133	67	M	UNKNOWN	89.75	9.33	3.47	300	11	15.17	34	138	3.97	9.1	100	140	19	21.77	78.63	2	1.1	16	26	32.33	2.23	216	117.54	89.88	76	77.75	18.6	96.64	37.02	0	1	0	1	0	0	1	1	1	0	0	0	0	0	0	1	0
134	68	F	WHITE	97.3	7.45	4.25	235	11.75	13.85	36.25	141	4	9	107.5	105	12	12.13	85.58	1.13	0.3	17	20	18	1	209	65.65	132.24	69.29	87.71	18.21	96.17	36.68	1	0	0	0	0	0	0	1	1	0	1	0	0	1	0	1	0
135	93	M	BLACK/CAPE VERDEAN	96.1	9.03	4.79	171.33	15.07	13.8	46.17	148.5	3.58	9.13	105.75	133.75	20	15.8	34.25	1.45	0.85	14.25	32.75	69.25	2.6	506	107.46	115.58	66.79	79.58	20.88	94.12	36.57	0	0	0	1	0	1	1	0	1	0	1	0	0	0	0	0	0
136	80	F	BLACK/AFRICAN AMERICAN	74	5.37	3.44	170.33	10.1	15.6	31.4	134.67	3.93	7.6	92.67	117.33	20.33	14.6	150	1.3	0.3	31	45	37.33	5.2	369	91.96	129.83	71.17	90.25	27.5	95.27	37.23	1	0	0	0	0	0	0	0	1	0	1	0	0	1	0	0	0
137	73	M	WHITE	85.2	11.95	4.77	196.5	14.35	13.5	40.15	128.67	3.8	8.55	94.33	129.33	16	15.1	75.8	1.4	1.7	39	179	19	0.9	481	95.07	127	75	85	17.61	96.75	36.71	0	1	0	1	1	0	0	0	1	0	0	0	0	1	0	1	0
138	64	M	WHITE	88.9	8.3	4.84	120.5	13.23	16.1	40.06	136.75	4.5	8.55	102.75	221.25	15.75	19.27	38.4	1.83	1.6	51	81	58	1.4	317	62.53	126.44	81.69	92.19	22.36	96.79	36.67	1	1	0	1	0	0	0	0	0	0	0	0	0	1	0	1	0
139	73	M	WHITE	64.65	5.93	2.47	90	7.6	19.1	24.73	134.5	4.85	7.45	99	237.5	12	21.2	111.43	1.9	0.8	30	46	44.5	1.45	298	82.53	114.03	63.56	78.3	22.98	96.92	36.71	0	0	1	1	0	1	0	0	0	1	0	1	0	1	0	0	0
140	86	M	WHITE	76.7	4.9	3.19	335.5	10.15	17	30.35	139.67	4.33	8.17	104	283	22.33	11.7	29.6	1.1	4.9	141	183.5	87.67	3.17	266.5	72.93	126.39	59.89	78.93	23.16	98.68	36.24	1	1	0	0	0	1	0	0	0	0	0	0	0	0	0	1	0
141	88	M	WHITE	116.25	8.35	3.14	228.5	10.9	14.2	35.6	142.25	4.35	8.58	99.75	80.5	11.25	27.3	70.45	2.5	0.7	25	32	43.75	1.7	210	62.42	103.73	57.5	72.09	20.04	94.09	36.55	0	1	0	1	0	1	0	0	1	0	0	0	0	0	1	0	0
142	67	M	WHITE	75.7	11.03	2.82	194.33	8.27	15.07	25.37	141.33	3.33	7.1	109.67	319.33	16.67	16.8	39.3	1.5	0.43	7	13	66.67	5.1	110.5	54.73	108.28	55.8	70.76	14.38	99.46	35.67	0	0	0	0	0	0	0	0	0	0	0	0	0	0	0	1	0
143	71	M	WHITE	104	10.42	3.53	144.2	12.4	12.96	34.14	138.67	4.23	9.1	106.67	100	14	16.52	41.87	1.46	2.3	17	18	15	1.07	193	66.85	109.31	56	68.62	14.2	98.15	36.5	1	1	0	1	0	0	0	0	1	0	0	0	0	1	0	1	0
144	88	F	WHITE	58.6	6.27	2.96	114.17	8.58	15.33	26.52	138	3.8	7.75	110	92	9.5	25.65	51.9	2.35	0.6	11	16	14.5	1	151	75.5	137.36	54.88	77.08	20.35	99.5	36.66	0	0	0	1	0	1	1	0	0	0	0	0	0	0	0	1	0
145	62	M	WHITE	123	18.78	3.44	422	10.3	14.88	34.35	137.25	5.13	7.57	104	174.5	12.75	15.8	27.77	1.43	1.07	8.67	23.33	19	2.1	291	108.46	109.1	60.7	72	22.8	97.59	37.86	0	1	0	0	0	0	1	0	0	0	1	0	0	0	0	0	0
146	59	M	PORTUGUESE	114.4	13.7	3.06	186	9.13	14.3	27.3	139.6	4.2	7.93	109	157.8	8.6	13	53.65	1.2	0.76	665.8	738.6	24.75	1	479	109.35	110.67	64.25	74.29	16.96	96.15	37.38	0	1	0	0	0	1	0	0	1	0	0	1	0	1	0	1	0
147	90	M	WHITE	50.3	10.3	2.67	1112.67	8.15	20.27	26.35	142.5	4.13	8.67	107.75	117.67	19	18.85	30.1	1.75	1.4	221	261.5	86.67	1.87	650.25	76.4	97.88	59.41	68.49	18.67	97.21	36.83	0	0	0	1	0	0	1	0	0	0	0	0	0	1	0	1	0
148	54	M	WHITE	94	6.35	4.54	171	12.35	13.55	39.25	135.33	4.57	8	101.67	106.67	10	12.95	22.65	1.2	0.6	18	25	45.67	1.5	340	75.62	89.17	62.33	71.5	20.5	96.54	36.71	0	0	0	1	0	0	0	0	0	0	0	1	0	0	0	1	0
149	91	F	BLACK/AFRICAN AMERICAN	70.6	24.3	2.59	353	7.7	15.9	25.03	147.25	4.73	8.08	112.25	149	14.25	18.45	26.85	1.7	0.2	35	45	59.75	2.43	403	100.2	102.3	52.91	66.26	17.44	98.96	36.78	0	1	0	1	0	1	1	0	0	0	0	0	0	1	0	0	0
150	78	F	UNABLE TO OBTAIN	73	25.67	2.68	434	7.93	29.9	24.7	141	3.45	7.35	102	95.5	11.5	19.03	71.45	1.73	1.2	18	23	12.5	0.55	245	129.37	118.95	85.42	95.58	16.79	95	36.86	0	0	0	0	0	0	0	0	0	0	0	0	0	1	0	1	0
151	78	F	WHITE	89.1	13.35	3.96	526	10	18.55	31.8	139	5	8.6	101	165.5	12.5	12.5	25.15	1.15	0.65	30.5	27	14.5	0.7	172	120.58	101.67	73.57	82.63	18.67	95.25	36.87	1	0	0	0	0	0	0	0	1	0	0	0	0	1	1	1	0
152	70	M	ASIAN	65.75	26.6	4.11	182	11.7	16.35	35.8	130.5	5.23	8.67	97	273.5	16.75	12.1	44.4	1.1	2.4	31	26	40.75	1.73	408	58.61	114	56.67	71	17.57	96.7	36.89	0	1	0	1	0	0	0	0	0	0	0	1	0	1	0	1	0
153	77	M	WHITE	107.4	26.35	2.62	248.5	6.9	15.85	21.63	127	4.97	8.6	89	351.33	20	14.5	24.9	1.3	0.6	30	29.5	112.33	3.33	143	73.64	111.96	52.44	70.52	20.28	94.36	36.74	0	1	0	1	1	0	1	0	1	0	1	0	0	1	0	1	0
154	85	F	BLACK/AFRICAN	46.5	16.75	4.57	159.5	9.85	25.75	35.4	151.67	3.23	7.4	114.33	176.33	19.33	13.2	37.1	1.25	1.15	192.5	493.5	60	2.23	973	105.22	102.61	61.13	70.45	15.78	99.52	37.21	0	1	0	1	1	0	0	1	1	1	0	1	0	1	0	1	0
155	72	F	WHITE	118.8	22.7	3.59	229.5	11	14.7	35.65	131	5.8	8.2	89	194	22	11.9	37.9	1.1	0.2	19	23	43	5.5	312.5	78.23	104.68	51.4	63.68	35.77	95.42	37.94	1	1	0	1	0	0	1	0	1	0	1	0	0	1	0	1	0
156	49	M	ASIAN - CHINESE	70.07	6.57	3.04	109.38	9.73	16.03	28.1	141.8	4.04	9.9	109.4	149	14.33	14.96	57.88	1.4	3.5	27	71	35.67	4.8	345	88.59	107.78	63.97	80.6	15.66	100	37.11	0	0	0	0	0	0	0	0	0	0	1	0	0	1	0	1	0
157	64	F	UNKNOWN	45.3	8.73	2.7	309.67	7.97	14.07	24.23	125.33	3.93	8.1	94.67	135.67	12	13.93	38.4	1.27	0.2	18	35	7.67	0.5	804	117.12	131.72	71.36	85.32	28.32	94.6	37.26	0	0	0	0	0	1	0	0	1	0	1	0	0	0	1	1	0
158	86	M	WHITE	73.95	10.85	3.54	162.5	10.95	14.35	31.7	136.5	4	8	100	145.5	9.5	13.5	90.6	1.25	1.4	108	185	16	0.7	235	90.19	108.84	52.92	74.25	25.31	94.46	36.89	1	0	0	1	0	0	0	0	1	0	0	1	0	0	1	0	0
159	59	F	OTHER	67	8	2.1	129	8.6	16.9	26.7	126	4.35	9.25	94.5	254	14.5	35.5	34.5	3.3	11.9	33	44	26.5	0.6	415	84.6	107	84.5	92.5	10	94.96	37.37	0	0	0	1	0	0	0	0	0	0	0	0	0	0	0	1	0
160	76	M	WHITE	94.4	15.9	2.37	143.75	7.25	20.93	23.1	142.5	4.8	8.05	97.5	152.75	16.25	41.27	37.27	3.83	0.7	38	92.5	99	2.95	455	104.67	116.5	58.17	71.54	18.83	99.17	36.71	0	1	0	1	0	0	1	0	0	1	0	0	0	0	0	1	0
161	77	F	WHITE	108	6.5	2.93	269.67	8.63	16.87	27.83	135.67	3.93	7.87	104	126	10.33	12.75	25.6	1.2	0.4	8	17	16.33	1.5	136	80.5	107.52	66.38	78.86	15.04	97.12	36.68	1	0	0	0	0	1	0	0	1	0	0	0	1	0	0	0	0
162	52	M	UNKNOWN	50.7	6.93	3.57	93	11	27.5	34.37	138.67	4.57	8.8	104.67	100.67	9.67	16.75	32	1.55	0.4	12	15	9.33	0.7	172	109	106.8	80.68	89.08	20.6	96	36.68	0	0	0	0	0	0	0	0	0	0	0	0	0	0	0	1	0
163	73	F	WHITE	86.3	10.8	4.09	225	10.7	15.05	34.2	139	3.77	9.47	99	298.5	16	15.3	89	1.4	0.75	10.5	17.5	12	0.85	259.5	97.31	110.92	59.5	71.33	24.23	94.93	36.71	1	1	0	1	0	0	0	0	1	1	0	0	0	1	1	1	0
164	47	F	WHITE	81.8	11.7	4.61	247.5	12.2	19.25	37.55	135	3.9	9	102.5	103.5	17.5	11.05	27.15	1	0.35	29.5	21.5	9.5	0.7	213	98.92	157.68	100.56	117.2	26.56	96.96	36.75	1	0	0	0	0	0	0	0	1	1	0	0	0	0	1	0	0
165	84	M	WHITE	65.4	5.8	2.41	72	8.47	20.2	25.1	138	4.8	8.6	103.5	96.5	13.5	20.93	35.97	1.9	1.1	21	28	61	1.4	326	87.44	99.39	47.78	60.13	25.13	96.5	37.18	0	1	0	1	0	0	0	0	0	0	0	0	0	0	0	1	0
166	69	F	WHITE	74.9	13.25	3.3	255.5	9.7	14.35	29.5	133.5	4.45	7.45	106.5	149	9.5	15.6	28.2	1.5	0.7	29	17	11	0.45	281	67.33	100.83	41.17	55.83	22.12	96.88	37.2	0	0	0	0	0	0	0	0	0	0	0	0	0	1	0	1	0
167	56	M	WHITE	117.6	15.5	4.72	142	14.6	21.25	48.35	137	5.4	9.15	91	109.5	23	20.65	49.05	1.9	1.9	54.5	179.5	29	5.78	169	104.88	88.54	58.15	68.46	18.88	94.36	36.89	0	1	0	1	0	0	1	0	0	0	1	0	0	1	0	0	0
168	80	F	WHITE	80.3	20.67	3.08	214.67	8.67	16.23	27.8	132	3.73	8.67	94	745	29	32.83	30.03	3	0.45	196	474.5	35	2.5	1268	62.19	109.52	42.83	125	24.58	96.14	37.16	0	1	0	0	1	0	1	0	0	0	0	0	0	1	0	0	0
169	59	M	WHITE	76.3	6.57	2.61	190	6.93	20.73	23.03	138.5	4	8.45	104.5	189	10.5	13.7	55.43	1.3	0.45	19	22	18.5	0.6	261.5	81.12	129.84	46.64	66.32	20.32	96.27	36.9	1	0	0	0	0	0	0	0	1	0	0	0	0	1	1	1	0
170	83	M	WHITE	56.07	1.07	2.75	105.33	7.93	17.5	25.73	142.5	4.6	6.1	114.5	98	9.5	24.7	42.1	2.3	1.3	14	30	30.5	0.9	650	89.8	88.11	61.95	70.86	19.35	97.93	37.36	0	0	0	0	0	1	1	0	0	1	1	0	0	0	0	1	0
171	78	F	WHITE	128.2	15.1	3.77	135.5	11.15	14.35	33.5	140	3	8.15	109.5	129	15	14.65	31.7	1.35	0.3	22	22	26.5	1.3	251	64	96.83	54	64	17.92	99.17	37.11	1	0	0	1	0	0	0	0	0	0	0	1	0	1	0	0	0
172	84	M	UNKNOWN	81.75	18.7	4.35	128.5	13.15	15.45	40.32	133.5	4.8	8.85	99	104	16	14.73	43.23	1.38	2.4	46	53	24.67	1.17	270	65.78	123	48.5	69.5	21.74	97.21	36.77	0	0	0	1	1	0	0	0	1	0	0	0	0	1	0	1	0
173	75	F	WHITE	88.5	27.5	2.86	208	9.3	17.13	26.76	139.67	4.47	7.73	103.33	145.33	14	21.63	32.1	2	0.77	798.67	1096.67	28.33	1.67	1402	111.81	128	43.5	63	14.42	98.59	37.47	1	1	0	0	0	0	0	0	1	0	0	0	0	0	0	1	0
174	87	F	BLACK/CARIBBEAN ISLAND	60.7	6.3	3.27	246	10.5	14.4	31.9	137	3.8	9.7	100	199	16	22.4	34.4	2	0.4	10	14	7	0.6	127	76.24	139.1	73.65	92.7	21.76	99.9	36.64	1	1	0	0	0	0	0	1	1	0	0	0	0	1	0	0	0
175	79	M	WHITE	77.5	25.9	2.97	134.67	8.93	19.8	28.37	139.67	4	8.35	95.67	186.67	23	15.5	31.55	1.43	2.63	109.33	185.67	68	2.23	439	88.1	108.45	59.97	73.69	28.97	95.03	36.95	0	1	0	0	0	0	1	0	1	1	0	0	0	1	0	1	0
176	83	M	WHITE	102.2	19.24	3.12	115.6	9.54	17.76	26.63	141.25	3.77	7.95	104.67	159.5	12.67	13.35	29.45	1.25	1.4	14	18	17.33	0.83	190	67.21	110.79	58.06	74.25	18.08	96.67	36.89	1	0	0	1	1	0	0	0	0	0	0	0	0	1	1	1	0
177	68	M	WHITE	51.2	6.45	2.7	140	8.6	14.35	26.55	137	4.35	7.55	111	95	9.5	29.4	37.67	2.9	0.7	29.5	37.5	34.5	0.65	150	69.25	99.84	43.56	57.29	17.48	98.27	36.57	0	0	0	0	0	0	0	0	0	0	0	0	0	0	0	0	0
178	75	M	WHITE	100.8	7.2	4.43	138	14	12.5	40.6	145	4.9	8.9	107	114	11	15.6	29.5	1.4	0.7	21	16	16	1	174	65.88	129.2	69.05	86.45	19.74	97.24	36.99	1	0	0	0	0	1	0	1	1	0	0	0	0	0	0	1	0
179	71	M	BLACK/AFRICAN AMERICAN	81.9	5.45	3.13	153.5	10.5	13.15	32.1	142.4	3.68	9.26	106	103.2	10.4	14.05	33.5	1.3	0.65	44	29	18	1.78	189	69.04	128.6	72.84	86.04	14.48	94.52	37.14	0	0	0	1	0	0	0	0	0	0	0	1	0	1	0	0	0
180	95	M	WHITE - RUSSIAN	62.9	9.2	3.64	225	9.3	17.7	30.9	139	3.6	8.7	106	103	11	16.1	32.2	1.5	0.5	12	20	53	2.8	152	59.92	134.27	58.5	80.32	19	97.32	37.15	0	1	0	1	1	0	1	0	1	0	0	0	0	1	0	0	0
181	73	F	WHITE - OTHER EUROPEAN	82.6	17.25	3.53	181	10.9	14.8	36.45	146.25	4.65	6.85	110	125.5	23.25	20.9	26.85	1.9	2.2	369	970	39	3.43	1458	93.04	92.16	51.92	65.12	25.58	94.96	37.02	1	0	0	0	0	0	0	0	0	0	0	0	0	0	0	0	0
182	86	M	UNKNOWN	49.9	17.3	3.49	143	10.9	13.55	34.8	144.67	5.43	8.77	101.67	144	18	11.8	36.9	1.1	0.8	14	39	56.25	1.7	395	96.41	114.92	74	86.46	24.33	95.3	36.82	0	0	0	1	1	0	0	0	1	1	0	0	0	1	0	1	0
183	66	M	UNKNOWN	75.02	34.5	2.74	33	7.4	28.15	25.65	132	4.73	8.2	83.75	92.25	44.25	24.05	30.25	2.2	5.25	596	500.5	69	3.98	792	85.48	134.25	75.33	89.38	23.74	97.68	36.58	0	0	0	1	0	0	1	0	0	0	0	0	0	0	0	1	0
184	59	F	WHITE	71.8	10.93	1.92	74.33	7.37	16.73	21.77	131.67	3.23	8.13	97.67	175.33	17	30.53	49.67	2.73	12.95	27	42	15.67	0.67	233	103.44	95.64	54.2	62.92	24.19	94.08	36.61	0	0	0	0	0	0	0	0	0	0	1	0	0	0	0	1	0
185	76	F	UNKNOWN	54.7	9.15	3.31	175	10.1	14.65	31.2	140.33	3.43	8.13	106.67	278.67	16.33	11.8	26.8	1.1	1.23	278.33	231.67	15	0.53	483.5	79.97	113.3	68.07	80	20	97.85	36.77	1	1	0	0	0	0	0	0	1	0	0	0	0	0	0	1	0
186	76	M	PORTUGUESE	122.9	36.6	3.18	87.33	12.27	15.13	36.87	138.75	4.38	8.5	106	164.5	13.25	17	28.9	1.55	1.25	23.67	42.33	89.5	2.4	435	129.82	104.39	67.71	76.17	20.76	94.59	36.75	0	0	0	0	0	1	1	0	0	0	1	0	0	1	0	1	0
187	84	M	ASIAN	59.8	9.7	3.57	152.5	10.36	15.38	29.25	134.5	5.25	9.5	104	121.5	10.5	14.03	49.07	1.2	0.5	25	37	26.67	1.2	197	97.22	112.21	59.29	57	20.15	99.05	36.54	0	1	0	1	0	0	1	0	1	0	0	1	0	1	0	1	0
188	88	M	WHITE	89	10.95	3.03	201	10.05	12.5	30.9	134	4.13	10.8	88	187	20	32.9	36.5	3.05	1	9	20.67	51.5	4.05	330	70.12	101.61	51.74	64.52	20.68	97.08	36.57	0	1	0	1	0	0	1	0	0	0	0	0	0	0	0	0	0
189	71	F	WHITE	100.5	10.34	2.34	87.6	7.22	15.46	22.18	136	4.5	8.4	106.67	144.33	13.33	31.1	32.63	2.8	1.3	16	34	31.33	2.43	200	83.14	88.85	42.77	53.62	20.18	97.18	37.16	1	0	0	1	0	0	0	0	0	1	0	0	0	0	0	0	0
190	82	F	WHITE	79	12	3.21	141.5	10.2	16.9	29.22	142	4.57	8.95	113.33	131.5	13	16.95	150	1.55	0.8	45	210	28.5	1.6	588	97.98	83	42	50	16.64	99.86	35.77	0	1	0	1	0	0	1	0	0	0	0	0	0	1	0	1	0
191	75	F	WHITE	89.1	18.1	3.28	131	7.6	19.9	25	132.67	5	8.57	88	68.33	15.33	20.5	31	1.9	0.5	127	48	73	1.73	269	80.08	119.26	67.04	78.96	19.16	96.04	36.67	0	1	0	1	0	0	1	0	1	0	0	0	0	1	0	0	0
192	80	F	UNKNOWN	84	21.15	3.33	134	8.4	19.85	27.05	142	3.9	7.95	106	131	13	16.65	29.1	1.55	0.7	18	46	18.5	1.05	290	67.83	116	49	67	17.64	96.84	37.12	0	0	0	1	0	0	0	1	0	0	1	0	0	0	0	0	0
193	87	F	ASIAN - CHINESE	60	6.95	4.93	162	13.75	16.9	43.5	142	5.47	7.7	106	109.33	12.33	22.3	31.55	2.05	1	17.5	37	15.33	0.67	627	106.96	92.58	65.79	72	21.75	96.17	35.37	1	1	0	0	0	0	0	0	1	1	1	0	0	0	0	1	0
194	72	M	WHITE	57.1	3.8	2.45	28.33	7.25	22.3	22.55	138.5	4	8.65	102	224	10.5	11	22.9	1	1.1	443	38	12.5	0.45	403	66.08	91.77	62.14	71.71	15.83	97.61	36.16	0	0	0	1	0	1	0	0	1	0	1	0	0	0	0	0	0
195	76	F	ASIAN	64.6	27.6	3.22	167.5	8.95	17.65	28	134.25	4.98	11.7	102.25	111.5	9.75	15.35	32.1	1.3	4	33	72.5	36.75	0.6	180	89.84	95.43	66.74	76.78	17.92	95.48	36.51	0	1	0	0	0	1	0	0	0	0	0	0	0	0	0	1	0
196	73	M	WHITE	99.85	11.03	2.88	102.8	9.17	14.47	25.22	138	4.73	7.5	108.5	101	12	14.44	35.94	1.32	0.4	19.5	82.5	18.5	1.15	469	79.47	98.53	67.88	80.96	18.02	98.65	36.64	1	0	0	0	0	0	0	0	1	0	0	1	0	1	1	1	0
197	69	M	UNABLE TO OBTAIN	71	11.53	2.6	175.4	8.53	17.3	25.78	142.5	4.78	8.9	106.75	183	22.25	34.62	58.52	3.16	4.03	12	46	52	2.03	112.5	121.62	95.4	71	78.6	22.62	97.63	37	1	1	0	0	0	1	0	0	0	0	1	0	0	0	0	1	0
198	78	M	WHITE	74	5.9	2.54	94.5	8.6	14	26.29	139	3.85	8.32	106	109.5	14	18.73	33.97	1.7	1.6	13.5	30	17	0.65	237	86.3	97.22	71.75	80.32	14.07	99.46	35.17	0	0	0	0	0	0	0	0	0	0	0	1	0	1	0	1	0
199	83	M	PORTUGUESE	67.1	10.7	3.07	341.5	10.05	13.45	30.35	141.33	3.9	8.5	99	203.67	13.67	15.03	55.57	1.37	0.5	26	33	57.67	1.37	366	91.89	121.2	61.88	79.04	16.12	96.23	37.69	0	0	0	1	1	0	1	0	1	0	0	1	0	1	0	1	0
200	83	M	WHITE	64.8	5.85	3.31	133.5	11.4	15.5	33.6	135.67	5.7	8.6	101	112.67	12	47.8	43.9	4.25	1.2	8.5	91	31	1.6	279	80.84	110	53.72	67.2	22.26	93.69	36.93	0	0	0	0	0	1	1	0	0	0	1	0	0	0	0	1	0
201	82	F	OTHER	63.45	7.75	3.51	123	10.55	14.2	32.65	141.5	4.15	9.3	105.67	92.5	11.67	12.03	53.08	1.1	0.4	8	12	17.33	0.63	164	70.13	137.32	69.47	89.8	20.87	95.22	36.71	0	0	0	1	0	0	0	0	1	0	0	0	0	1	0	1	0
202	92	M	WHITE	65	8.3	3.33	178	10.9	14.2	35.1	144	4	9.2	100	110.5	14	26	96.03	2.45	0.7	20	23	26.5	1.4	232	84.68	114.04	82	91.96	20.96	95.44	37.15	0	0	0	1	0	0	0	0	1	0	0	0	0	0	0	0	0
203	60	M	UNKNOWN	128.05	18.5	4.19	258	12.1	14.4	39.4	132.67	6.35	8.9	96	392	11.67	15.5	26.4	1.4	0.3	30	19	46	2.37	223	96.35	103.58	53.58	68.29	28.32	91.85	38.72	1	1	0	0	0	0	0	0	1	1	1	0	0	1	0	1	0
204	79	F	WHITE	76.3	29.4	3.81	148	11.1	13.5	36.9	139.5	4.65	7.45	102	135.5	16	16.4	29.2	1.5	1.05	317.5	296.5	22	1.25	388	82.71	126.03	65.76	84.15	23.7	95.79	36.85	0	0	0	1	0	0	0	0	0	1	1	1	0	0	0	1	0
205	73	M	HISPANIC/LATINO - PUERTO RICAN	69	23.2	5	155	15.5	13.3	47	148	3.1	8.1	118	142	13	22.2	32.9	2.1	0.7	140	499	28	1.6	1186	98.78	114.15	75.15	87.23	16	98.48	36.72	0	0	0	0	0	0	0	0	0	0	0	0	0	0	0	0	0
206	56	M	WHITE	70	62.42	3.08	173.5	7.68	19.52	25.04	133.6	3.8	6.88	104.4	119.2	20.8	20.7	41.55	1.9	1.3	6	13	40.8	2.77	158	99.39	98	49.86	61	24.5	98.5	37.56	0	1	0	0	0	0	0	0	0	0	1	0	0	0	0	1	0
207	59	F	UNKNOWN	79.5	29.73	2.86	162.5	10.3	17.3	29.05	129.75	4.05	6.98	89.25	117	30	20	39.4	1.8	31.67	96	180.33	161.75	7.2	433.5	76.32	104.96	59.04	72.04	18.4	95.96	36.53	0	0	0	0	0	0	0	0	0	0	0	0	0	0	0	1	0
208	87	M	WHITE	86.3	13.35	3.38	179.5	10.05	13.65	31.15	145.8	4.85	8.3	111.5	113.5	11	14	26.8	1.3	0.6	18	27	41	2	257	88.19	138.92	69	88.25	19.33	97.67	37.09	1	0	0	0	0	0	1	0	1	0	0	1	0	0	1	1	0
209	64	M	WHITE	82.2	6.65	2.87	140.5	8.7	16	24.35	138.5	3.95	7.5	110.5	104	8	13.75	30.05	1.15	0.8	17	23	24.5	0.75	127	104.92	106.96	77.96	85.04	21.6	98	36.64	1	0	0	0	0	0	0	0	0	0	0	0	0	0	0	1	0
210	67	M	UNABLE TO OBTAIN	100.85	15.45	3.78	79.5	11.8	13.3	34.2	130.5	4.15	6.85	92.83	148.17	15.17	13.2	67.93	1.2	0.8	30.33	29.33	54.25	3.95	494	59.33	110.4	56	78.67	18.75	92.04	36.42	0	0	0	0	0	0	0	0	0	0	1	0	0	0	0	1	0
211	77	F	WHITE	99.6	6.8	3.17	271	10.4	22.1	32.2	138.33	4.93	10.8	97	139	16	13.5	21.1	1.2	0.7	72	91	45	1.23	720	86	117.65	63.83	81.7	18.32	95.4	35.76	0	1	0	1	0	0	1	0	0	0	1	0	1	0	0	1	0
212	61	M	WHITE	63	22.8	3.37	238	10.9	14	32.4	141.33	4.8	9.37	97	87.33	23.33	12.5	27.3	1.1	0.4	42	55	49	7.87	434	90.12	140.86	62.71	81.43	16	96.69	37.41	0	1	0	1	0	0	0	0	0	0	0	0	0	1	0	1	0
213	71	M	WHITE	87.55	10.64	4.1	44.2	10.16	20.22	33.36	143	3.63	8.1	96.33	94.33	10.33	17.45	34.73	1.6	0.9	23	33	15.67	0.8	362	80.81	103.32	68.48	78.56	17.58	96.96	37.26	0	0	0	1	0	0	0	1	0	1	0	0	0	1	0	1	0
214	81	M	WHITE	101.77	7.63	2.74	141.33	8.37	16.43	25.56	143.5	4.7	9.15	112	159	12.5	11.15	29.75	1.05	0.4	15	18	129.5	1.6	146	105.05	101.03	60.14	69.06	19.51	97.94	36.29	0	1	0	1	0	0	1	1	0	0	0	0	0	1	0	1	0
215	86	M	WHITE	75	18	3.53	421.75	10.13	14.45	31.08	139	3.77	8.17	105.33	115.67	18	69.1	43.15	6.33	0.35	16	20	26	2.07	348	73.92	101.5	55.5	67	24.69	95.46	37.49	0	0	0	0	0	0	1	1	1	0	0	0	0	1	0	1	0
216	92	F	UNKNOWN	60.2	8.6	2.44	231	7.1	15	23.2	136.17	4.82	9.06	100.67	115.83	18.83	15	25.2	1.4	0.5	19	16	72.33	5.17	179	82.73	114.04	60.35	73.17	25.04	96.91	36.54	0	0	0	1	0	0	1	0	0	0	0	0	0	1	0	1	1
217	70	F	WHITE	59.5	12.8	3.24	218	8.9	21.6	29.6	138.5	3.8	6.9	114.5	224	11.5	21.7	27.6	2.05	0.6	20	24	14	0.7	229	102.39	100.53	55.16	65.5	25.32	96.29	36.81	0	0	0	1	0	0	0	0	0	0	1	0	0	1	0	1	0
218	65	M	WHITE	75.25	13.6	2.74	131.67	8.67	17.57	26.73	138.33	5.37	6.87	95.67	129.33	31.67	55.65	72.25	5.15	7.15	807.5	4683	59.33	4.4	21470	128.84	94.5	73	79	30.12	91	35.69	0	0	0	1	0	0	0	0	0	1	1	0	0	0	0	1	0
219	65	M	BLACK/AFRICAN AMERICAN	103.3	30.33	3.05	64.67	9.13	16.27	30.1	127.67	4.1	7.8	96.33	135.33	18.33	15.83	44.33	1.43	6.65	50.5	180	57.67	6.23	536	121.04	108.26	47.17	61.59	33.5	98.29	38.19	0	1	0	0	0	0	0	0	1	0	0	0	0	0	0	0	0
220	91	F	WHITE	55.4	15.7	4.51	265	14.05	13.9	41.05	139.5	3.25	8.5	97.5	111	19	11.45	28.05	1.05	0.55	12	18	11	0.7	249	100.47	149.09	75.61	96.57	18.78	94.3	36.91	1	0	0	0	0	0	0	0	0	0	0	0	0	1	0	0	0
221	88	M	WHITE	78.3	19.8	4.76	133	15.2	13.6	45.4	141	4	10.2	104	153	14	11.55	22.3	1.1	1.1	24	55	25.5	1.1	368	108.42	135.3	83.08	97.81	21.32	93.81	37.13	1	0	0	0	0	0	0	0	1	0	0	0	0	0	1	1	0
222	83	M	BLACK/AFRICAN AMERICAN	84.5	3.15	2.82	78	8.8	17.68	26.25	137.25	5.05	7.18	100.25	89.25	17.75	19.85	54.2	1.83	1.27	76	156.33	113.5	2.93	287.67	85.38	88.79	49.58	58.67	19.66	94.25	36.57	0	0	0	0	0	1	1	0	1	0	1	0	0	0	0	0	0
223	80	M	WHITE	101.4	14.37	3.18	132	10.7	12.57	31.53	136.67	4.6	8.4	105	105	13	13.7	27.75	1.25	0.3	16	33	21.5	1.15	296	71.76	112.38	58.76	71.1	18.55	95.36	36.15	0	0	0	0	0	0	0	0	1	0	0	0	0	1	0	1	0
224	92	F	WHITE	68.05	13.23	3.07	140.33	9.33	14.07	29.5	133.75	4.53	8.68	98.25	139	16.25	13.98	68.84	1.28	0.3	33	70	58	1.45	400	87.4	103.3	57.19	67.52	23.13	94.17	38.39	1	0	0	1	1	1	0	0	1	1	1	1	0	1	0	1	0
225	78	M	WHITE - OTHER EUROPEAN	83.3	9.63	2.86	196.75	8	22.45	24.7	132	3.38	8.37	93.25	208.5	12.75	32	36.07	2.97	1.2	22.33	35.67	95	2.28	235	101	102.79	69.14	80.36	18.56	99.59	36.65	0	1	0	1	0	0	1	0	0	0	0	0	0	1	0	0	0
226	86	M	WHITE	96.7	7.2	4.07	170	13	17.6	38.6	144	3.3	8.8	101	98	17	14	29.2	1.3	0.8	40	15	72	1.6	189	112.35	102.52	64.7	73.35	17.78	92.83	37.02	0	0	0	1	0	1	1	0	1	0	1	0	0	0	1	1	0
227	81	M	UNKNOWN	76.4	17.25	2.67	297.25	8.55	15.05	25.5	146.5	3.28	7.4	112	111	16.5	13.3	33.13	1.23	1.55	61	51.67	17.75	0.7	1042	114.93	114.64	69.56	83.16	22.1	95.97	37.39	0	0	0	1	0	1	0	0	0	0	0	0	0	1	0	1	0
228	74	M	WHITE - OTHER EUROPEAN	89	17	4.55	217.5	13.5	14.3	41.35	136	3.8	9.15	102.5	97	16.5	12.6	28.8	1.2	1.6	155.5	116.5	28.5	0.9	228	92.39	122.13	83.04	95.26	22.81	92.83	36.84	1	0	0	0	0	1	0	0	1	0	0	0	0	0	0	1	0
229	66	M	WHITE	90.6	5.7	2.8	269	7.8	14.3	26.75	139	3.55	9	96.5	97.5	14.5	22.5	35.1	2.1	0.4	17	20	32	1.3	265	76.28	133.54	55.22	75.2	17.93	97.8	36.85	0	0	0	1	0	0	1	0	1	0	1	0	0	1	1	1	0
230	87	M	UNKNOWN	92.4	22.33	3.35	139	10.3	16.82	30.75	144.33	4.13	7.3	115	137.67	9	13.7	26.7	1.25	1	6	13	13	0.83	386	82.3	127.61	57.36	77.07	17.97	96.9	36.46	1	0	0	0	1	0	0	0	1	0	1	1	0	0	0	0	0
231	51	M	WHITE	242.6	12.45	4.56	157	12.15	18.85	38.9	130	4.9	6.14	89.8	111.6	21.8	19.3	34.58	1.78	18.8	88.75	104.5	71.6	6.46	642.67	93.42	121.33	70.96	82.75	19.58	92.63	36.74	0	0	0	0	0	0	0	0	0	0	0	0	0	0	0	1	0
232	77	M	WHITE	69.7	8.03	1.99	116	5.53	20.13	18.87	137	3.9	7.37	104.67	171.33	17.67	14.1	24.4	1.13	1.1	16	19	39.67	0.77	238	111.72	94.7	62.55	73	26.96	95.96	36.55	0	1	0	0	0	0	0	0	1	0	1	0	0	0	1	1	0
233	76	M	WHITE	86.75	14.7	2.87	233	8.6	14.6	24.4	130	4	7.3	101	147	11	15.5	31.7	1.4	0.9	49	54	23	1.2	344	95.2	101.97	61.7	71.42	24.17	95.72	36.81	0	1	0	0	0	1	1	0	1	0	0	0	0	1	1	1	0
234	84	F	HISPANIC/LATINO - GUATEMALAN	56.65	12.35	2.72	226.5	8.1	13.25	23.3	131.33	4.53	8.8	100.67	120	11	11.5	27.2	1.1	0.75	14.5	40	37	1.57	232	74.5	119.98	53.48	69.08	18.55	98.15	37.28	0	1	0	0	0	0	1	0	1	0	1	0	0	1	0	0	0
235	73	M	UNABLE TO OBTAIN	97.8	16.6	4	160	12.9	13.35	38.75	130.67	4.3	8.9	92.33	164.67	13.33	29.7	35.8	2.7	3.1	12.67	37	34.67	1.4	846.5	64.69	117.42	57.42	74.25	26.46	95.85	37.29	0	0	0	1	1	0	1	0	1	0	1	1	0	0	0	0	0
236	69	F	WHITE	70.7	18.6	6.19	115	15.9	19.2	52.5	139	4.1	9.2	98	88	12	27.3	150	2.5	2.9	13	25	27	1.3	289	80.04	97.64	55.92	67.56	27.36	96.72	36.4	0	0	0	1	0	0	1	0	0	0	1	0	0	0	0	1	0
237	74	M	ASIAN	63.3	22.3	4.7	446	9.5	23.9	28.3	111.6	5.45	7.3	82	64.5	14.5	15.3	33.4	1.4	1.5	35	96	21	0.7	765	88.24	91.78	50.22	60.22	16.12	98.08	36.04	1	0	0	0	0	1	0	1	0	0	0	0	0	0	0	0	0
238	75	M	WHITE	127	12.5	3.71	212.5	11.3	14.7	33.17	137.5	3.9	7.15	105.5	143.5	12.5	13.9	32.2	1.2	0.7	20	28	33.5	1	170	126.34	105.64	60.73	70.24	21.16	95.04	36.53	0	0	0	1	0	0	0	0	0	0	0	0	0	1	0	1	0
239	65	M	HISPANIC/LATINO - SALVADORAN	78.3	16.5	4.36	491	13.4	15.8	43	144	4.65	7.7	96.5	136	17	13.1	30.2	1.2	3.25	42	59	29	0.85	300	91.56	108.67	76.17	86	24.26	94.74	36.26	0	0	0	0	0	0	0	0	0	0	1	0	0	1	0	1	0
240	72	F	BLACK/AFRICAN AMERICAN	80	19.12	3.05	121.2	10.6	14.38	34.68	137.63	5.53	9.51	103.88	124.43	24.75	59.88	46.2	5.5	1.1	938	4317	32	2.34	6148.25	108.37	92.31	59.13	66.75	26.6	89.38	36.52	1	0	0	1	0	0	0	0	0	0	1	0	0	0	0	0	0
241	84	F	WHITE	63	24.55	2.15	262.75	7.25	21	22.53	134.33	3.9	8.17	90.67	115.33	12.33	15.35	28.55	1.4	0.5	11	18	29	0.67	268.5	90.32	114.91	47.55	65.91	24	98.41	37.52	0	0	0	1	0	0	0	0	0	1	1	0	0	1	0	1	0
242	61	M	WHITE	104.65	11.45	3.42	363.5	10.05	14.15	31.1	136	4.3	9.4	100	86	11	15.3	27.8	1.4	0.7	36	97	21	0.85	689	102.41	110.24	66.31	77.72	16.21	98.94	37.88	1	0	0	0	0	1	0	0	1	0	1	0	0	1	1	1	0
243	84	F	OTHER	65.2	9.35	3.1	225.75	8.23	16.78	25.1	128.4	5.4	9.37	90.4	130	23.2	53.4	54.68	4.87	1.25	1701	3284	43.4	3.02	2687.5	81.16	117.8	71.48	84.8	19.36	96.12	36.64	0	1	0	1	0	0	1	0	1	0	0	0	0	1	1	1	0
244	81	F	UNABLE TO OBTAIN	69.7	7.45	2.99	171	9.2	16.05	25.57	146	3.8	7.65	111.5	287.5	16.5	14.55	39.55	1.25	1.85	23.5	36.5	24.5	1.15	269	108.5	98	41.46	54.62	22.09	96.25	37.91	0	1	0	0	0	0	0	0	1	0	0	0	0	1	1	1	0
245	76	F	WHITE	73.95	11.83	2.76	454	9.13	14.6	28.07	138.75	3.68	7.3	103.75	171.75	23	12	25	1.15	0.2	23.5	48.5	47.25	3.08	276	110.65	115.67	57.95	74.38	21.81	98.08	37.29	1	0	0	0	1	0	0	1	0	0	1	1	0	0	0	1	0
246	82	F	WHITE	27.3	12.5	4.02	233.5	11.9	14.7	35.05	135	3.7	9.05	92.67	117.33	12.67	20.03	27.4	1.9	0.8	13	38	15	0.77	331	89.33	97.77	54.54	64.56	22.89	95.93	36.69	0	0	0	1	0	0	0	0	0	0	0	0	0	0	0	0	0
247	83	M	WHITE	71.7	9.1	2.84	127.57	8.19	19.26	26.73	136.2	4.42	7.62	101	276.4	15.6	21.3	72.6	1.93	1.7	1280	691.5	34.4	1.62	1816.25	95.08	99.25	70.75	80	17.44	98.15	37.59	0	1	0	1	1	0	1	0	0	1	1	0	0	1	0	0	0
248	73	M	WHITE	91.8	64.03	4.29	116	12.6	13.38	39.23	136.25	3.73	7.58	104	219.75	15.75	14.85	30.15	1.35	0.6	16.5	10	20.5	0.88	378	66.23	99.16	60.57	73.22	16.42	94.27	36.78	1	1	0	0	0	0	0	0	0	0	1	0	0	0	0	1	0
249	60	M	WHITE	110	17.7	3.39	302.67	10.03	15.77	31.4	133	4.67	8.67	97.33	105.67	22	53.97	58.37	4.87	3.95	86	96.5	80.67	8.4	187	111.8	107.21	74.58	84.25	16.92	98.52	36.91	0	0	0	1	0	0	0	1	1	0	0	0	0	0	1	1	0
250	56	M	OTHER	89.87	16.6	4.2	259	12.6	15.45	37.85	137.5	4.15	8.25	105	131.5	12.5	13.05	34.65	1.2	3.25	63	40	19	0.75	187	91.74	114.65	62.91	74.25	20.75	99	37.56	1	1	0	0	0	0	0	0	1	0	0	0	0	0	0	0	0
251	66	M	WHITE	95.25	14.33	3.09	89.75	9.5	15.43	28.08	138	3.9	7.2	102.5	118	12.5	20.3	37.05	1.85	6.85	332	159	17.5	1.15	190	90.73	102.43	67.25	75.07	16.73	96.55	36.37	1	0	0	0	0	0	0	0	1	0	0	0	0	0	1	1	0
252	87	F	WHITE	60.8	9.48	3.13	353	9.68	13.9	27.68	140	4.2	8.6	107.5	91.5	12	11.5	31.8	1.1	0.9	20	23.5	11.5	0.4	156	88.65	114.43	48.33	68.23	18.87	92.7	36.65	1	0	0	0	0	0	0	0	0	0	0	0	0	0	0	1	0
253	89	M	WHITE	80	13.6	2.67	238.5	7.75	18.75	25.7	143.33	4.33	8.53	111.33	110.5	14.33	17.5	67.65	1.6	0.7	16	38	48.67	1.4	313	75.79	104.25	52.75	63.75	18.04	98.1	36.91	0	0	0	1	0	0	1	0	1	0	1	0	0	1	1	0	0
254	81	F	WHITE	63.6	14.35	3.2	408.5	9.6	18.5	30.75	140.5	3.7	7.4	114.5	71	19	23.6	51.5	2.27	14.9	404	724	40.5	1.2	766.5	113.84	79.73	46.73	56.4	24.74	94	36.11	1	0	0	1	0	0	0	0	0	0	1	0	0	1	0	0	0
255	83	M	WHITE	86.5	1.35	2.51	34.5	7.35	14.75	22.83	134.67	4.37	8.07	98.33	137.67	16.67	15.8	43.85	1.45	1.1	46.5	61.5	42	1.67	252.5	93.3	119.75	67.04	82.5	21.26	95.48	37.29	0	1	0	1	0	0	1	0	0	0	0	0	0	0	0	1	0
256	80	F	WHITE	58.6	21.7	3.14	121.5	9.7	15.25	27.65	139.5	4.05	7.4	109.5	173.5	12.5	20.4	67.9	1.9	0.4	15	39	29.5	1.55	350	87.79	126	49	67.5	24.13	99.67	36.63	0	0	0	1	0	0	1	1	1	0	0	0	0	1	1	1	0
257	84	F	UNKNOWN	70	22.19	2.75	82.57	8.31	14.69	25.49	147.29	3.89	8.14	106.29	185.57	16.14	16.59	43	1.51	0.37	459.25	470	35.14	0.97	723	112.42	109.25	78.25	85.5	21.97	73.77	35.31	1	0	0	0	1	0	0	0	1	1	1	0	0	0	0	0	0
258	69	F	WHITE	91.3	11.35	2.69	58	10.1	20.3	31.45	143	3.4	9.05	111.5	126	15	20.15	34.75	1.9	5.85	36	87.5	81.5	4.2	291.5	75.8	104.29	59.41	69.79	21.57	97.51	36.41	0	0	0	0	0	0	0	0	0	0	0	0	0	0	0	0	0
259	61	F	WHITE	61	7.47	2.83	252	8.63	18.63	27.1	138	3.7	9.3	101	155	12.67	26.5	35.5	2.4	1	16	22	39	3.43	323	78.47	121.91	62	78.94	20.28	98.06	36.79	1	0	1	0	0	0	0	0	0	0	1	1	1	0	0	1	0
260	91	F	WHITE	43.7	13.7	3.48	110	10.05	16.1	29.8	141	3.5	7.85	111	113.5	13.5	16.1	26.7	1.4	6.4	351	207.5	17	0.95	234	92.46	110.94	57.66	70.26	19.24	97.51	37.01	1	1	0	0	0	1	0	0	1	0	0	0	0	0	0	1	0
261	87	F	BLACK/AFRICAN AMERICAN	78.5	6.5	3.5	101	10	19.9	33.9	140	4.93	9.57	96	122.33	15.67	16.9	88.05	1.6	0.65	665	618	75.33	2.5	592	114.96	105.32	65.88	75.2	20.84	94.88	36.49	0	0	0	1	0	0	1	1	1	1	1	0	0	0	0	1	0
262	51	F	WHITE	60.5	5.2	3.22	20.67	9.6	17.63	27.93	144.33	3.53	6.87	118.67	124.67	10.67	15.8	27.55	1.35	0.4	19	15	6.33	0.6	400	107.06	97.93	68.41	76.28	15.57	97.56	36.84	0	0	0	1	0	0	0	0	0	0	1	0	1	0	0	1	0
263	89	F	WHITE	53.6	15.3	2.73	338	8.9	13.6	26.9	136	4.5	9.5	103	85	14	28.3	42.9	2.6	0.5	15	17	28	1.1	147	83.28	107.64	51.24	64.44	23.54	96.81	36.93	1	0	0	0	0	0	0	1	1	0	0	0	0	1	0	1	0
264	83	F	WHITE	75.4	8.77	3.23	143	11	15.33	31.7	140	4	8.8	108.67	100	11.5	14.77	28.63	1.3	0.4	17	19	12.67	1	188	81.64	112.3	54.55	68.35	15.88	97.88	36.69	1	0	0	0	0	0	0	0	0	0	1	0	0	1	1	1	0
265	59	M	UNKNOWN	62.5	10.35	4.14	252.5	12.45	12.8	37.5	141.67	3.37	7.83	110	97	11	12.75	31.65	1.2	0.4	12	22	12	0.87	344	75.92	107.32	64.68	78.04	19.81	99.35	36.9	1	0	0	0	0	0	0	0	1	0	0	0	0	0	0	1	0
266	83	F	UNKNOWN	58.3	11	4.13	113	12.4	13.7	37.7	140	4.4	8.1	106	132	12	12.1	25.6	1.1	0.3	15	33	11	0.9	365	75.4	119.2	62.88	78.6	17.88	98.19	37.56	0	0	0	1	0	0	0	0	1	0	0	0	0	1	1	1	0
267	87	F	WHITE	87	6.03	3.05	170.25	9.58	17.13	27.74	142	3.9	6.6	113	131.5	14	12.45	83.55	1.05	0.3	25	12	18.5	1.3	278	92.28	119.71	71.46	83.48	25.64	97.6	36.19	0	0	0	0	0	0	0	0	1	0	0	0	0	0	0	1	0
268	75	M	WHITE	97.3	27.04	2.87	270.6	8.86	13.62	26.34	131.75	4.48	7.88	91.5	211	19.75	14.13	51.2	1.3	0.6	64.33	36	50.75	1.88	591	101.21	108.6	61.8	72.4	23.41	95.14	36.42	0	0	0	1	1	1	1	0	1	0	1	0	0	1	1	1	0
269	64	M	UNKNOWN	128	12.13	3.28	117.38	9.63	15.38	27.77	149.25	3.97	11.2	112.67	181.33	20	17.14	70.16	1.53	0.53	198	439	19	1.95	688	88.47	84.86	38.14	47.71	19.78	98.37	37.01	1	1	0	0	0	0	0	1	0	0	0	0	0	1	0	1	0
270	85	M	WHITE	79.65	11.72	3.12	149	9.42	14.62	26.5	142.8	4.22	8.4	108	176.33	15.5	15.92	43.38	1.42	2.3	192	305	44.75	1.6	784	80.72	118.62	48.42	77.87	22.91	97	36.84	0	0	0	1	0	1	1	0	0	0	0	0	0	1	0	1	0
271	80	F	UNKNOWN	96.1	9	4.16	235	11.6	12.8	37.3	138	5.2	8.7	107	99	17	10.4	25.8	1	0.5	7	35	18	1.4	508	75.26	153.13	77.29	94.88	17.66	94.67	36.65	1	0	0	0	0	0	0	0	0	0	0	0	0	0	0	0	0
272	64	M	WHITE	85.8	2.9	3.08	117	10	16.4	32.1	142.67	4.17	8.4	105.33	159	13.33	12.45	29.9	1.15	0.4	12	39	46.67	1.2	297	103.43	98	65.75	75.88	35.75	95.04	37.26	0	1	0	1	0	0	0	0	1	0	1	1	0	0	1	1	0
273	65	M	WHITE	117.3	9.35	3.15	218.5	9.65	14.8	28.87	145.5	4.35	9.05	110	133	8.5	13.75	25.55	1.2	0.7	45	28	35	1.05	214	90.15	123.88	76.72	87.6	17.81	95.92	37.18	1	0	0	0	0	1	0	0	0	0	0	0	0	0	1	0	0
274	75	F	WHITE	67	11.6	2.66	481	8.1	16.5	25.3	133.5	4	8.75	96.5	158.5	22	21.25	37.4	2	0.3	85	80	88	3.6	305	91.82	113.82	68	79.14	22.13	94.56	36.52	0	0	0	0	0	1	1	0	1	0	1	0	0	0	0	1	0
275	77	M	HISPANIC/LATINO - PUERTO RICAN	87.83	13.3	3.65	252	8.4	18.33	27.3	127	4.88	8.33	86	93	28.25	30.3	92.83	2.77	0.8	7	44	85.25	5.5	298	111.67	86.96	60.22	66.61	20.04	97.39	36.28	0	1	0	1	0	0	1	0	0	0	0	0	0	0	0	0	0
276	98	F	WHITE - RUSSIAN	59.4	5.6	3.79	160	11.3	13.95	34.9	140	4	8.4	107.5	110.5	14	11.95	29.5	1.1	0.7	31	44	22	0.85	252	65.32	149.79	66.5	87.17	21.28	95.68	36.74	0	0	0	1	0	0	0	0	1	0	0	0	0	1	0	0	0
277	91	M	WHITE	75.8	13.5	3.94	214	11.7	13.3	33.9	134.5	3.85	8.75	99	201.5	15	13.8	68.75	1.2	0.7	52	242	21	1.25	671	81.94	101.7	58.54	68.3	24	96.19	37.14	0	0	0	1	1	0	0	0	1	0	0	1	0	0	0	1	0
278	92	F	WHITE	35.7	23.6	3.33	174	10.2	15.15	33.4	145	3.95	8.65	104.5	94.5	14	13.1	72.1	1.2	0.4	24	25	24	0.9	261	86.76	100.54	54.62	67.77	20.27	97.39	37.12	1	0	0	1	0	0	0	0	0	1	1	1	0	1	0	1	0
279	67	M	WHITE	81.4	0.3	2.44	27	6.9	19.13	21.83	138.33	5.7	6.2	98.67	70.33	23.67	34.5	48.5	3.75	3.3	66	116	101.33	6.5	468	111.77	104.1	64.24	73.21	18.27	95.87	36.93	0	0	0	0	0	1	0	0	1	0	0	0	0	0	0	1	0
280	80	F	WHITE	59.7	18.25	3.47	57.5	9.3	19.6	28.2	138	3.7	7.85	111.5	149	13	40.15	49.75	3.6	1.4	149.5	179.5	37.5	1.15	355	119.48	99.56	53.16	62.8	21.36	98.41	36.37	1	0	0	0	0	1	0	0	1	0	0	0	0	0	0	0	0
281	69	M	UNKNOWN	59	15.53	3.81	156.33	10.6	14.77	32.03	135	4.2	6.73	103.33	128.33	18.33	17.9	32.25	1.65	1.1	35	46	61.33	2.83	193	75.28	109.57	54.29	67.29	15.64	99.92	37.28	0	0	0	0	0	0	0	0	0	0	0	0	0	0	0	0	0
282	66	M	UNKNOWN	134.1	5.6	3.83	233.5	12.8	12.45	38.05	135	4.25	9.25	100	100.5	10.5	11.6	44.9	1.05	0.8	19	19	14	0.8	178	47.92	138.13	69.3	90.09	11.92	95	36.74	1	0	0	0	0	0	0	0	1	0	0	0	0	1	0	0	0
283	91	M	WHITE - RUSSIAN	52.2	12.3	2.96	198.5	8.9	14.5	27.7	132	4.47	8	96.33	94.33	10.67	21.6	31.2	2	1.5	7	22	94	4	247	65.51	109.07	50.97	68.41	19.28	97.08	36.9	0	0	0	1	0	0	1	0	1	0	0	0	0	0	0	0	0
284	78	F	WHITE	68	19.43	2.38	196.25	7.63	16.55	23.3	137	4.25	7.75	107	137.5	14	13.5	28	1.2	0.4	13	21	62.5	0.7	193	90.91	94.96	64.22	74.44	20.91	99.68	36.72	1	0	0	0	0	0	0	0	1	0	1	0	0	0	0	0	0
285	51	F	BLACK/AFRICAN AMERICAN	116.25	32.78	2.8	573.5	7.28	15.9	22.9	133	4.4	9.3	99	328	12	15	33.9	1.4	0.8	651	748	93	1.6	606	81.79	109.79	51.21	68.08	16.65	99.24	36.86	0	1	0	1	0	0	1	0	0	0	0	0	0	1	0	1	0
286	63	F	BLACK/AFRICAN AMERICAN	92.5	11.8	3.1	190.5	8.4	15.4	27.75	141.4	3.87	7.9	108.4	174.6	13.8	14.87	72.1	1.37	0.9	95.5	98.5	20.2	1.24	375	50.8	127.54	63.29	80.42	19.68	96.72	37.22	1	1	0	1	1	0	0	0	1	0	0	1	0	1	0	0	0
287	67	F	WHITE	123.7	17	4.29	76.67	12.9	19.03	41.27	131.25	5.53	7.15	106.25	218.25	15.75	29.53	80.67	3.03	12	1041.5	1775.5	59.75	2.03	2630	122.36	98.53	58.11	66.6	19.7	97.67	37.64	0	1	0	0	0	0	0	0	0	0	1	0	0	0	0	0	0
288	52	M	WHITE	100.2	23.33	4.06	207.25	11.78	13.18	33.56	135	4	8.63	102	145.67	17.5	14.17	29.03	1.3	0.8	9	39	7.5	0.93	286	89.54	112.96	63.73	88.26	19.03	99.11	35.73	0	1	0	1	0	0	0	0	1	0	0	1	0	1	0	1	0
289	69	M	WHITE	101.1	7.05	4.8	131	11.87	18.2	39.95	136.5	3.55	9	98.5	97	14	12.65	31.85	1.2	0.6	36.5	37.5	27.5	1.7	207	61.56	113.04	78.78	86.39	19.19	96.04	36.5	0	0	0	1	0	1	1	0	0	0	0	0	0	1	1	0	0
290	69	F	ASIAN - CHINESE	63	13.85	3.69	197.5	11.95	15.55	35.65	122.33	4.83	6.9	93.67	268	15	14.8	73.85	1.3	0.33	21	148	20.67	0.57	471	101.21	103.64	69.64	77.64	32.74	91.68	37.15	1	1	0	0	0	0	0	0	1	0	1	0	0	0	0	0	0
291	88	F	PATIENT DECLINED TO ANSWER	56	16.8	4.15	334.67	12.13	13	34.83	141	3.9	8.05	110.5	147.5	12	12.07	26.4	1.13	0.2	10	21	14.33	0.73	168	67.52	169.75	62.25	86.75	16.31	99.43	37	1	0	0	0	0	1	0	0	1	0	0	0	0	1	0	1	0
292	87	F	UNKNOWN	57	10.07	3.3	209.33	10.2	14.27	31.4	139.33	3.63	7.8	107.67	110.33	14	44.7	38.23	4.23	1.53	42.33	55.67	24	0.53	325.67	101.08	113.08	71.8	81.32	19	92.25	36.34	0	0	0	0	0	0	0	0	0	0	0	0	0	0	0	1	0
293	72	M	BLACK/AFRICAN AMERICAN	62.5	4.33	3.35	184	9.77	15.33	29.3	132.25	4.25	9.7	92.25	132.25	16.75	29.6	35.7	2.73	1.9	21.67	23	49.75	1.46	240	140.52	92.33	71.79	78.83	22.56	99.21	36.72	0	1	0	1	0	0	1	0	0	0	0	0	0	1	0	0	0
294	72	M	WHITE	80	15.3	2.32	57	7.45	20.35	22.57	138	4.15	9.1	102.5	93.5	22.5	20.15	49.95	1.85	0.3	13.5	12	140	3.15	176	96.06	100.54	48.96	59.57	16.83	98.21	35.95	0	1	0	0	0	0	1	1	0	0	0	0	0	0	0	0	0
295	84	F	WHITE	63	9.2	3.71	157	11.53	12.57	36.5	140.33	5.3	8.87	106.67	119.67	19.33	12.45	53	1.15	1.53	183	354.33	15.67	0.77	259	70.48	129.33	61.08	76.5	16.52	98.2	36.78	0	0	0	0	1	0	0	1	1	0	0	0	0	1	0	1	0
296	60	M	WHITE - OTHER EUROPEAN	94.6	6.8	2.75	196.33	6.97	18.33	21.87	135	4.5	8.4	96.67	190	10	13.6	28.2	1.2	0.3	16	22	74	1.3	179	88.6	98.63	61.25	73.04	18.72	95.4	36.99	0	1	0	1	1	0	0	0	1	1	0	0	0	1	1	1	0
297	64	F	WHITE	102	5.4	4.46	97.5	13	17.8	40.75	139	3.57	9.1	94.33	105.67	15.33	17.9	33.35	1.65	4	19	39.5	31.33	1	303.5	76.21	112.15	69.95	78.44	17.96	96.7	36.94	0	0	0	1	0	0	0	0	0	1	0	0	0	0	0	1	0
298	72	M	WHITE	95.6	14.6	3.65	208	10.7	14.7	33.4	141	3.9	8	106	100	14	28.57	39.45	2.7	0.8	36.5	73.5	54	1.2	230	98.92	107.32	65.52	74.8	21.92	99.52	37.28	1	1	0	1	0	0	0	1	0	0	0	0	0	0	0	0	0
299	92	F	WHITE	78.4	9.2	4.04	177	11.8	13	37.7	140	4.5	9.6	101	97	15	12.4	31.7	1.1	0.6	7	18	17	0.6	215	94.63	125.32	67.45	82.86	18.17	93.43	31.13	0	0	0	0	0	1	0	0	0	0	0	0	0	0	0	1	0
300	85	F	WHITE	50	5.75	3.76	275	10.35	17.3	34.8	137.5	4.55	8.9	101.5	94	18	33	36.65	3.2	1.5	22	41	24.5	0.95	287	94.58	116.48	67.04	75.75	24.68	62.67	36.37	1	0	0	1	0	1	0	0	0	0	0	1	0	0	0	1	0
301	77	M	WHITE	69	9.23	4.21	111.67	12.47	15.1	37.73	141.25	5.08	8.53	108	94.25	18.25	15.75	28.2	1.45	1.25	308	169.5	88	3.45	244	70.17	107.6	69.3	81.6	18.08	97	36.3	0	0	0	1	0	0	0	0	1	0	0	0	0	1	0	1	0
302	84	M	WHITE	75.2	5.2	2.46	184	8.6	15.1	25.5	140	3.7	8.75	103	92.5	16.5	12.23	30.77	1.13	1.43	45	18	55	2.55	172	71.68	123.53	54.23	70.83	14.05	98.76	36.87	0	0	0	1	0	0	1	1	1	0	0	1	0	1	0	1	0
303	70	M	WHITE	63.6	10.53	4.83	116.5	14.55	16.18	44.35	139.5	5.25	8	106.25	136.5	16	36.25	33.1	3.3	0.95	51	60	35	2.25	374	103.96	91	52	63	16.22	99.18	37	0	0	0	1	0	0	1	0	1	0	1	1	0	1	0	1	0
304	49	M	WHITE	37.8	1.9	2.65	306	8.7	24.4	28.4	139	4.3	8.7	108	160	14	13.7	44.7	1.3	0.2	12	18	13	0.5	141	78.35	101.4	66.1	73.7	15.15	99	36.56	0	0	0	0	0	0	0	0	0	0	1	0	0	0	0	0	0
305	85	M	ASIAN - ASIAN INDIAN	64.3	10.8	3.74	237.5	10.05	14.55	32.15	137.5	5.1	9	104.5	172.5	14.5	12.25	25.6	1.15	0.3	12	16	42	3.1	192	76.07	182.96	63.2	96.84	17.81	97.63	36.9	0	1	0	0	0	0	1	0	0	0	0	0	0	1	0	1	0
306	58	M	WHITE	98.6	32.33	4.72	203.75	13.28	13.23	39.13	136.75	4.25	8.43	103.25	289.75	14	17.45	24.35	1.6	1.15	1732	2679.5	43.5	1.65	1650.5	109.83	143.63	69.2	105	19.9	99.59	37.8	0	1	0	1	0	0	0	0	1	0	1	1	0	1	0	1	0
307	72	M	UNKNOWN	81.3	10.9	4.66	152	15.65	15.15	44.25	140	4.35	8.75	107	103	18	25.15	32.7	2.3	1.4	28	31	24.5	1	216	92.92	119.25	85.25	96.75	14	95.76	36.82	0	0	0	1	0	0	0	0	0	0	0	0	0	1	0	1	0
308	74	M	WHITE	86	6	4.55	229	13.7	13.5	40.7	134	4	8.3	100	234	7	14.3	31.2	1.3	0.4	49	29	21	1.2	180	92.78	147.75	83.06	101.69	15.96	97.78	36.6	0	0	1	1	0	0	1	1	1	0	0	1	0	1	1	1	0
309	69	F	BLACK/AFRICAN AMERICAN	90.5	11.82	2.48	270	7.16	18.5	23.72	140.5	4.6	9.15	104.5	126	13	15.7	93.55	1.5	0.35	20	25	39	1.65	204	78.18	112.91	62.5	73.68	16.55	98.77	36.6	1	1	0	0	0	0	0	0	0	0	0	0	0	0	0	0	0
310	70	M	UNABLE TO OBTAIN	99.9	16.3	4.55	51	13.7	17	40.7	136	3.9	7.9	104	112	10	16.1	62.87	1.45	4.1	128	125	31	1.2	179	126.75	102.2	64.48	72.8	25.61	95.11	36.63	0	1	0	0	0	1	0	0	1	0	0	0	0	0	1	1	0
311	87	M	WHITE	79.6	18.45	3.29	290	7.75	18.35	23.85	138.33	3.93	8.43	95.33	103.33	9.67	14.8	27.3	1.4	1.2	34	34	41.67	1.27	562	87.32	142.25	81.29	94.88	21.36	95.64	36.7	0	1	0	1	0	0	1	0	1	0	0	0	0	1	0	0	0
312	54	M	UNKNOWN	99.3	10.3	4.34	175.5	12.6	14.5	38.85	130	5.73	7.77	99	128.33	18	17.95	34.6	1.65	0.95	244	324.5	55	4.07	333.5	68.12	94.84	50.52	60.36	20.69	92.58	36.65	0	0	0	1	0	0	0	0	0	0	0	0	0	1	0	1	0
313	91	F	WHITE - OTHER EUROPEAN	72.7	9.6	3.76	172	12.2	14.9	37.4	134.5	4.9	8.45	93.5	158.5	15.5	19.1	64.6	1.7	1.9	21	31	36.5	1.1	408	76.52	112.81	65.89	79.52	27.44	96.11	36.74	0	1	0	1	0	0	1	0	1	0	0	1	0	0	0	1	0
314	75	M	WHITE	98.5	15.53	2.55	141	7.9	16.47	25.67	134.75	5	9	92.5	119.5	18	29.1	43.5	2.6	0.3	13.67	17.67	142.5	6.5	171	72.38	90.6	51.4	63.2	21.42	98.19	36.64	0	1	0	1	1	0	1	0	0	0	0	0	0	0	1	0	0
315	77	M	OTHER	88.87	8.5	4.39	149.5	11.93	15.75	37.73	137.25	3.38	8.78	100.5	206.5	19	14.17	111.27	1.3	0.75	132	62.5	28	1.55	270	95.26	93.71	68.36	73.29	22.67	99.33	36.52	1	1	0	1	0	1	0	0	1	0	1	1	0	1	0	1	0
316	79	M	WHITE	78.8	1.8	3.83	94.33	11.25	13.85	33	136	4.2	8.45	101	140	14	14.45	32.15	1.35	0.4	71	39	17.5	0.95	202	79.08	145.92	80.2	95.56	24.71	95.16	36.97	1	0	0	1	0	0	0	0	0	0	0	1	0	0	0	1	0
317	84	F	WHITE	66	17.45	3.83	140.5	11.1	15.4	33.35	140.67	3.43	8.17	110	198.67	13	37.5	32.43	4.17	1.1	54	62	18	0.7	141	90.73	124.6	57.92	73.2	26.19	97.73	36.98	0	1	0	1	0	0	0	0	0	0	0	1	0	0	1	1	0
318	75	M	UNKNOWN	109.8	6.25	4.25	269	12.45	14.85	40.8	138.5	4.85	8.15	102	100.5	9.5	16.2	31.7	1.55	0.3	26	28	12	0.95	260	99.04	115	69.67	80.33	19.68	95.96	36.93	0	0	0	1	0	1	1	0	1	0	0	0	0	0	0	1	0
319	77	M	WHITE	104	7.23	3.31	40.67	10.93	17.97	35.27	137.67	4.03	6.73	95.33	138.33	16.67	14.1	37.83	1.3	0.53	10.67	7.33	37.33	5.37	182.5	101.96	96.78	65.3	75.09	24.18	95.56	36.76	1	1	0	1	0	1	1	0	0	0	0	0	0	0	0	0	0
320	81	M	WHITE	96	12.25	4.34	54	13	14.3	38.45	137	3.37	7.5	102.67	99.67	12	12.3	32.95	1.15	8.95	117	47.5	23.33	1.17	113	67.85	101.42	44.27	58.03	24.21	95.24	37.25	1	0	0	0	0	0	0	0	1	0	0	1	0	1	0	1	0
321	78	F	BLACK/AFRICAN AMERICAN	92.35	14.5	3.1	288.67	8.63	14.23	27.2	138.5	3.8	7.4	108.5	134	11	14.15	26.75	1.2	0.4	17	29	23.5	1.4	179	62.32	113.33	63.33	72.33	17.56	97.68	36.18	0	0	0	0	0	0	1	0	0	0	0	0	0	0	0	1	0
322	75	M	WHITE	106.68	8.07	4.1	291	11.27	18.2	37.6	140.4	5.52	8.83	94.8	142.2	27.6	49.23	37.1	4.45	0.75	38	66	88.4	4.22	307	59.17	104.67	60.25	70.67	14.71	92.42	36.67	0	1	0	1	0	1	1	0	1	1	1	0	0	0	1	1	0
323	67	M	WHITE	105.1	16	4.91	169.5	15.55	13.25	46.75	138	4.5	8.4	104.5	181.5	14	15.1	66.73	1.4	1	18	20	24	1.1	268	64.3	105.85	72.23	83	18.55	97.14	36.95	0	0	0	1	0	0	0	0	1	0	1	1	0	1	0	1	0
324	76	F	BLACK/CARIBBEAN ISLAND	94.1	5.3	4.82	160	13.1	22.5	39.9	130	4.73	9.5	90.67	104.67	15.67	54.77	46.97	5.17	2.45	80	122.5	67.33	2.5	620.5	69.41	94.28	58.66	66.59	14.59	95.29	36.46	0	1	0	1	0	0	1	0	0	0	0	0	0	1	0	1	0
325	26	F	ASIAN - KOREAN	75.3	7.74	2.96	104.4	7.97	18.82	24.83	135.33	4.43	6.8	106.67	131	12	10.93	48.27	1	1.65	360.5	144.5	23.67	1	549	108.46	102.87	63.31	72	25.34	99.22	37.15	0	0	0	0	0	0	0	0	0	0	1	0	1	0	0	1	0
326	62	M	WHITE	118.9	18.27	3.19	84.83	10.28	23.17	29.35	132.67	5.13	8.67	88.67	87.33	26.33	36.06	59.98	3.36	11	782	2106	92	4.47	1018	72.06	101.95	54.95	69.42	16.03	95.72	36.37	0	0	0	0	1	0	0	0	1	0	1	0	0	1	0	0	0
327	80	M	UNKNOWN	90.4	16.24	3.68	150.8	11.22	14.56	35.52	137.33	4.33	8.27	106.25	120.33	9.5	20.2	32.95	1.88	1.95	29	29.5	31.5	1.25	248	85.96	114.67	76.67	89.33	18.29	97.8	36.39	0	0	0	1	1	1	0	0	1	1	0	1	0	1	0	1	0
328	92	M	WHITE - OTHER EUROPEAN	64.55	6.65	2.77	222.5	8.55	17.75	26.75	141.5	3.85	7.55	112	106	17	36.15	44.65	3.4	1.5	65	104	34.5	1.45	242	89.1	126	51.23	68.38	12.14	99.91	36.57	0	0	0	1	0	0	0	0	1	0	0	0	0	0	0	1	0
329	65	M	WHITE	53.6	15.85	4.04	481	9.8	15.1	30.5	138.5	4.8	8.7	99.5	107.5	12.5	35.4	34.9	3.7	0.3	14	32	15.5	0.5	378	87.93	120.1	64.3	77.6	19.14	97.75	36.94	0	0	0	1	0	1	0	0	0	1	0	1	0	0	0	1	0
330	89	F	WHITE	66.6	219.25	2.89	117.5	8.35	20.7	30	138	4.3	8.03	101	120.67	18	42.8	35.7	3.9	0.6	34	51	52	1.63	340	85.18	125.21	63.43	76.82	33.11	95.46	37.51	0	1	0	1	0	1	1	0	1	0	1	0	0	1	0	1	0
331	88	F	WHITE	62.8	2.85	2.71	102.5	9.45	15.4	28.7	141.5	3.3	7.9	101.5	95	12.5	13.15	28.4	1.15	0.3	43	51	12	2.45	190	63.54	100.12	46.69	60.04	24.73	97.69	36.78	1	0	0	1	0	0	0	0	1	0	0	0	0	0	0	0	0
332	67	M	WHITE	85.6	8.78	2.48	18.29	7.38	17.78	21.8	140.25	4.82	7.46	104.75	269.25	11	25.75	45.6	2.35	2.88	7	8.33	55	1.03	167.5	99.82	108.4	67.8	79.97	30.84	91.44	37.27	1	1	0	0	0	0	0	0	0	0	1	0	0	0	0	0	0
333	53	F	BLACK/AFRICAN AMERICAN	66.8	7.03	3.51	127	10.23	19.03	33.93	131.4	5.62	9.26	83.8	96.8	32.2	18.07	59.7	1.63	2.9	26.33	76.33	46.2	3.44	635	105.76	135.88	73.04	88.17	18.08	97.7	36.69	0	0	1	1	0	0	0	0	0	0	1	0	1	1	0	1	0
334	60	M	WHITE	106.05	15.18	3.35	264.6	8.2	18.88	26.64	132.5	4.7	9.4	91	182	14.33	22.05	32.68	2.03	0.5	20	27	40.33	1.53	335	75.53	90.5	55.02	62.2	13.4	98.93	36.64	0	1	0	1	0	0	1	0	1	0	1	0	0	1	0	0	0
335	78	M	WHITE	92.4	23.4	3.39	406.5	10.2	17.75	32.35	148	4.15	8.65	101	267.5	12	11.45	24.25	1.1	0.55	26.5	23.5	71.5	1.15	468	85.42	141.04	59.12	82.72	16.81	96.04	36.92	0	1	0	1	0	0	0	0	1	0	0	1	0	1	0	1	0
336	61	M	BLACK/AFRICAN AMERICAN	110.55	19.7	3.71	285.33	11.77	13.97	35.07	133	5.73	8.83	98.33	118.33	11.33	11.7	59.15	1.1	0.3	142	146	60.67	3.23	846	96.24	105.4	64.76	77.32	23.7	97.39	37.01	0	0	0	0	0	0	0	0	0	0	0	0	0	0	0	1	0
337	71	M	WHITE	97	7.2	3.88	156.33	12.5	13.77	34.44	141.33	3.77	8.2	105.33	120.67	14.33	17.3	56.27	1.6	1	27	44	14	0.9	281	93.18	130.52	74.76	86.8	19.93	97.5	36.81	0	0	0	1	0	0	0	0	0	0	0	1	0	0	1	1	0
338	53	M	UNABLE TO OBTAIN	132	17.45	4.48	264	14.4	14.55	41.9	137.67	4.13	7.88	107.5	178.5	17	33.05	29.73	3.35	0.47	99.5	112	21.5	1.1	340.5	76.21	124.37	79.25	90.3	25.82	99.57	36.15	1	1	0	0	0	0	0	0	1	0	0	0	0	0	0	1	0
339	80	F	WHITE	115.3	10.75	3.78	197.5	11.45	12.55	35.5	142	3.85	8.7	108	126	12	15.7	29.3	1.45	0.9	8	18	14	0.85	227	102.67	104.6	70.65	81.55	19.43	95.7	36.32	1	0	0	0	0	0	0	0	0	0	0	0	0	1	0	1	0
340	74	M	WHITE	103	9.95	4.13	198.5	12.65	13.05	39.95	142	4.1	8.63	96	99.33	10	18.7	47.3	1.7	0.9	8	13	17	0.77	230	66.04	110.96	77.04	88.29	13.92	98.04	36.69	0	0	0	1	0	0	0	0	0	0	0	0	0	0	0	0	0
341	99	M	WHITE	78.4	9.3	3.8	345	12.3	13.8	38.85	146	4.25	8.9	105.5	115.5	17	13.75	29.6	1.3	0.3	8	12	45.5	0.85	180	104.93	144.7	94.22	107.44	19.14	96.79	36.82	1	0	0	0	0	0	0	0	1	0	0	0	0	0	0	1	0
342	91	M	ASIAN - ASIAN INDIAN	100	7.4	3.17	259	8.8	14.2	27.5	133	4.6	8.3	95	196	10	12	28.9	1	0.3	24	27	82	2.2	161	60.77	137.2	55.28	75.2	15.96	99.8	37.01	0	1	0	0	0	0	1	0	0	0	0	0	0	0	0	0	0
343	65	M	WHITE	74.3	12.7	3.64	232.5	11.08	16.93	33.13	140	4.6	8.9	104	137	13	11.8	25.1	1.1	0.4	20	24	22	1.3	204	113.33	111.19	74.22	85.74	17.41	98.19	36.81	0	0	0	0	0	0	1	0	1	0	0	1	0	0	0	1	0
344	72	F	WHITE	74.9	11.25	4.29	145	11.55	28.4	37.95	134	4.4	8.65	96	135	15.5	28.55	67.87	2.6	0.6	68	47	60	1.6	491	76.86	114	62.35	74.5	12.5	94.57	36.41	0	0	0	0	0	0	1	0	0	1	1	0	0	1	0	0	0
345	70	F	UNKNOWN	55.9	8.2	4.26	155	12.5	13.9	38.8	142	3.6	8.65	107	105	19	13.8	27.1	1.3	0.7	8	18	17	0.5	155	74.14	130.79	70.28	88.07	16.86	98.52	36.79	1	0	0	0	0	0	0	0	0	0	0	1	0	1	0	0	0
346	73	M	WHITE	162.7	25.53	3.79	46.67	11.63	21.53	35.77	136	6.07	8.35	92	179.67	28	39.1	38.35	3.67	14.25	294	1262.5	74.33	2.4	1861	66.92	97.42	65.5	76.04	14.92	96.15	36.73	0	1	0	0	0	1	0	0	0	0	1	0	0	0	0	0	0
347	72	F	WHITE	79	7.6	3.33	268	10	14.6	30.3	139	3.6	8.1	103	104	8	10.1	28.8	0.9	0.2	33	22	6	0.4	173	83.7	123.73	74.67	89.93	15.57	94.93	37.25	0	0	0	0	0	1	0	0	0	0	0	0	0	0	1	1	0
348	87	M	WHITE	86.35	8.9	2.69	270.8	8.28	16.6	23.96	146.67	3.8	8.3	117.67	127.33	12.67	14.63	28.03	1.33	0.35	137	89.5	72.33	1.33	267	81.16	119.9	47.05	65	16.28	96.48	36.62	0	0	0	0	0	0	1	1	0	0	0	0	0	1	0	1	0
349	83	M	WHITE	114	8	2.71	250	8.75	13.8	28.4	138	5	8.83	100.67	98.67	27	12.4	52.38	1.15	0.7	20.5	77	86.67	3.37	290	75.35	142.05	53.59	77.68	20.65	97.13	37.06	0	1	0	1	0	0	1	0	0	1	0	0	0	1	0	1	0
350	85	M	WHITE	102.5	16.97	3.9	180.25	11.75	13.03	33.7	134	4.35	8.05	103.33	209.5	15	14.3	39.7	1.23	0.5	35	173.33	19	0.9	535.67	92.06	112.71	66.86	76.57	18.29	98.32	38.71	0	1	0	0	1	0	1	0	0	0	0	1	0	1	0	1	0
351	82	F	WHITE	79.55	11.17	2.75	94.67	9.48	15.2	28.44	138	4.55	8.34	108.5	111	13	15.85	41	1.5	1.5	14	38	23	1.1	418	77.35	121.71	44.04	64.04	14.46	99.13	36.57	0	1	0	1	0	0	1	0	1	0	0	0	0	1	1	1	0
352	66	F	BLACK/AFRICAN AMERICAN	108.3	10.9	4.72	194	13.5	14.4	43.4	140	4.6	9.73	99.67	261	17.33	12.3	25.5	1.1	0.3	59	62	23	1.13	318	87.52	93.4	64.44	71	23.44	97.16	36.81	0	1	0	1	0	0	0	0	0	1	1	0	0	1	1	1	0
353	89	F	WHITE	70.85	10.5	2.98	154	9.55	19.65	31.6	139	3.75	8.1	101	95	13	14.4	29.9	1.3	2.45	19	33.5	41	1.25	259	93.45	97.72	58.28	66.59	20.17	98.54	36.29	0	0	0	1	0	0	0	0	0	0	0	0	0	1	0	0	0
354	80	M	WHITE	99.7	85.06	3.53	133.2	10.22	16.22	29.88	143.75	3.62	9.33	102.75	151.33	18	23.72	38.78	2.26	0.4	5952.67	5489	45.67	2.73	3945.2	86.11	112.46	60.95	72.71	29.35	95.5	36.63	0	0	0	1	0	1	1	0	1	0	0	0	0	0	0	1	0
355	91	F	UNKNOWN	53.4	10.2	3.59	172	10.9	13.8	34.6	138.5	4.4	8.5	106.5	116	10.5	12.7	30.1	1.2	0.5	32	50	22.5	0.9	318	71.34	143.47	86.5	103.05	20.95	97.51	36.83	1	0	0	0	0	0	0	0	0	0	0	0	0	1	0	0	0
356	90	F	WHITE	43.6	40.55	5.31	522.5	15.65	14.6	47.2	142.33	4.7	7.93	101.33	106.67	15.67	16.7	32.2	1.5	0.7	33	28	55	1.4	333	86.61	106.42	48.05	61.69	17.13	91.52	37.22	1	0	0	0	0	0	0	0	0	0	0	0	0	1	0	1	0
357	73	F	UNKNOWN	74.8	15.95	2.93	126.75	9.35	16.2	27.38	139.5	4.37	7.95	105.67	101.5	8.67	15.1	35.15	1.37	1.4	15	30	16.33	0.7	260	84.08	127.58	54.46	72.31	21.12	98.32	36.56	0	0	0	1	1	0	1	1	1	1	0	0	0	1	0	1	0
358	89	M	WHITE	74.6	13.4	3.28	172.67	10.2	14.4	31.47	135	3.87	8.03	101.33	121	15.33	15	81.65	1.35	2.55	178.5	146.5	21.67	1.1	159	74.65	115.46	55.29	70.25	20.81	94.36	36.71	1	0	0	0	0	0	0	0	1	0	0	1	0	0	0	1	0
359	76	M	WHITE	74.6	0.35	2.47	11	7.5	17.9	22.3	136	4	6.45	110.5	134	10	19.9	32.75	1.8	1.15	15	10	53.5	1.35	210.5	69.17	90.53	64	73.08	21.09	96.12	36.56	0	0	0	1	0	0	0	0	1	0	1	0	1	0	0	0	0
360	53	M	WHITE	96	8.15	4	193	14.7	14.25	42.65	136	4.18	9.23	100.67	114.67	12	13.2	95.57	1.2	1.05	51	71.5	11.33	0.97	303	69.63	146.57	119.09	128.78	20.04	98.72	36.89	1	0	0	1	0	0	0	0	0	0	0	1	0	1	0	1	0
361	66	M	WHITE	104.3	18.75	4.47	295.5	14.45	16.1	47.55	142	4.45	9.5	102	268.5	20.5	51.55	48	4.9	2	57	91	31.5	1.45	484	60.96	112.21	51.46	65.42	21.42	93.79	36.7	1	0	0	1	0	0	0	0	0	0	0	0	0	0	0	0	0
362	82	M	WHITE	76.5	4.13	2.77	194.33	8.93	18.13	26.07	134.33	3.57	6.57	103.67	161.67	18.67	48.55	57.48	5.18	0.53	3.67	13.67	32.67	2.1	206	93.4	108.27	53.33	65.93	18.65	99.2	38.76	0	0	0	1	0	1	1	0	0	0	0	0	0	0	0	0	0
363	71	F	WHITE - EASTERN EUROPEAN	124.2	10.8	5.58	176	13.9	21.2	47.6	137.33	3.93	9.73	85.33	150.67	12.33	20.6	80.77	1.9	1.7	28	36	48	1.8	401	87.5	112.88	73.6	85.72	17.08	94.93	36.72	0	1	0	1	0	0	1	0	0	0	1	0	0	0	0	1	0
364	89	M	WHITE	72.6	5.5	3.31	79	9.8	18.3	29.4	144	4.7	8.7	105	50	19	13.4	34.4	1.1	1.3	23	44	103	2.9	280	61.41	99.88	58.46	70.2	12.04	96.78	34.56	0	0	0	1	0	0	1	0	0	0	0	0	0	1	0	1	0
365	65	M	WHITE	76.3	9.08	3.27	163.5	10.58	14.15	26.98	135	4.7	7.1	111	130	8	13.84	28.46	1.2	2	28	49	13.5	0.85	205	93	99.09	47.17	68	16.07	98.46	36.89	1	1	0	0	0	0	0	0	1	0	0	0	0	1	0	1	0
366	73	F	WHITE	70	18.58	3.32	69.6	8.4	23.8	25.56	143.67	4.4	8.57	110.33	77	18.67	18.83	41.48	1.72	9.8	103.5	174	59.33	2.27	1050	68.52	107	60.67	67	22.87	99.71	36.75	0	1	0	1	0	0	0	0	1	0	0	0	0	0	1	1	0
367	80	F	WHITE	82.6	15.6	3.8	97	11.3	16.6	32.9	133	3.6	8.5	95	217	11	45.7	36.9	4.1	0.5	13	45	39	1.3	314	79.38	100.86	61.79	73.14	21.91	96.34	36.55	0	0	0	1	0	0	1	0	1	0	1	0	0	0	0	1	0
368	81	F	WHITE	74.5	27.2	4.14	268	13.3	16.9	40.15	139.5	4.55	7.8	115	116	16.5	24.6	32.63	2.37	0.6	166	285	60	3.6	351	103.7	111.81	77.62	85.23	16.3	97	36.1	0	0	0	0	0	0	1	0	0	0	1	0	0	0	0	1	0
369	72	F	WHITE	60	15.33	3.15	140.67	8.97	17.2	29.43	130.5	5.73	7.45	101.75	81	18	12.87	150	1.1	0.5	491	669	51	1.5	500	103.32	103.67	76.83	93.17	18.4	92	36.56	0	1	0	1	0	0	0	0	1	0	0	0	0	0	0	0	0
370	59	F	UNKNOWN	57.8	13.9	3.7	285	11.7	17.4	37.85	138	4.6	8.7	97	136	11.5	11.35	27.9	1.05	0.2	17	23	39.5	1.35	272	80.04	113.17	81.46	92.46	20.76	98.12	36.86	1	0	0	0	0	0	0	0	1	1	0	0	0	0	1	1	0
371	42	M	OTHER	91	17.8	4.18	352	12.3	12.75	37.85	141.5	4.35	8.6	107	112	11	19.25	33.4	1.75	1.05	34.5	14	16	1.25	144	127.32	142.78	98.3	110	31.28	94.52	37.89	0	0	0	0	0	0	0	0	0	0	0	0	0	0	0	1	0
372	60	M	WHITE	77.5	12.05	4.65	346	10.1	19.9	34.7	134.5	5.3	8.8	94.5	115.5	19.5	15.7	27.9	1.4	0.7	15	20	77	4.7	234	70.76	99.59	49.83	61.9	19.37	95.86	36.75	0	1	0	1	0	0	1	0	0	0	0	0	0	1	1	1	0
373	46	M	WHITE	50.8	8.4	2.64	271.2	7.6	15.84	22.7	130.2	3.82	7.7	94.2	141.8	12.2	18.3	31.1	1.7	0.28	31	30.5	9.6	0.56	376	107.8	86.71	60.74	69.68	20.82	98.45	37.4	0	0	0	0	0	1	0	0	0	0	0	0	0	0	0	1	0
374	76	M	WHITE	94.2	8.15	3.03	50.5	8.7	15.35	26.15	141	3.95	7.7	98	206	19.5	14.95	27.2	1.3	0.4	38	58	50.5	5.2	304	73.35	117.48	66.33	79.04	19.69	95.38	36.28	0	0	0	0	0	0	0	0	0	0	0	0	0	0	0	0	0
375	65	M	ASIAN - CHINESE	88.5	12.05	2.69	139.5	8	15.65	23.75	143	3.9	7.3	108	188	13	20.8	23.5	1.9	0.7	15	16	29	0.7	173	97.07	109.11	57.64	68.89	20.16	98.39	37.29	1	1	0	0	0	0	0	0	0	0	0	0	0	0	1	0	0
376	70	F	WHITE	66.4	4.5	3.74	122.5	12.05	12.6	36.95	145.5	4.1	8.7	105	88	13	15.05	33.3	1.4	0.5	9.5	16	11.5	0.6	209.5	92.36	110.08	73.36	84.64	19.24	97.6	36.67	1	0	0	0	0	0	0	0	1	0	0	0	0	0	0	0	0
377	93	M	WHITE	79	5.33	3.1	111.67	8.97	15.7	27.23	139	5.3	8.5	105.5	95.5	10	34.8	110.3	3.47	0.5	11	15	67	2.05	197	83.04	101.09	53.96	65.52	21.38	93.88	36.98	0	0	0	1	0	0	1	0	0	0	1	0	0	0	0	0	0
378	71	F	UNKNOWN	61.6	4.3	3.47	199.5	11.6	13.85	33.6	143.33	4.13	7	112.33	171.67	13	14.45	95.6	1.35	0.4	168	639.5	21	1.5	1340.5	76.68	111.4	79.6	90.2	18.4	94.52	37.42	0	0	0	0	1	0	1	0	0	0	0	0	0	1	0	1	0
379	74	M	WHITE	88.7	3.4	2.59	55.33	9.4	16.43	29.63	141	4.7	8.6	110.33	99.67	18.33	14.73	28.6	1.37	1.5	13	15.5	42	2.93	216	105.26	105.74	72.15	79.7	15.77	96.11	36.78	0	0	0	0	0	0	1	0	0	0	0	0	0	0	0	1	0
380	78	M	UNKNOWN	61.4	11.2	3.37	73.75	11.13	16.07	36.1	149	3.7	8.13	116.25	286.75	16.25	25.13	42.05	2.28	0.4	45	84	52.5	1.93	323.5	86.56	114.25	49	67	21.48	97.3	38.41	0	1	0	0	1	0	1	0	1	0	1	0	0	0	0	0	0
381	79	F	WHITE	84	8.25	4.17	406.5	10.35	18	34.9	142	3.7	8.65	107	100	14	12.3	28.2	1.1	0.5	23	18	6.5	0.9	266	72.32	120.84	70.92	82.96	23.08	97.32	36.9	1	0	0	1	1	0	0	1	1	0	0	0	0	1	1	1	0
382	70	M	WHITE	88.23	14.77	4.36	154	12.97	15.67	39.07	139.8	5.1	7.23	107.2	177.8	15.2	13.7	24.9	1.2	0.6	170	348	37.75	1.75	601	106.98	97.14	69.29	76.38	24.48	95.96	38.1	1	0	0	1	0	0	0	0	1	0	0	1	0	1	0	1	0
383	86	M	WHITE	98.7	6	2.95	176	8.5	16.3	26.8	131.67	6	7.4	97.33	108.67	20	14.3	44.3	1.3	0.2	34	15	98	4.5	173	63.44	108.5	59.25	73.75	23.22	96.75	36	0	1	0	1	0	0	1	1	0	0	1	0	0	1	1	0	0
384	72	F	WHITE	60.7	7.5	3.3	148	10.2	13.2	31.5	139	4.1	8.3	106	101.5	7.5	13.6	27	1.3	0.7	34	35	14.5	0.65	104	75.19	116.17	51.71	69.04	23.7	96.19	36.78	1	0	0	0	0	0	0	0	0	0	0	0	0	0	0	0	0
385	89	M	WHITE	76.8	6.94	4.03	125.6	11.7	18.18	37.42	152.5	3.65	7.45	118.5	134	15.5	41	38.42	3.88	0.9	11	25	78	1.9	184	94.36	104.55	51.73	64.09	26.57	95.72	36.22	1	0	0	1	0	0	0	0	1	0	1	0	0	1	0	1	0
386	68	F	WHITE	67	11.9	3.12	85.5	11.2	18.4	32.95	134.25	4.15	8.83	95.75	120	15.25	12.7	61.53	1.15	1.3	30	52	30	0.85	299	104.19	118.31	69.5	81.31	17.13	95.85	37.16	0	0	0	1	1	0	0	0	0	0	1	0	0	1	0	1	1
387	53	M	WHITE	77.3	21.2	4.59	249.67	13.37	13.27	39	138.5	4.62	8.28	105	138.25	11.75	14.2	98.13	1.2	0.7	45	27	11.5	0.85	478	79.28	107.5	67.5	77.5	20.92	97.24	37.08	1	0	0	1	0	0	0	0	1	0	0	1	0	0	0	1	0
388	71	F	WHITE	69	12.73	3.94	266.33	12.57	12.6	35.73	136	4.65	8.5	103.5	136.5	15.5	11.63	24.1	1.07	0.2	18	13	27	1.3	169	108.59	108.41	56.63	69	19.9	94.18	36.62	0	0	0	0	0	1	1	0	0	0	1	0	0	0	0	1	0
389	61	M	WHITE	93	5.33	3.43	164.33	11.17	21	33.33	139	4.4	8.05	114	83	18	19.45	33.75	1.8	5.5	31	72	24.5	0.8	279	97.85	110.38	69.38	78.42	19.23	98.42	36.7	1	0	0	1	0	0	0	0	0	0	0	0	0	1	0	1	0
390	81	F	WHITE	99.6	9.97	2.93	176	9.2	15.3	27.7	133	4.1	8.45	100.5	249	11.5	21.16	31.33	1.94	0.4	25	84	20	1.33	334	70.75	112.37	56	71.95	17.5	95.43	36.62	0	0	0	0	0	0	1	1	1	0	0	0	0	1	0	1	0
391	60	M	UNKNOWN	164.8	8.7	3.2	24	10.4	14.7	30.8	133.25	6.5	8.7	96.25	135.33	23.5	27.5	47.7	2.6	14.2	16	58	102	4	169	61.42	144.26	60.22	78	15.96	95.21	36.63	0	1	0	1	0	0	1	0	1	0	0	0	0	0	0	0	0
392	88	F	BLACK/AFRICAN AMERICAN	56.6	11.1	2.72	122	8.15	14	25	154	3.97	7.4	121.67	229.67	18.33	19.25	30.55	1.8	0.6	18	41	110	6.43	226	107.36	94.79	61.52	69.93	24.73	98	36.44	0	1	0	0	0	0	1	0	0	0	0	0	0	0	0	0	0
393	76	F	UNKNOWN	75.6	10.97	3.33	170	10.37	15.83	33.17	143	4.97	8.23	110	184	13.67	42.35	36.7	3.9	1.67	487	340	53.33	1.83	442.5	76.36	106.43	57.54	71.54	22.64	98.18	36.76	0	1	0	1	1	0	0	1	0	1	0	0	0	1	0	1	0
394	67	M	WHITE	124.4	3.87	2.68	30.4	8.57	17.93	22.24	136.67	2.93	7.8	97.33	192.67	12.33	22.95	39.1	2.15	11.9	54	57	41.33	1.17	249	86.07	102.51	65.22	73.67	18.71	97.74	36.59	1	1	0	0	0	1	0	1	0	0	0	0	0	0	0	1	0
395	73	F	WHITE	96.9	6.8	3.74	116	11.7	14.3	32.12	140.67	4	9.73	107.33	178.33	15.33	12.73	42.23	1.17	1.1	44	49	15.67	0.8	228	81.68	108.77	69.42	63.68	14.3	94	33.33	1	0	0	1	0	1	0	0	1	0	0	0	0	0	0	1	0
396	60	M	WHITE	103	12.57	2.51	37.67	10.07	17.2	30.93	142.33	3.37	8.43	105	171.33	12.33	18	43	1.7	6.6	34	131	19.33	1.03	783.5	107.4	135.5	76.25	89.13	24.08	94.76	37.56	0	1	0	0	0	1	0	0	0	0	0	1	0	1	0	1	0
397	56	F	WHITE	104	24.55	3.07	140.25	10.19	12.95	30.97	138.5	4.13	8.13	106	139.5	11.67	14.7	32.53	1.37	1.5	31	114.5	13	1.17	561	93.37	122	73.57	81.48	23.87	98.66	38.44	1	0	0	1	0	0	0	0	1	0	0	1	0	1	0	1	0
398	89	F	WHITE	75.7	6.5	3.57	133	11.05	14.55	33.4	137.5	3.8	7.95	102.5	94.5	13	11.8	30.5	1.1	1	35	56	19	0.9	204.5	75.23	110	57.92	69.75	15.12	98	37.18	0	0	0	0	0	0	0	0	0	0	0	0	0	1	0	0	0
399	86	M	WHITE	80.5	16.3	3.06	164.5	9.25	14.15	27.75	133	3.9	8.8	104	73	14	15.5	34.2	1.4	7.6	158.5	122	37	1.6	238	81.29	101.63	55.32	66.92	17.71	94.24	36.58	0	0	0	1	0	0	1	0	1	0	0	0	0	1	1	1	0
400	71	F	OTHER	47.07	32.43	3.21	378.67	7.67	16.37	27.58	131.75	4.53	7.35	105.25	135.25	12.75	14.2	41.9	1.3	0.25	9.5	23.5	18	1.23	266	87.88	91.46	53.77	61.77	18.21	100	36.94	0	0	0	0	0	0	1	0	0	0	0	0	0	0	0	1	0
401	82	M	UNKNOWN	94.6	4.95	3.2	113.5	9.55	14.85	33.35	146	4.8	8.6	105	114.67	7.33	16.25	29.8	1.5	0.6	15	14	45.33	1.27	182	71.71	122.25	62.92	79.96	17.13	95.63	37.39	0	1	0	1	0	0	1	0	1	1	1	1	0	1	1	1	0
402	75	F	WHITE	65	12.43	2.93	211.33	9.1	18.53	26.6	143	3.9	8.65	107	94	11	14.4	26.3	1.3	1.2	11	18	20	0.85	176	88.19	112.21	67.67	81.67	17	98.33	36.78	0	0	0	1	1	0	0	0	1	0	0	0	0	1	0	1	0
403	84	M	PATIENT DECLINED TO ANSWER	68.3	10.47	3.69	140.67	11.53	15.7	32.27	133.5	4	8.05	102.5	77.5	14.5	13.85	33.55	1.2	4.4	10	14	19.5	1.05	139	97.93	107.76	63.8	74.24	16.11	98.44	36.03	0	0	0	1	0	0	1	0	0	0	1	0	0	1	0	1	0
404	82	M	WHITE	95	15.1	4.26	108	13.67	14.03	40.2	140.67	4.53	9.45	106.67	245.33	23.67	13.97	32.9	1.3	1.9	19.5	48.5	21.67	1.23	222	89.61	142.8	82.4	88.8	16.6	97.63	36.74	1	1	0	0	0	0	0	1	1	0	0	1	0	0	0	1	0
405	70	F	UNKNOWN	64.5	16.07	2.94	611	9.17	21.5	28.27	131	4.03	8.97	94.67	154.33	18	14.1	35.45	1.2	14.43	95.33	73	14.67	0.83	205	76.93	104.77	49.69	62.69	15.67	98.04	36.13	0	0	0	0	0	0	0	0	0	0	0	0	0	0	0	1	0
406	80	M	BLACK/AFRICAN AMERICAN	77.9	11.4	2.96	293	7.6	20.5	26.5	149.5	5.2	10.15	119	109.5	10	15.7	31.2	1.4	0.5	12	18	79	3	184	84.33	98.29	56.92	69.46	31.88	96.08	36.44	1	1	0	0	0	0	0	0	0	0	0	0	0	1	0	0	0
407	79	M	NATIVE HAWAIIAN OR OTHER PACIFIC ISLANDER	67.8	10.58	3	211.75	9.65	13.55	31.05	137.67	5.5	7.9	106.33	185.67	19.33	12.9	31.1	1.2	0.5	374	781	23	1.57	1269	78.38	113.45	69.53	82.28	25.98	94.88	37.01	0	0	0	1	0	0	1	0	0	0	1	0	0	1	0	1	0
408	84	F	WHITE	70.7	12.73	4.16	96.25	13.2	19.1	40.65	130.75	6.53	8.8	93.5	87.25	23.25	98	69.95	9	3.2	184.5	607	70.75	2.58	2257.75	104.83	106.48	59.21	70.9	24.24	94.39	37.1	0	0	0	1	0	0	0	0	1	1	1	0	0	0	0	1	0
409	95	M	WHITE - RUSSIAN	73.6	14.85	2.49	69.75	6.95	20.9	23.53	140.25	4.15	8.13	103.5	115.5	11.5	15.17	35.3	1.4	0.78	34.75	65.25	87.25	2.5	514	93.38	118.63	76.38	88.96	15.08	96.67	36.03	0	0	0	1	1	1	1	0	0	0	1	0	0	0	0	0	0
410	92	F	WHITE	62.7	15.87	3.5	176.67	11.17	12.63	34.4	139.33	4.37	7.83	103.67	150.33	15.33	23.5	88.55	2.15	3.57	124.67	164	30	2.27	295	67.21	108.43	62.74	75.43	16.11	95.64	36.51	0	1	0	1	0	0	1	0	0	0	0	1	0	0	0	1	0
411	59	M	WHITE	89.4	29.65	4.59	204	13.95	13.25	40.75	135.5	4.2	8.75	95.5	212.5	18.5	14.05	50.85	1.3	1.2	17	50	38.5	1.5	450	82.83	104.19	68.81	80.15	33.57	94.03	37	1	1	0	0	1	0	0	0	1	0	1	1	0	1	0	1	0
412	63	F	WHITE	97	13.83	3.12	188.25	9.4	15.93	29.48	135.25	4.48	8.5	98.5	234	15.25	17.6	26.9	1.65	2.8	22.67	28.33	20	0.9	303	105.96	115.5	55.25	84.5	27.24	99.12	37.62	1	1	0	0	0	0	0	0	0	0	1	0	0	1	0	1	0
413	64	M	BLACK/AFRICAN AMERICAN	103.8	10.1	3.8	104	10.8	14.7	36.2	136	3.7	8.5	95	138	14	26.4	36.9	2.5	0.4	20	30	23	4.3	270	87.24	131.68	63	79.96	16.65	97.56	37.07	0	1	0	0	0	0	0	0	1	0	0	0	0	0	0	1	0
414	92	M	WHITE	78.53	17.97	4.12	188	12.43	14.13	39.03	140.5	3.8	9.7	94.5	187	12	14.8	27.3	1.4	1	27.5	27	41	0.8	251	85.92	97.77	60.42	71.92	16.73	95.27	37.68	0	0	0	1	0	0	0	0	1	1	1	0	0	1	0	1	0
415	83	F	WHITE - RUSSIAN	63.57	12.18	3.77	255	11.7	14.03	34.9	140.75	3.83	8.45	108	134	14.25	36.25	31.1	3.6	0.6	11	21.5	29.5	1.38	260	88.67	101.52	50.58	62.55	19.97	98.82	36.56	0	0	0	1	0	0	1	0	0	0	0	1	0	1	1	1	0
416	74	F	WHITE	84.6	6.87	2.63	238.67	8.47	16.1	27.17	135.5	4.4	8.6	106	118.5	10	11.95	31.6	1.1	0.6	10	19	22.5	0.95	211	92.45	105.75	53.9	66.6	18.95	94.05	37.43	0	0	0	1	0	0	1	0	0	0	0	0	0	1	1	1	0
417	70	F	UNKNOWN	104	13.35	3.62	276	10.85	14.7	33.5	139	3.65	6.93	99.75	179	23.25	37.4	42.53	3.33	0.35	65	126.5	46	3.08	531.5	93.61	105.57	61.43	75.29	14.36	96.56	36.9	1	1	0	0	1	0	0	0	1	0	0	0	0	1	0	1	0
418	80	F	UNKNOWN	78.9	5	3.02	73	8.65	20.2	24.12	133.8	5.73	8.75	98	115	22.8	24.97	38.97	2.4	1.3	31	54	126.6	4.94	208	69.36	102.75	43.44	58.19	17.57	96.62	33.28	0	1	0	1	0	0	1	0	0	0	0	0	0	0	0	0	0
419	96	F	WHITE - RUSSIAN	46.1	14.7	3.69	160	10.7	19.9	35.4	159	4.8	8.7	120	278	22	18.2	26.1	1.7	0.4	7	16	125	4	345	71.42	86.46	48.71	58.46	12.21	96.83	36.36	1	0	0	0	0	0	0	0	1	0	0	0	0	0	0	0	0
420	92	F	WHITE	81.3	11.33	2.42	115.75	7.25	16.95	22.18	141.67	3.83	8.2	107.67	128.67	17.67	25.05	28.6	2.25	0.9	97.67	296.5	24.33	0.8	316	92.04	117.5	58.75	72.25	15.5	97.58	36.8	1	0	0	0	0	0	0	0	1	0	0	1	0	0	1	1	0
421	76	F	UNABLE TO OBTAIN	111.7	9.1	3.65	210	10.4	15.1	36.2	141	3.85	9.7	91	148	13	14.4	27.8	1.3	0.8	8	8	34	0.95	256	89.04	117.5	72.63	86	26.44	92.33	36.9	0	1	0	1	0	0	1	0	1	1	1	0	0	1	0	1	0
422	77	F	WHITE	74.9	22.4	2.91	429.67	7.73	16.67	25.97	127.25	5.08	8.03	84	138.5	21.5	36.4	34.3	3.4	2.8	6	31	48.75	1.6	442	78.64	105.67	52.61	64.89	19.35	98.14	36.43	0	0	0	1	0	0	0	0	0	0	0	0	0	0	0	1	0
423	66	M	UNKNOWN	105	10.8	4.07	234	12.45	16.65	40.05	138	4.5	8.18	101.5	109.25	17.75	12.4	44.63	1.15	0.9	15	22	9	1.23	289	84.16	103.4	73	83	29.76	92.2	37.2	1	0	0	0	0	0	0	0	1	1	0	0	0	0	0	1	0
424	55	F	WHITE	94	18.5	3.83	516.5	10.95	16.4	32.55	129.25	4.4	8.1	91.75	148	19.75	13.1	57.3	1.2	1.25	20.5	24	53	3.5	330	78.56	99.33	55.88	64.5	27.58	93.65	35.42	1	1	0	0	0	0	0	0	0	0	0	0	0	0	0	0	0
425	73	F	WHITE	71.4	11.25	2.56	288	7.15	17.3	23.1	146	4.5	8.6	118	111	10	15.8	85.3	1.45	0.3	36	30	72	1.1	333	75.59	112.32	58.73	74.71	18.73	95.73	36.92	0	0	0	0	0	0	0	0	0	0	1	0	0	0	0	1	0
426	83	M	WHITE - OTHER EUROPEAN	117.07	0.63	2.62	80	8.03	15.77	24.53	141.67	3.97	8.57	104.67	162.67	10	11.25	43.35	1	0.6	61	87	37.67	1.9	210	82.24	117.29	56.38	70.05	19	93.52	36.49	0	1	0	1	0	0	1	0	1	0	0	0	0	0	0	0	0
427	66	M	ASIAN	60.55	7.53	2.44	111.75	7.88	21.43	24.33	135.33	3.5	7.63	96.67	112	7.67	30.7	91.5	2.76	0.8	50	35	20.33	0.63	285	61.04	117.92	66.08	77.24	14.58	99.81	36.49	1	0	0	0	0	0	0	0	0	0	0	0	0	0	0	1	0
428	89	F	WHITE	77.4	8.1	3.99	145	11.85	14.15	34.5	139	3.85	9	105.5	123	15	17	57.5	1.5	1.95	17.5	79.5	14	0.7	405	63.71	117.04	65.39	78	18	98.39	36.44	1	1	0	0	0	1	0	0	1	0	0	1	0	0	0	1	0
429	76	M	WHITE	107.1	16.55	3.21	205	9.75	13.5	29.2	136	4.05	9.05	95	503	17	10.85	25.1	1	0.45	39	49	45	2.3	270	65.96	122.17	41.13	60.79	19.44	95.23	37.03	0	1	0	1	1	0	1	0	1	1	0	0	0	1	0	0	0
430	74	M	WHITE	87.95	12.25	2.91	564.5	8.15	16.4	27.35	142	3.53	8.57	97.67	156.33	13.67	15.6	34.25	1.4	0.65	53	30.5	27.33	0.7	184	112.92	109.92	73.88	84.96	16.96	97.41	37.04	0	0	0	1	0	0	0	0	1	0	0	0	0	1	0	1	0
431	73	M	BLACK/AFRICAN AMERICAN	62.3	8.1	4.29	209.33	13.1	15.33	40.73	138	4.93	8.43	100.67	149.33	10.33	13.1	22.8	1.2	0.7	232	330	41.67	1.37	349.5	102.76	104	50	64.67	19.36	97.32	36.75	1	0	0	0	0	0	0	0	0	1	1	0	0	0	0	1	0
432	68	M	WHITE	92.2	11.47	3.61	251.33	10.8	14.7	31.93	139.2	5.52	7.93	104.8	221.75	17.6	14.8	66.95	1.25	0.5	384	342	53.5	2.86	966	94.12	148.5	69.5	87	17.5	96.65	37.69	0	1	0	1	0	0	1	0	1	0	0	1	0	1	0	1	0
433	62	M	WHITE	101	18.23	4.02	104	12.57	13.77	40.2	127.33	4.5	8.93	100.67	394.67	19.67	47.33	81.9	4.47	0.85	64	100.5	40.67	1.7	455	107.85	103.72	61.11	70.33	21.19	96.68	36.92	1	1	0	1	0	0	0	0	1	0	0	0	0	0	0	0	0
434	80	M	BLACK/AFRICAN AMERICAN	148.87	8.2	4.51	183	14.7	14.8	44.4	143	3.7	9.5	99	96	20	15.6	30.6	1.4	1.6	16	24	22	1.6	252	64.91	116.71	65.64	79.86	16.32	95.17	36.78	0	1	0	1	0	1	1	1	1	0	0	1	0	0	0	1	0
435	65	M	OTHER	77.1	5.34	3.6	65.89	10.96	16.3	33.56	143	4.5	7.95	107.67	160	22.5	15.68	40.8	1.45	1.25	22.5	28	40.5	6.35	193	123.5	89.04	59.71	66.25	18.19	97.4	37.47	0	0	0	0	0	0	0	0	0	0	0	0	0	0	1	0	0
436	52	M	UNABLE TO OBTAIN	98.2	7.48	2.59	63.8	7.92	17.28	24.46	135.25	4.25	7.85	103.5	100.75	9.25	12.3	62.67	1.1	3.85	1115.5	344.5	41	3.75	582.67	94.38	107.68	66.92	87.64	11.6	96.86	36.55	0	0	0	1	0	0	0	0	0	0	0	1	0	0	0	1	0
437	73	F	WHITE	88.6	16.1	3.35	166.5	9.1	13.7	27.4	128	3.95	9.9	85	192.25	16.25	12.4	26.05	1.15	1	7	21.5	89.25	4.2	164.5	88.64	95.36	58.8	70.52	16	99.8	36.52	0	1	0	1	0	0	1	0	1	0	0	0	0	0	1	0	0
438	70	M	HISPANIC/LATINO - PUERTO RICAN	66.3	8.75	3.94	164.5	11.6	13.15	34.05	136	3.65	8.4	103.5	214	12.5	13.35	27.25	1.2	1.2	18	23	11	0.8	193	78.79	107.07	64.71	73.21	15.67	99.56	36.98	1	1	0	0	0	0	0	1	0	0	1	0	0	0	1	1	0
439	82	F	BLACK/AFRICAN AMERICAN	91.4	10.15	3.36	115.5	10.5	14.3	32.85	139	3.85	7.9	108.75	132.75	15.75	11.35	28.75	1.05	1.25	28	26	22.75	0.73	531	86.29	102.83	54.5	64.83	19.71	98.87	37.01	0	0	0	0	0	1	1	0	1	0	1	0	0	0	0	0	0
440	77	M	WHITE	92.2	67.85	3.86	117.5	11.45	14.9	33.95	142.5	3.95	8.65	108.5	112	13	17.25	44.75	1.55	1.4	18	35	16.5	0.7	433	77.23	115.75	62	75.5	16.59	98.48	36.93	0	0	0	1	0	0	0	0	0	0	0	0	0	0	0	1	0
441	80	F	UNKNOWN	45	7.6	4.12	152.5	9	14.75	28.3	137.5	4.2	7.85	105	119	13	34.25	32.45	3.15	0.4	19	30	18.5	0.85	276	60.5	141.67	60.67	82.33	17.13	99.96	36.28	1	0	0	0	0	0	0	0	1	0	0	0	0	0	0	0	0
442	72	M	WHITE	86.8	54.83	4.13	28.33	12.27	18.77	37.8	143	4.05	8.53	111.5	137.25	13.25	16.13	28.63	1.5	0.5	21	77	29	1.33	3805	127.43	100.8	59.49	68.74	25.4	94	37.62	0	0	0	1	0	0	0	0	1	0	1	0	0	0	0	1	0
443	61	F	WHITE	68.8	18.1	3.7	224	11.37	15.13	36.73	124.6	5.32	6.16	92.6	199	17.6	15.53	32.2	1.4	1.13	38.33	106	33.6	2.24	1140.33	105.4	112.5	72.5	82.5	24.71	92.31	38.47	0	1	0	0	0	0	0	0	0	1	1	0	0	0	0	1	0
444	92	F	UNABLE TO OBTAIN	68	11.95	4.43	350	14.05	13.7	44.3	141	3.75	8.55	104.5	116.5	17	12	25.6	1.1	2.55	308	344	13.5	1	302.5	113.72	115.42	85.29	92.08	24.84	93.08	36.52	1	0	0	1	0	0	0	0	0	0	0	0	0	1	0	1	0
445	74	M	UNKNOWN	80.2	14.57	3.1	185	8.6	16.33	26.6	145.5	3.7	7.6	112.5	184	15	14.5	85.35	1.35	0.2	46.5	28	69	2.65	402	49.52	110.57	58.8	74.27	24.64	98.03	36.79	0	0	0	1	0	0	0	0	0	0	1	0	0	0	0	0	0
446	55	F	UNKNOWN	78.5	17.6	2.43	346	6.8	17.2	21.45	138	3.8	9.1	101	80	17	15.7	28.8	1.4	10	26	76	82	2.4	162	83.78	111.35	57.26	69.13	20.74	98.39	36.83	0	0	0	0	0	0	0	1	0	0	0	0	0	0	0	1	0
447	80	M	WHITE	80.7	18.95	4.56	151	13.75	13.15	42.05	140.67	4.4	7.2	111.67	74	11.67	16.35	37.3	1.5	0.6	32	20.5	44.33	1.07	274	90.56	107.36	57.56	69.16	21.04	96.44	36.64	1	0	0	0	0	1	0	0	0	0	1	1	0	1	0	1	0
448	63	M	BLACK/CAPE VERDEAN	90.73	13	3.74	213	10.85	13	28.93	135.5	4.25	7.7	106.25	125.67	14	13.25	112.48	1.2	1.25	41.5	227	23	1.15	863	83.43	129.5	61.44	77.44	16.64	97.14	37.06	1	1	0	1	0	0	0	0	0	0	0	1	0	1	0	1	1
449	90	M	WHITE	76.4	24.2	2.61	219	7.8	14.7	24.4	139.5	5.3	8.8	104	186.5	21	16.9	72	1.6	0.6	861	1482.5	67	3.7	1815	92.82	96.09	59.64	71	28.36	94.14	36.46	0	0	0	1	1	0	1	0	1	0	0	0	0	1	0	0	0
450	60	M	WHITE	79	30.97	2.78	303.33	8.4	16.4	25.53	134	4.03	8.23	101	92.33	17	11.25	32.95	0.95	0.3	7	32	39.67	1.3	254	101.54	100.75	48.25	61.5	20.37	97.6	37.6	1	0	0	0	0	0	0	0	0	1	1	0	1	0	0	0	0
451	73	M	WHITE	82.5	11.3	4.11	125.5	12.7	14.4	35.7	138	4.6	8.35	109.5	164.5	13.5	13.1	33.2	1.1	1.4	27	34.5	26.5	1.2	175.5	56.89	87.25	50.5	59.5	19.72	96.24	36.51	1	0	0	0	0	1	0	1	1	0	0	0	0	1	0	1	0
452	72	F	WHITE	81	12.26	3.49	122	10.83	12.89	32.56	138.67	4.4	10.6	102	119	10.75	13.4	34.52	1.22	0.25	13.5	36.5	22.75	0.85	264	83.78	150.52	79.25	92.3	18.93	98.15	37.23	1	0	0	1	0	1	0	0	0	1	0	0	0	1	0	1	0
453	49	M	UNKNOWN	146.37	17.6	3.36	246.25	9.9	16.6	30.2	141	5.2	8.53	104.33	250.67	13.67	13.63	34.53	1.23	0.7	113	496	44.33	5.37	2291	72.27	112.48	55.75	88.25	19.42	97.58	37.11	0	1	0	1	1	0	1	1	0	0	1	1	0	1	0	1	0
454	80	M	OTHER	69.4	5.05	2.9	75.5	8.8	22.2	28.4	144	3.95	8.15	105.5	101	12.5	15.43	54.03	1.43	1.95	112	351	36.5	1.45	349.5	70.79	105.22	60.44	70.5	19.07	100	37.29	1	0	0	0	0	0	0	0	0	0	1	0	0	1	0	1	0
455	60	M	WHITE	97	22.2	4	270	12.67	12.27	36.43	137	4.4	7.13	104.33	94.67	17.33	15.95	31.5	1.4	2.6	334	204	19	1.2	200	113.14	115.28	64.92	75	20.48	94.31	37.94	0	0	0	0	0	1	0	0	0	0	0	0	0	0	0	1	0
456	82	F	BLACK/AFRICAN AMERICAN	113	15.03	2.54	232.33	7.6	14.77	25.53	141	3.95	8.25	104.5	153	19.5	15.33	71.56	1.43	0.75	43.5	92.5	47.5	3.15	292	79.36	108.84	58.68	70.16	19.72	97.52	36.75	0	1	0	1	0	0	1	0	1	0	1	1	0	0	1	1	0
457	70	M	WHITE	77.3	6.25	3.85	166.5	10.65	18.3	32.35	134.5	4.35	8.15	98	123	14	13.8	29.4	1.3	0.6	15	35	8.5	0.9	176	79.15	111.67	63	76.67	16.15	96.88	36.8	0	0	0	0	0	0	0	0	0	0	0	0	0	0	0	0	0
458	72	M	WHITE	92	7.27	2.91	33.33	8.4	13.77	24.9	138.67	4.73	7.87	104.67	127.67	12.67	14.75	27.6	1.35	0.45	32	52	24.67	1.5	243	99.86	114.53	52.78	70.25	15.76	95.77	38.63	0	0	0	1	1	0	0	0	0	1	1	1	0	0	0	1	0
459	88	F	WHITE	68.8	7.5	3.37	152.5	11.05	14.8	32.35	141	3.8	8.65	108	110	16	19.9	29.27	1.8	1.75	53.5	48	21.5	1	323.5	55.17	151.5	47.5	73	17.04	98.96	37.12	1	0	0	1	0	0	0	1	1	0	0	0	0	1	1	1	0
460	69	M	UNKNOWN	254	9.2	2.88	87.5	8.4	15.65	27.55	146	4.27	8.4	99.67	122.33	18.67	21.95	30.65	2	3.65	23	68.5	69.33	2.47	769	121	112	85	92.67	11.48	93.13	37.19	0	1	0	1	0	0	0	0	1	0	0	0	0	0	0	0	0
461	60	M	OTHER	120	7.1	2.93	139.6	8.88	14.16	26.09	142	4.5	8.17	111.5	96	11	15.97	72	1.42	1.17	20	41.67	29.75	2.23	291	92.15	90.72	58.04	63.22	16.51	98.31	36.69	0	0	0	0	0	1	1	1	0	0	0	0	0	1	0	1	0
462	89	M	WHITE	81.6	14.45	2.59	529.5	8.45	19.5	25.07	134.33	4	8.05	101.67	123	16	16.9	26.45	1.5	1	50	86.5	41	1.5	341.5	87.44	109.43	51.61	66.79	23.73	96.41	35.9	0	0	0	0	0	1	0	0	0	0	0	0	0	1	0	1	0
463	87	F	WHITE	71.4	18.83	3.69	531	9.43	18.17	31.98	136.25	4.08	7.73	102.25	287.75	22.25	18.85	41	1.8	0.5	17	29	114.5	3.33	252	70.27	107.6	51	62.8	26.27	94.54	36.81	0	1	0	1	0	0	1	0	1	0	1	0	0	1	0	0	0
464	88	F	BLACK/AFRICAN AMERICAN	86.5	15.7	3.92	216	11.2	16.7	33.13	138.5	3.6	8.05	106.5	76.5	19.5	21.45	39.95	2	1.5	44	40	113	2.8	214	74.76	102.79	63.28	72.62	13.83	98.55	36.87	0	1	0	0	0	0	1	1	0	0	0	0	0	0	0	1	0
465	95	M	WHITE	82.93	20.33	2.73	185.25	9.08	17.65	27.15	147.25	3.8	7.83	111.25	116.75	16	17.07	56.9	1.6	0.6	25	94	43.5	1.7	320	99.02	92.68	58.66	66.39	22.55	95.26	36.44	0	0	0	1	1	0	0	1	0	0	0	0	0	0	0	1	0
466	36	M	BLACK/AFRICAN AMERICAN	171.5	7.27	4.15	190	11.77	15.87	32.53	128.17	5.4	6.67	95.5	98	17.33	10.93	27.23	1	0.37	343.67	2562.67	33.17	4.65	16340	118.24	121.93	53	68.05	21.11	98.31	38.55	0	0	0	0	0	0	1	0	0	0	0	0	0	0	0	1	0
467	72	M	WHITE	88.8	15.28	3.7	355.5	10.05	14.28	30.93	137	3.88	7.68	101.6	164	13.2	13.7	79.2	1.25	0.3	21	68.5	30.8	2.06	315	99	104	68.67	79.5	21.87	93.67	36.86	0	0	0	1	1	1	1	0	0	0	0	1	0	1	0	1	0
468	89	F	BLACK/AFRICAN AMERICAN	59.1	5.65	4.23	215	12.65	15.6	39.5	140	4.95	9.3	107.5	94	17	77.05	47.3	9.15	1	57	65	34	2.4	335	71.69	106.64	73.96	82.24	15.58	94.2	36.03	0	0	0	1	0	0	1	0	1	0	0	0	0	0	0	1	0
469	86	M	WHITE - OTHER EUROPEAN	62.9	10.53	3.71	101.33	10.93	15.8	33.97	142	4.07	8.9	109.33	132	12.67	13.25	26.2	1.25	4.5	71.67	68.33	33	1.73	204	91.31	127.36	51.12	69.12	16.46	96.19	36.84	0	0	0	1	0	1	1	0	0	0	0	0	0	1	0	1	0
470	88	M	OTHER	78.4	11	4.41	217	13.4	14.3	42.5	141	5	9.1	102	127	18	13.35	29.9	1.1	0.9	13	33	36	1.4	234	81.58	114.83	67.67	78	16.38	99.12	37.05	1	1	0	1	0	0	0	1	1	0	0	0	0	0	0	1	0
471	82	M	ASIAN	77.25	11.7	3.71	346	8.5	20.9	27.7	137	4.3	8.8	101	111	13	15	28.3	1.3	1.1	32	245	48	2.1	2785	82.92	94.8	53.6	63.36	20.81	97.5	36.28	1	0	0	1	0	0	0	0	1	0	0	0	0	1	0	0	0
472	59	M	WHITE	140.6	6.93	4.34	198.5	13.2	14.85	39.9	131	3.6	7.63	90.33	189	10.67	78.92	47.54	7.24	14.78	3792	2583.2	7.33	0.7	921.25	88.24	136.4	65.08	80.24	20.5	94.54	36.89	1	1	0	0	0	0	0	0	0	1	0	0	0	0	0	0	0
473	72	M	WHITE	102.15	11.6	4.45	181	13.5	15.8	42.1	134.5	4.4	8.15	99.25	158.5	15.5	18.47	58.33	1.67	1.3	1405	377	62	2.03	743	136.64	116.8	71.36	84.04	23.8	94.92	36.63	0	0	0	1	1	0	0	0	1	0	0	0	0	1	0	1	0
474	84	F	UNKNOWN	58.5	7	4.27	266.33	11.47	15.13	36.77	136	3.6	9.15	98	107	16	31.35	46.85	2.85	0.95	20.5	25	13	0.7	235	93.74	113.04	68.52	82.44	16.7	97.3	36.52	1	0	0	0	0	1	0	0	1	0	0	0	0	1	0	1	0
475	69	M	UNKNOWN	84.03	20	3.06	77.5	9.5	19.2	30.75	141	5.05	8.9	90.5	150	41.5	42.32	30.12	3.86	7.25	5907.5	10945	25	2.25	10060	91.21	127.33	99.67	109	25.39	96.94	36.55	0	1	0	1	0	0	1	1	1	0	1	0	0	0	0	1	0
476	75	M	BLACK/AFRICAN AMERICAN	70.9	16.43	3.11	78	8.43	19.63	24.55	134.67	4.03	7.9	102	114.67	19.33	14.83	30.9	1.37	0.83	25	47	42.33	6.2	972	69.75	109.67	67.33	79	16.67	96.29	37.71	0	1	0	1	1	1	1	1	0	0	0	1	0	0	0	1	0
477	90	M	WHITE	54	14.5	3.25	136	10.45	15.1	33.3	140.5	4.05	7.85	105.5	139.5	11	13.5	34	1.25	0.9	24	39.5	12.5	0.45	222.5	81.33	96.9	55.1	64.5	22.48	94.26	37.41	0	0	0	1	0	0	0	0	1	1	1	0	0	1	0	0	0
478	91	M	WHITE - OTHER EUROPEAN	96.6	19.95	4.32	116.5	14.15	13.1	42.95	137	5.15	8.55	101	91	15	22.9	36.3	2.1	5.4	210.5	300	33.5	1.7	563	60.73	109.93	60.86	72.69	17.8	96.87	36.72	0	0	0	0	0	0	1	0	1	1	0	0	0	0	0	1	0
479	90	F	WHITE	81.25	16.15	4.29	129	12.95	14.3	39.95	140	3.75	8.65	108.5	173.5	12	12.9	30.6	1.2	1.15	27	35	23	0.7	240	88.72	112.44	51.64	65.6	16.21	99.28	36.67	0	0	0	0	0	0	0	0	0	0	0	0	0	0	0	0	0
480	59	M	UNKNOWN	114.2	9.7	4.13	278	13.2	14.55	37.2	137	3.8	8.7	96.5	122.5	17.5	22.95	34.55	2.1	1.3	27	20	11.5	0.75	156	77.36	124.83	74.39	85.61	21.73	95.41	36.68	0	1	0	1	0	0	0	0	1	0	0	0	0	1	0	0	0
481	90	M	WHITE	85	7.27	2.99	183.67	8.97	20.23	27.43	129	4.35	8.98	91.75	130.25	23.25	26.2	34.05	2.35	0.95	13.5	23	110.5	2.35	414	78.53	107.94	58.06	69.84	15.81	97.19	36.45	0	0	0	1	0	0	1	0	1	0	0	1	0	1	0	0	0
482	79	F	UNKNOWN	50.4	10.25	3.45	359	10.5	15.3	32.45	126.67	3.67	7.9	99	97.33	14.67	35.85	60.4	3.2	1.1	9	17	43.67	3.03	143	85.59	85.36	48.82	57.83	16.59	97.19	36.43	0	0	0	1	0	0	0	0	0	0	0	0	0	1	0	1	0
483	82	M	WHITE	101.9	13.28	2.84	98.2	8.4	15.04	25.94	139.75	5.18	8.05	101	185.5	23	26.08	32.67	2.38	0.5	24.33	78.33	138	6.1	1311	102.79	129.42	51.19	87.36	25.96	99.44	36.49	0	1	0	0	0	0	1	0	1	1	0	1	1	0	0	1	0
484	71	M	WHITE	96.5	11.63	4.22	189	12.53	15.97	39.43	138.67	4.8	8.57	104.67	106	10.67	12.3	105.93	1.13	0.5	42.5	58.5	23	0.77	418	76.42	144.31	95.85	110.46	24.19	96.43	36.81	0	0	0	1	0	1	0	0	1	1	0	1	0	1	0	1	0
485	66	M	WHITE	107.2	6.3	3.46	159	10.7	16.3	32.75	141	4.85	7.8	108.5	113.5	14.5	16.25	60.75	1.45	1.3	54	111	35	1.15	698	72.83	104.83	70.39	77.91	20.69	98.76	36.82	0	0	0	0	0	0	0	0	0	0	0	0	0	1	0	0	0
486	65	M	UNKNOWN	112.5	15	4.18	166.33	12.6	14.33	39.6	135.5	4.95	7.5	104.75	215.25	19.75	13.25	30.9	1.2	0.7	62	103	89.75	5.28	346	103.57	113.88	66.75	78	12.24	91.12	38.23	1	0	0	0	0	0	0	0	0	0	1	0	0	0	0	0	0
487	71	F	UNKNOWN	75	13.14	4.78	181.6	13.62	14.62	43.38	145	3.96	6.82	117.8	185.6	12.2	14.1	45.15	1.3	0.63	135	64.5	29.2	0.5	692	122.21	141.38	68.96	86.75	15.71	97.79	37.13	1	1	0	0	0	0	0	0	1	0	1	0	0	1	1	1	0
488	78	M	WHITE - OTHER EUROPEAN	104.65	38.5	5.1	170.5	15.2	14.4	46.9	141	4.3	8.6	109	119	14	39.3	49.75	3.6	2.2	12	23	17.5	1.1	182	83	127.95	68.95	81.48	18.7	95.53	36.88	0	1	0	1	1	0	0	0	1	0	0	0	0	1	0	1	0
489	70	M	OTHER	80	11.65	3.95	154.5	11.65	12.65	37.8	138.33	4.9	8.63	103	303	7.67	12.15	30.15	1.1	0.35	27	25.5	34.67	0.5	427.5	102.8	144	87	105	32.32	91.44	36.82	0	1	0	0	0	0	0	0	0	0	1	0	0	0	0	0	0
490	80	M	UNKNOWN	84	9.85	3.79	122	11.93	13.4	34.73	123.8	4.41	8.17	94.3	247.33	15.67	11.4	38	1.08	0.4	438	446	19.83	0.67	727	60.5	97.58	57.56	67.06	22.16	96.74	36.33	1	0	0	0	0	0	0	0	0	0	0	0	0	1	0	1	0
491	80	M	WHITE	93.3	0.75	2.13	57	7.3	24.98	22.83	140	4.88	7.28	104.5	239	19.25	14.83	28.43	1.4	0.67	285	466	28.25	1.43	882	102.38	109.16	65.23	75.71	24.13	98.65	37.51	0	0	0	0	0	0	0	0	0	0	1	0	0	0	0	1	0
492	60	M	WHITE	90	4.52	2.24	26.6	7.44	14.76	22.1	130	3.73	7.63	99.67	141	16	17.25	32.6	1.6	2.4	15	18	21	0.9	316.5	151.96	107.19	67.48	76.19	24.16	95.52	37.91	0	0	0	0	0	0	0	0	0	0	1	0	0	1	0	1	0
493	78	F	BLACK/AFRICAN AMERICAN	64.2	6.15	2.88	123.5	9.75	15.25	30.2	139	3.53	8.3	104.67	139.33	17	10.75	57.3	1	0.5	16	23	70.33	3.23	268	86.42	144.25	56	75.75	19.13	97.79	37.09	0	1	0	1	0	1	1	1	1	0	0	0	0	1	0	1	0
494	61	F	UNKNOWN	109.1	7.73	2.68	226.67	7.17	17.77	24.1	139.5	3.83	8.88	87.5	89.75	14	17.9	33.8	1.65	0.5	7	18	20.25	1.58	226	81.4	111.68	74.24	85.52	16.4	97.63	36.98	0	0	0	1	0	0	1	0	0	1	0	0	0	0	1	1	0
495	48	F	WHITE	175	16.8	4.39	568	12.3	14.5	38.7	140	4.3	8.7	104	113	16	12.98	65.7	1.15	0.4	66	58	12	0.8	325	109.89	110.06	86.81	95.38	29.78	98.07	37.19	1	0	0	1	0	0	0	0	0	0	1	1	0	1	0	1	0
496	85	M	WHITE	80	22.78	3.97	295	12.8	13.48	41.16	141.5	3.67	7.25	105.67	271	17.33	44.72	41.98	4.86	0.55	339	829	27.33	1.1	1955	73.75	107	50.33	65.07	30.9	92.24	35.89	0	0	0	0	0	0	0	1	0	0	0	0	0	0	0	0	0
497	73	M	WHITE	95.2	8.5	3.11	228	9.1	13.4	28.85	132.5	4.9	8.4	96	165	14.5	13.7	36.17	1.25	0.6	22	66	38	2	651	101.16	97.26	67.16	76.84	22.11	95.84	37.32	0	1	0	1	1	0	1	0	0	0	0	1	0	1	0	1	0
498	29	F	WHITE	101	14.12	2.82	52.5	8.28	14.13	24.18	134.67	4.13	7.4	96.83	207.17	26	17.26	27.62	1.56	1.93	1461.5	2089	29.67	3.92	2453.67	97.76	64.5	23.5	30	27.47	97.68	37.19	1	0	0	1	1	0	0	0	0	0	0	0	0	0	0	1	0
499	66	F	OTHER	81.1	12.1	4.03	194	11.1	18.5	37.7	136	3.8	9.73	108	58	21	35.2	84.5	3.2	1.9	103	377	9	1	937	104.23	100.57	70.43	76.43	17.77	98	37.25	1	1	0	0	0	1	0	0	1	0	0	0	0	0	0	0	0
500	81	M	UNKNOWN	80	12.75	4.64	87.5	14.75	15.5	43.7	140	4.88	7.93	107	162	18	12.9	28.3	1.2	0.5	17	96	40.25	2.33	448	102.17	130.04	70.81	85.29	26.67	95.8	37.75	1	0	0	0	1	0	0	0	1	0	0	0	0	0	0	1	0
501	75	F	UNKNOWN	118.9	19.33	3.1	72.67	9.77	18.93	29.8	138	3.83	6.25	108.67	125	16.67	20.87	117.1	1.93	3.1	25	30	53.33	2.37	437	61.27	89.75	50.75	60.5	13.31	95	35.18	0	0	0	1	0	0	0	0	0	0	1	0	0	0	0	1	0
502	82	M	WHITE	92.1	9.8	3.47	196.67	10.73	13.6	32.97	134	4.1	8.05	96	128.5	10	15.3	32.9	1.4	0.6	29	65	32.5	1.55	236	85.55	117.62	53.66	68.14	15.73	97.65	36.96	1	1	0	0	0	1	0	0	1	0	0	0	0	0	0	0	0
503	71	M	WHITE - EASTERN EUROPEAN	68.2	40.42	2.68	373.17	7.72	15.62	23.88	132.67	6.27	8.2	96.33	194	17.33	14.8	40.2	1.35	0.33	71.67	46.67	102	2.77	199	108.76	129.96	68.11	80.43	17.44	98.41	36.16	0	0	0	0	0	0	0	0	0	0	0	0	1	0	0	0	0
504	71	M	WHITE	108.3	14.85	3.12	215	11.25	13.2	35.68	130.5	5.23	6.95	89.5	324.75	31	138.78	34.9	12.73	6.2	3576.67	21068.67	36.25	3.08	12025	80	107.82	70.91	81.82	28.12	95.78	36.78	0	0	0	0	0	0	0	0	1	0	0	0	0	0	0	0	0
505	85	M	UNKNOWN	77.8	4.3	4.41	158	13.4	15.7	40.6	140	4.73	9.6	106	103	13	30.9	43.5	2.85	0.65	27	49.5	40.5	1.5	202	56.74	117.43	53.61	71.91	19.74	93.3	36.42	0	0	0	0	1	0	1	0	1	0	0	1	0	1	0	1	0
506	54	M	WHITE	100.6	12.37	2.61	332.33	8.83	14.8	26.07	145	4.13	8.9	107.75	132	15.75	38.5	49.23	3.6	9.55	17.5	43	15.5	0.88	287.5	101.61	104.41	73.05	83.41	20.22	96.65	37.03	0	0	0	1	0	0	0	0	0	0	1	0	0	0	0	1	0
507	73	M	WHITE - EASTERN EUROPEAN	95.4	9.75	3.39	62.2	10.53	14.85	32.4	140.33	4.68	10.03	107	190.33	10.67	14.87	34.77	1.37	2.2	37	110	19.25	1.73	710	77.6	111.05	67.39	76.88	23.8	99.64	36.44	0	1	0	0	0	0	0	0	1	0	0	0	0	1	0	1	0
508	94	M	WHITE - RUSSIAN	60	7.5	3.53	251	8.9	16.6	28.4	145	4.1	8.2	112	81	11	17.5	35.5	1.6	0.5	18	27	54	1.5	227	91.23	99.84	53.52	64.52	16.42	99.48	36.76	0	0	0	0	0	1	1	0	0	0	0	0	0	1	0	1	0
509	47	F	WHITE	117	9.9	2.83	599	8.9	13.2	29.4	133	4.5	8.9	96	99	16	12.5	30.5	1.1	0.3	29	34	7	0.7	366	103.88	132.62	82.54	96.85	19.19	94.73	37.02	0	0	0	0	0	1	0	0	1	0	1	0	1	1	0	1	0
510	92	F	BLACK/AFRICAN AMERICAN	94	17.5	3.02	213	9.4	12.8	28.8	142	3.5	7.8	109	139	16	43.4	36.1	3.9	0.6	7	13	14	0.6	176	94.92	97.97	59.88	68.37	16.38	99.58	37.02	0	0	0	1	0	1	0	1	1	0	0	0	0	0	0	0	0
511	63	M	WHITE	162	8.37	3.83	205.33	11.73	13.33	33.4	137.67	4.17	8.27	106.33	138.67	10.33	13.3	25.2	1.1	1.1	18	25	35	1.07	359	80.42	101.56	67.04	72.83	19.67	97.79	35.06	1	1	0	1	0	0	0	0	1	0	0	0	0	0	1	1	0
512	74	M	WHITE	81.2	5.33	2.56	154	7.4	17.67	22.27	118.25	4.65	7.45	87.5	95	9	12.1	35.75	1.1	1.4	67.5	60	17	0.6	192	71.22	102.33	60.96	74.15	11.41	98.26	36.78	0	0	0	1	0	0	0	0	0	1	0	0	0	0	0	0	0
513	54	F	UNKNOWN	77.1	13.43	3.98	160	11.97	14.2	37.07	138.67	3.63	8.33	91	117.5	12	11.9	31.3	1.1	0.8	40	19	21	0.7	725	104.46	144.29	77.58	93.29	13.33	89.29	36.8	1	0	0	1	0	0	0	0	0	1	1	0	0	1	0	1	0
514	47	M	WHITE	93.7	4.05	4.25	203	12.28	14.23	34.13	139.25	3.6	7.63	107.5	102.25	15	16.8	34.8	1.6	1.8	20.5	27.5	9.75	0.85	172	117.91	88.73	57.6	64.33	21.78	94.09	37.47	1	0	0	0	0	0	0	0	0	0	0	0	0	1	1	1	0
515	65	M	UNABLE TO OBTAIN	76.3	11.38	4.67	98.8	12.2	23.42	36.48	132.67	5.43	8.4	103	101	16.67	47.4	38.5	4.28	7.8	471	1274	63	1.47	875	130.04	89.38	71.48	78.86	19.88	94.65	36.42	0	1	0	1	0	0	0	0	1	0	1	0	0	0	0	0	0
516	58	F	WHITE	75.2	31	3.36	673	9.9	14.6	29.9	124	4.8	8.1	87	96	11	15.8	28.9	1.5	1.2	31	27	9	0.5	237	91.88	91.43	62.61	72.26	26.13	94.79	36.72	0	0	0	0	0	1	0	0	0	0	0	0	0	0	0	1	0
517	66	F	WHITE	62.7	17.13	4.17	208.5	13	13.83	39.88	138	3.94	7.94	113.4	185.8	13.2	12.53	28.2	1.17	0.2	403.33	439.33	13.8	0.62	462.5	98.32	97.57	46.18	64.5	24	98.96	36.87	0	0	0	0	0	1	0	0	0	0	0	0	0	0	0	1	0
518	69	F	BLACK/AFRICAN AMERICAN	84.5	13.15	4.82	329	13.15	16.35	38.95	135.33	3.67	8.6	96.33	130	11.67	48	54.4	4.4	1	18	31	10	0.73	411	96.79	102.83	68.83	79.72	23.07	98.14	37	0	0	0	1	0	0	0	0	1	0	1	0	0	0	0	0	0
519	66	M	WHITE	96.5	20.58	3.65	532	11.03	12.5	35.13	139	4.75	7.9	103.5	152	16.5	14.85	28.25	1.35	0.3	21	28	23	0.95	241	87.34	96.81	63.65	74.45	21.81	95.59	37.84	0	0	0	1	0	0	0	0	0	0	0	0	0	1	0	1	0
520	91	F	WHITE	49.4	9.1	3.37	208	9.9	18.4	31.68	142	4.55	8.7	107	147	19	18.3	25.37	1.67	1	33	53	82	1.85	199	71.87	101.2	55.93	67.68	17.96	96.67	35.91	0	0	0	1	0	1	1	1	1	0	0	0	0	1	0	0	0
521	82	M	WHITE	95.2	10.35	4.14	111	13.85	14.5	39.65	131	5.1	9.15	93	442	12.5	14.9	77.36	1.35	1.1	26	40	38.5	1.35	212	74.13	111.5	61	74.5	20.92	96.46	36.35	0	1	0	1	1	1	1	0	1	1	1	1	0	1	0	1	1
522	76	M	WHITE	99.65	13.47	2.56	206.83	8.98	26.92	26.38	139.67	4.6	7.6	110.33	112	7.33	13.73	32.75	1.27	1	21.5	23	19.33	0.67	197	84.61	106.77	58.71	68.04	17.33	99	36.32	1	0	0	0	0	0	0	0	1	0	0	0	0	1	0	1	0
523	72	F	WHITE	62.8	12.3	3.62	205	11.6	13.35	35.05	146.75	3.8	7.7	110	142	11	12.25	30.9	1.1	0.5	18	26	9	0.5	186	71.67	121.33	59.83	78.67	22.82	99.52	37.38	0	0	0	1	0	0	0	1	1	0	0	1	0	0	0	1	0
524	84	F	AMERICAN INDIAN/ALASKA NATIVE	68	9.45	3.08	223.5	8.35	17.95	28.3	145	4.43	7.85	99.33	213	28	12.6	25.4	1.2	0.4	30	40	67	3.23	420	82.91	107.52	48.14	65.05	20.41	95.05	36.52	0	1	0	1	0	0	1	0	1	1	0	0	0	0	1	1	0
525	85	M	HISPANIC/LATINO - PUERTO RICAN	78.25	9.63	3.75	90.67	11.97	14.07	33.9	139.33	3.47	6.8	107.33	199	18.67	22.7	38.35	2.15	3.53	202.67	365.33	24.67	1.4	461	94.22	87.23	50.62	59.19	24.77	93.39	36.5	1	1	0	0	0	0	0	0	0	0	0	0	0	1	0	1	0
526	81	M	WHITE	73.33	8.78	3.05	148.25	9.78	13.3	28.82	141	4.4	8.9	112.33	133	12.5	14.9	43.77	1.3	0.5	25	29	20.33	0.87	241	75.75	142.33	63	75.5	18.64	98.08	36.83	1	1	0	0	0	0	0	0	1	0	0	0	0	1	0	1	0
527	63	M	WHITE	134.6	24.7	3.4	192.5	8.34	18.5	28.58	139	3.98	8.45	101.5	174.5	17	19.85	29.25	1.85	0.7	21	28	42.5	1.3	595	106.94	104.5	67.88	79	17.71	99.18	37.84	0	0	0	1	0	1	1	0	1	0	1	0	0	0	1	1	0
528	68	M	WHITE	86.3	13.7	3.28	228.5	9.45	18.9	30.35	135	4.07	8.2	105.33	150	11	14.4	29.35	1.35	1	23	28	18.33	0.5	175	69.81	107.73	67.82	79.27	16.67	97.05	36.61	0	0	0	1	0	0	0	0	0	0	0	0	0	0	0	1	0
529	82	F	WHITE	66.1	13.37	3.06	439.33	8.43	15.77	27.03	138	3.7	8.4	103.33	189.67	14	17.75	103.2	1.65	0.27	22	30.33	26	1.03	266	88.46	104.69	65.51	77.26	19.74	99.36	36.44	1	0	0	1	0	0	0	0	1	0	0	1	1	1	0	1	0
530	55	M	WHITE	135.65	16.5	4.95	247.25	13.97	14.17	42.83	134	4.25	8.83	97.75	134	17.5	14.8	65.74	1.33	0.75	93.5	603	20.5	1.03	1370	77.53	114.09	78.52	89.7	23.58	94.95	36.63	1	0	0	1	1	0	0	0	1	0	0	1	0	0	0	1	0
531	47	F	BLACK/AFRICAN AMERICAN	65.6	4.5	4.33	158.5	11.6	17.6	36.05	131	4.1	7.7	105	86	14	18.5	35.2	1.7	1.3	87	102	26	1.2	312	115.41	110.83	65.17	74.87	25.44	98.65	38.35	0	0	0	1	0	0	0	0	0	0	0	1	0	0	0	1	0
532	76	F	WHITE	61	6.5	2.47	70	7.55	19	23.8	135	4.7	8.45	103.5	164.5	19	10.25	31	0.95	0.2	33	36	91.5	3.5	334	103.65	109.32	70.32	78.92	20.15	96.65	36.63	0	0	0	1	0	1	1	0	0	0	1	0	0	0	0	1	0
533	59	F	WHITE	45.8	13.15	4.39	147.5	12.65	15.8	38.95	137.67	5.3	7.85	110.33	193	12	18.9	39.3	1.75	1.25	956	1593	58.67	1.27	2115	109.52	98.92	60.4	68.76	24.44	99.28	37.58	0	0	0	0	0	1	0	0	0	0	1	0	0	0	0	1	0
534	91	M	UNKNOWN	78.6	26.35	2.86	548	8.45	17.25	27.95	140	4.9	9.15	100.5	284	19.5	44.9	37.4	4.1	0.3	25	32	91	2.75	228	64.48	117.88	53.71	68.79	21.92	99.92	37.19	0	1	0	1	0	0	1	1	0	1	1	0	0	1	0	0	0
535	76	M	WHITE	90	13.7	3.4	127	10.5	16.2	29.8	140	5.07	8.1	110	181	12	15.15	28.4	1.3	0.97	637	953.75	21	1.2	616	88.4	107	61.29	72.5	20.72	97.8	35.81	0	0	0	0	0	0	0	0	0	0	0	0	0	0	0	1	0
536	84	F	PATIENT DECLINED TO ANSWER	51.4	8	3.42	7.89	8.1	22.03	23.56	140	4.17	8.6	102.33	101.67	16.33	23	30.46	2.22	2.27	38	32	86	2.13	233	69.5	123.33	45.17	63.33	23.44	97.53	36.81	0	1	0	0	0	0	1	0	1	0	1	1	0	0	0	0	0
537	76	F	UNABLE TO OBTAIN	91.1	20.47	5.09	304	10.3	15.9	33.43	147.67	4.17	8.97	114.67	182	10.67	15.23	26.07	1.33	1.6	11.33	14	58.67	1.03	243	133.23	135.88	72.12	85.69	25.7	93	37.52	0	0	0	0	0	0	0	0	0	0	0	0	0	1	0	1	0
538	88	F	BLACK/AFRICAN AMERICAN	93	5.05	3.9	126.5	10.25	14.65	34.8	140.33	4.07	9.2	101.67	129	14.33	17.45	71.78	1.58	0.75	16	73	24.33	1.03	277.5	75.96	140.29	70.29	86.46	22.65	94.65	36.77	0	0	0	1	1	0	1	1	0	0	0	0	0	1	0	0	0
539	23	M	WHITE	60.3	7.6	4.99	187	14.2	13.6	43.5	138.5	3.75	9.45	100.5	99.5	14	13.9	46.3	1.3	1.2	152	86	12	0.7	183	42.88	125.07	60.41	74.07	16.81	98.81	36.69	0	0	0	0	0	0	0	0	0	0	0	0	0	0	0	0	0
540	61	M	UNKNOWN	69.95	1.35	2.2	19.5	7.45	24.3	22.33	137	4.23	7.77	105.33	100	11.33	14.67	26.25	1.37	0.8	26	32	12.33	0.6	333	90.46	128.22	65.07	83.63	22.78	95.96	37.73	0	0	0	0	0	0	0	0	0	0	1	0	0	0	0	0	0
541	65	M	WHITE	59.4	8.08	2.02	105.6	6.7	17.78	20.92	137.6	4.96	7.42	100.2	122.4	17	23.35	53.78	2.18	5.87	30.67	63.33	19.6	0.86	167	108.67	106.26	52.26	67.87	19.38	94.71	36.74	1	0	0	0	0	1	0	0	1	0	0	0	0	0	0	1	0
542	56	M	WHITE	102.5	17.75	4.71	195.5	14.35	12.6	39.9	136.6	4.02	7.7	106.8	168.2	15.67	13.85	64.2	1.2	0.6	232	396	20	1.03	639	69	111	81	89	21.8	99.3	36.72	0	0	0	0	1	0	0	0	1	0	0	1	0	1	0	1	0
543	63	F	WHITE	117.9	20.28	3.11	130.5	8.73	15.3	28.46	134	3.88	8.45	103.5	209	16.67	16.8	30.93	1.58	0.8	28	106	32.33	1.43	388	110.15	88.44	55.76	69.25	20.38	97.61	37.4	0	1	0	0	0	0	1	0	1	0	0	0	0	1	0	1	0
544	57	F	UNKNOWN	54.3	8.83	3.29	169	10.3	12.9	31.47	137.33	3.9	7.9	103.33	110.33	13.33	120.33	60	11.3	0.6	28	33.5	4.33	0.65	386	116	119.48	75.88	88.96	16.68	96.32	37.83	1	0	0	0	0	0	0	0	1	0	0	1	0	0	0	1	0
545	77	M	UNKNOWN	88.75	24.35	5.2	108	15.2	14.45	45.65	133.5	4.05	7.7	100	103.5	15.5	18.3	109.95	1.7	0.75	474	1008.5	31	1.95	1279	91.8	110.78	82.09	91.04	17.32	94.68	36.55	0	1	0	1	1	0	0	1	0	0	1	0	0	1	0	1	0
546	76	M	WHITE	113.3	15.65	3.25	107.5	9.15	18.5	29.4	136	4	7.5	101.5	116.5	11	17.5	33.5	1.6	4.1	455	1149	17.5	1.15	1460	110.59	90.1	57.7	64.5	24.83	97.15	37.63	0	1	0	1	0	1	0	1	1	0	0	0	0	0	0	1	0
547	85	M	WHITE	97	11.8	4	199	11.5	14.5	34.8	136	3.9	8.6	101	256	14	14.7	27.2	1.3	0.9	16	16	34	1.4	204	105.5	106.65	64.65	74.74	19.42	96.42	36.02	1	0	0	1	0	0	0	0	0	0	0	1	0	1	1	1	0
548	81	M	WHITE	104	5.44	3.18	151.17	10.55	14.1	29.44	137.67	4	9.4	103.5	213.67	16.67	14.15	57.88	1.2	0.8	32	34	24.5	1.38	236	68.37	133	54.14	73	16.1	98.77	36.58	0	1	0	0	1	1	1	0	1	0	0	1	0	1	0	1	0
549	80	F	WHITE	51.6	6.5	4.15	151	11.6	13.3	37.5	139	3.8	8.2	100	112	14	16.3	27.6	1.45	1.2	12	24	23	0.5	287	95.59	90.43	59.24	69.34	20.93	96.61	36.55	0	0	0	1	0	0	0	0	1	0	0	0	0	0	0	0	0
550	92	F	UNKNOWN	89.1	10.77	3.2	221.67	8.93	14.6	28.83	147.33	3.7	8.43	106.67	134	16.33	25.35	31.55	2.35	0.3	22	16	59.33	1.67	268	109.26	122.08	51.31	70.2	17.04	97.62	36.65	0	0	0	1	1	0	1	0	0	1	0	0	0	1	1	1	0
551	85	M	WHITE	88.5	7.5	3.17	161	10.2	14.25	30.35	141.5	4.05	8.85	102.5	116	17	14.9	34.6	1.35	0.7	14	16	33.5	1.25	150	100.5	118.21	61	73.56	24.68	94.16	36.94	1	0	0	1	0	1	0	0	0	0	0	1	0	1	0	1	0
552	83	M	WHITE	79.35	12.75	3.61	222.5	10.5	14.7	32.35	136.5	3.9	7.9	104.5	99.5	13.5	15.9	25.4	1.5	0.8	32	34	19.5	0.8	107	114.09	108.77	67.12	76.38	22.97	95.77	36.56	1	0	0	0	0	0	0	0	1	0	0	0	0	0	0	1	0
553	78	M	WHITE	66.7	11.17	2.3	100	8.23	14.47	25.2	135.25	4.4	8.45	101	227	13.25	17.2	53.8	1.6	0.8	34.33	133	52.5	2.7	663.5	90.63	98	56.4	69.6	15.52	97.3	36.71	0	0	1	1	0	0	1	0	1	0	0	1	0	1	0	1	0
554	74	M	WHITE	82.8	9	4.36	159	13.1	13.4	39.4	135	3.9	8.3	101	111	10	15.75	71.75	1.45	0.4	14	21	12	0.8	186	91.13	104.22	68.09	79.39	20.13	93.83	36.48	1	0	0	0	0	1	0	0	0	0	0	1	0	0	0	0	0
555	92	M	HISPANIC OR LATINO	51.2	16	3.8	171	11.9	13.3	34.45	137	5.5	7.5	109	162	19	16.4	150	1.45	0.6	23	22	30	1.5	358	83.95	104.18	52.82	65.24	10.96	94.67	36.54	0	0	0	1	0	0	0	0	0	0	0	0	0	0	0	0	0
556	87	F	WHITE	71.9	11.8	3.94	394.5	6.75	18.2	27.05	141	3.7	8.55	107.5	100.5	12	12.45	29.35	1.15	0.4	8	19	8.5	0.5	192	84.24	141.75	68.42	86.29	19.76	99.52	37.67	0	0	0	0	0	0	0	0	1	0	0	0	0	1	0	1	0
557	73	M	WHITE	99.35	19.98	4.52	233	13.55	14.15	43.13	141.5	4.7	8.05	104.75	226.75	16.25	13.55	26.1	1.25	0.4	24	19	26.75	2.35	269	68.14	123.9	59.05	78.15	20.1	92.81	37.31	0	1	0	0	0	0	1	0	0	1	1	0	0	1	0	1	0
558	63	M	UNKNOWN	99.2	15.75	4.25	406.5	13.35	14.2	42.3	140	5.05	10.7	101	100.5	18	12.3	32.8	1.1	0.35	8	15	38	2	241.5	64.79	152.13	91.63	108.88	19.92	98.2	36.97	0	1	0	0	0	0	1	0	1	0	0	0	0	0	0	0	0
559	73	F	ASIAN - CHINESE	64.6	13.73	3.78	157.33	9.83	13.73	30.27	136	3.67	7.9	102	193.67	12.33	12	30.4	1.1	4.15	149	102	10.33	0.73	141	70.81	117.83	67.17	79.17	22.16	97.36	37.37	1	1	0	1	0	1	0	0	1	0	0	0	0	1	0	1	0
560	96	F	WHITE - OTHER EUROPEAN	60.05	36.35	2.65	155	7.6	17.53	24.58	143.33	3.97	7.53	108.33	211.67	23.67	17.1	27.65	1.55	0.83	753.33	785.67	37.33	1.03	1309.5	92.17	96.55	48.91	58.8	26.62	97.29	36.58	0	1	0	1	0	0	0	0	0	0	0	0	0	0	0	0	0
561	67	M	WHITE	80.5	2.13	3.23	70	8.67	19.97	26.7	131.75	3.68	7.23	98.75	167	13.25	15.13	38.9	1.37	0.6	61	34	9.75	0.8	296	102	120.55	59.64	72.91	29.95	97.77	37.42	1	0	0	0	0	1	0	0	1	0	1	0	0	0	0	1	0
562	82	M	WHITE	86.2	12.12	4.32	161.6	13.92	14.22	41.64	138.8	3.72	8.6	102	141.25	15.75	18.38	29.45	1.73	0.5	23	25	28.2	1.44	242	65.14	110.64	71.09	80.27	22.46	95.03	37.35	0	0	0	0	0	0	1	0	1	0	0	0	0	1	0	1	0
563	82	M	WHITE	79.3	7.43	3.03	129.67	9.33	14.27	25.92	135.5	4.43	7.2	104.75	120.67	12	18.77	29.6	1.7	1.55	10	18	40	2.1	189	84.29	107	53.2	67.5	18.85	96.85	36.88	0	0	0	0	0	0	1	0	1	0	0	1	0	0	0	0	0
564	94	M	WHITE	65	4.98	3.08	205.25	8.35	17.43	27.25	137	4.1	8.4	104.33	91.33	12.67	13	65.38	1.18	0.6	8	23	19.67	1	155	65.64	116.69	60.43	80.86	22.85	98.88	36.5	1	0	0	0	0	0	0	1	1	0	0	0	0	0	0	0	0
565	81	M	UNKNOWN	104.4	15.35	3.95	186	12.5	12.95	39.25	140.67	4.37	7.47	113	152.67	14	14.45	33.05	1.35	1.3	34	24	41.33	2.03	264	90.88	98.6	60.6	70.2	23.76	97.15	37.28	0	1	0	0	0	0	0	1	0	0	1	0	0	1	0	1	0
566	84	M	BLACK/AFRICAN AMERICAN	71.5	9.77	2.74	201.33	7.63	20.9	25.7	146	4.3	7.5	110	200	14	21.6	35.2	2	0.3	19	48	58	0.9	567	102.6	105.8	69.32	80.28	18.76	98.08	36.77	0	1	0	1	1	0	0	0	1	0	0	0	0	1	0	1	0
567	65	M	WHITE	81.8	8	3.79	72	13.1	15.9	38.8	137.8	5.06	8.18	99.8	119.2	21.4	42.4	48.6	3.8	0.4	11	18	121.75	5.13	218	82.15	103	57	66.7	12.72	94.47	36.39	0	1	0	1	0	0	1	0	1	0	0	1	0	0	0	1	0
568	55	M	WHITE	73.6	3.55	3.17	121	9.95	12.75	27.7	127.43	4.14	7.72	94.43	189.86	19.71	21.7	46.27	1.97	0.7	57	105	41.43	2.3	308	115.54	112.46	87.54	96.12	26.5	95.04	37.02	0	1	0	1	0	0	1	0	1	0	1	1	0	1	1	1	0
569	63	F	WHITE	74.9	10.7	3.34	220	9.8	14.6	30.1	139	3.8	7.7	104	98.5	14	16.35	32.95	1.5	0.6	68	67	8	0.65	213	80.86	94.88	50.68	61.02	18.39	95.27	37.76	0	0	0	0	0	1	0	0	0	0	0	0	0	0	0	0	0
570	76	F	UNKNOWN	58.5	8.43	4.27	133	11.3	14.6	34.85	141	3.9	9.75	102.33	93	11.67	11.23	31.93	1.03	0.5	10	14	14.67	0.7	157	67.06	116.05	55.76	70.57	16.75	97.91	36.54	1	0	0	0	0	0	0	0	1	0	0	0	0	1	1	1	0
571	62	M	WHITE	121	4.25	3.19	26	11.65	17.5	36.9	135	4.9	8.6	102.67	63.33	25.67	30.9	63.55	3	7.6	77.5	200	35.5	2.7	318	77.36	99.71	64.86	73.43	26.64	96.24	36.19	0	1	0	0	0	0	0	0	0	0	0	0	0	0	0	0	0
572	76	F	WHITE	95	17.23	3.51	339.75	10.88	13.23	33.28	133.75	4.63	7.68	103	143.25	12.75	16.1	54.53	1.45	0.2	10	16	33	2.7	199	74.56	104.75	55.25	70	18.84	99.72	36.6	0	0	0	0	0	0	1	0	0	0	0	0	0	0	0	1	0
573	87	M	WHITE	61.8	7.9	3.42	172	10.5	14.7	34.3	143	4.55	9.4	101	183	11.5	26.5	35.2	2.4	1.2	12	17	55.5	1.45	214	81.88	97.17	68.21	77.79	17.83	99.21	37.17	0	1	0	1	0	0	1	0	1	0	0	0	0	1	0	0	0
574	92	M	WHITE	82	8.15	4.01	172.5	11.2	14.6	34.7	130.33	4.43	8.2	91.67	95	16.67	125.8	111.43	12.73	0.3	10	24	25	1.57	326	58.85	108.19	43.19	58.73	20.23	96.73	36.37	0	0	0	1	1	0	1	1	1	0	0	1	0	1	0	1	0
575	74	M	WHITE	88.8	13.45	2.65	201.25	7.73	15.3	24.75	146	4	8.3	109	125	13	16.5	26.4	1.5	0.9	13	20	29	0.7	210	91.77	101.15	60.91	73.97	24.46	96.73	36.8	0	0	0	1	0	0	0	0	0	0	0	0	0	1	0	0	0
576	72	M	OTHER	86.8	6.8	3.51	276	11.1	14.3	33	137	3.5	8.3	103	88	15	12.4	35.9	1.1	7.1	173	159	20	2.3	201	62.34	139.28	65.44	83.33	19.18	99.51	36.7	0	1	0	1	0	1	1	0	0	0	1	1	0	0	0	1	0
577	66	F	WHITE	79.8	8.9	3.2	145.33	10.63	22.13	32.2	137	3.27	8.8	100.67	154	13.5	63.07	45.7	6	1.75	19	102	18	1.5	2100	94.65	127.12	77.24	87.52	18	94.77	36.7	0	0	1	1	0	0	1	0	1	0	0	0	0	1	0	1	0
578	61	M	WHITE	62.7	9	2.81	67	9	18.9	26.8	135.5	4.1	8.15	101.5	115	16	13.4	30.8	1.1	0.5	18	41	30.5	1.25	645	90.84	82.88	55.38	62.46	29.32	91.92	37.07	0	0	0	1	0	0	0	0	0	0	0	0	0	0	0	0	0
579	52	M	OTHER	97.8	11.45	3.48	184.5	11.8	12.8	33.5	137.5	4.85	6.75	105.5	127	14.5	15.7	28.9	1.4	2.1	44	52	20.5	1.7	266	114.28	131.54	89.69	99.15	25.6	93.14	38.11	0	0	0	1	0	0	0	0	1	0	1	1	0	1	0	1	0
580	88	M	WHITE	74	4.87	3.35	156.33	10.7	15.9	32.73	134.33	4.1	7.67	104.67	98	10.67	25.6	79.22	2.37	0.6	14	28	32.33	0.77	262	102.93	90.67	60.56	62.55	21.11	95.96	36.44	0	1	0	1	0	1	0	0	0	0	0	0	0	1	0	1	0
581	55	M	WHITE	91	5.24	3.04	74	9.78	13.98	30.53	138.5	3.8	7.35	103.5	82.5	18.5	15.87	67.23	1.47	0.7	34	87	11	0.85	430	101.04	125.86	77.81	88.85	18.36	96.4	37.33	0	0	0	0	0	1	1	0	0	0	0	0	0	0	0	1	0
582	84	F	WHITE	82	9.13	3.11	151.33	9.67	16.8	30.2	135.67	4.9	8.3	105	243	14	17.57	76.54	1.6	1	11	20	16	1.3	193	70.41	115.11	65.65	87	18.79	97.04	36.45	0	1	0	1	1	0	1	0	0	0	0	0	0	1	1	1	0
583	66	F	WHITE	73.2	20.77	2.52	431.33	7.1	16.67	22.93	138	3.7	8.45	101.5	88	15.5	16.4	36.6	1.5	0.25	5	9.5	41.5	2.35	123	79.04	100.92	69.46	79.92	18.88	96.08	36.39	0	1	0	1	0	1	1	0	0	1	0	0	0	0	0	0	0
584	56	F	WHITE	69.2	3.43	3.31	262.5	10.48	14.9	30.08	133.67	4.27	7.4	101.67	89.33	14	16.83	42.03	1.53	0.95	17	29	16.33	0.73	187	113.04	91.08	58.83	67.17	23.91	94.61	37.16	0	0	0	0	0	0	0	0	0	1	0	0	0	1	0	1	0
585	78	M	WHITE	106.6	13.03	3.24	123.67	10.07	22.2	32.7	127.5	4.7	8.6	91	248.5	17.5	14.7	67.13	1.38	0.8	77	18	39	6.35	405	78.96	102.37	46.41	71.54	19.61	94.92	36.5	0	1	0	1	0	0	1	0	1	0	0	0	0	1	1	0	0
586	91	F	WHITE	75.6	33.15	3.65	139.5	11.75	13.2	36.05	136	3.6	7.9	103	93.5	19.5	16.8	44.7	1.5	4.5	237	291	39	2	459	123.68	98.53	65.94	73.41	22.35	96.31	36.86	1	0	0	0	0	0	0	0	0	0	0	0	0	0	0	1	0
587	81	F	WHITE	57.5	29.13	2.17	52.67	7.05	18.8	22.08	139.75	4.8	9.2	96.25	143.25	14.25	11.83	73.5	1.07	5.65	288	253.5	52.25	1.78	470.5	106	102.58	54.38	68.42	28.33	95.08	36.78	0	0	0	1	1	0	1	0	1	1	0	0	0	1	0	1	0
588	83	F	BLACK/AFRICAN AMERICAN	76.9	4.67	2.64	225.33	7.33	18.93	24.4	145	3.8	9.45	102.5	128	12	15.5	25.65	1.4	0.3	19	22	19.5	1.45	237	86.25	162.21	91.1	108.07	19.59	98.94	36.83	1	0	0	0	0	0	0	0	1	1	1	0	0	1	0	0	0
589	82	M	UNABLE TO OBTAIN	66.3	18.2	4.72	109.67	13.53	16.5	41.6	142.75	4.6	9.1	110.75	127.25	16.5	32.37	35.07	2.93	7.7	1665.33	656.33	50.25	1.58	611	147.26	111.67	90	97.17	18.76	98.26	37.61	0	0	0	1	0	0	0	0	1	0	1	0	0	0	0	0	0
590	71	F	WHITE	73	13.6	2.53	304	7.03	15.47	22.5	142.33	3.8	8.73	103.33	98	14.33	10.9	25.7	1	0.4	17	21	21	1.3	198	64.61	147.28	53.24	76.48	16	98.57	36.45	0	0	0	1	0	0	1	1	1	0	0	0	0	1	0	1	0
591	76	M	WHITE	74.35	10.4	3.46	267.5	9.45	13.55	29.05	139.5	4.9	8.15	98.5	172.5	19.5	14.5	44.53	1.35	0.3	23	16	78.5	6.5	186	76.68	161.88	74.08	99.13	20.4	92.12	36.85	0	1	0	0	0	0	1	1	1	0	0	1	0	1	0	1	0
592	90	M	WHITE	78	8.83	4.03	186.67	10.9	15.47	32.33	139.25	4.03	7.88	107.75	111.75	12.25	21.53	32.37	2.03	0.6	103	107	15.5	0.63	306	61.1	125.82	67.41	84	17.64	99.49	36.48	1	0	0	1	0	0	0	0	1	0	0	0	0	1	0	1	0
593	79	F	WHITE	55.95	15.2	3.15	391	9.35	12.4	31	139	5	8.95	96	135.5	11.5	16.65	40.9	1.45	0.5	15	19	26.5	0.9	246	60.56	119.75	53.31	72.22	21.53	96.28	36.86	1	0	0	0	0	1	0	0	1	1	1	0	0	0	0	1	0
594	67	F	UNKNOWN	78.2	19.28	3.25	385.6	10.08	13.8	31.68	145.6	4.36	7.2	118.4	175.2	15	18	54.22	1.63	0.4	10.67	12	82.2	2.64	162.33	87.43	112.13	68.42	82.24	17.71	97.74	37.19	0	0	0	0	0	0	1	0	1	0	1	0	0	0	0	0	0
595	83	M	UNKNOWN	80	9.75	3.91	196	11.25	15.6	37.15	143	4.5	9.3	106	103	13	15.25	29.95	1.4	0.5	9	21	18	1.5	175	70.4	125.93	61.21	80.08	14.47	94.57	36.66	1	0	0	0	1	0	0	0	1	0	0	1	0	1	0	1	0
596	65	F	WHITE	68.5	1.5	4.61	191.5	13.05	17	41.6	134	3.8	8	105	107	14.5	36.05	94.6	3.3	0.9	6	17	30.5	1	156	96.72	88	57.08	64.25	22.17	92.08	36.94	0	0	0	0	0	1	0	0	0	0	0	0	0	0	0	0	0
597	66	F	HISPANIC/LATINO - COLUMBIAN	70.2	6.27	2.49	191.67	7.93	23.07	25.7	135.5	4.45	9.25	96.5	96.5	10.5	26	37.7	2.4	0.45	9	15	20	2.05	128.5	110.8	104.87	63.52	72.61	24.08	97.24	37.04	1	1	0	0	0	0	1	0	1	0	0	0	0	1	1	1	0
598	76	F	WHITE	61	12.6	4.56	99	12.6	15.5	39.7	137	4	7.4	100	149	18	16.55	26.1	1.5	0.6	17	35	16	0.6	218	79.81	130.57	61.61	81.87	23.81	97.74	37.49	1	1	0	0	0	0	0	0	0	0	0	1	0	0	0	1	0
599	77	M	UNKNOWN	72.23	13.85	3.58	190.5	11.1	13.1	34.35	140	3.93	8.37	106.67	83.67	9.67	13	25.5	1.2	0.8	15	31.5	19.25	1.07	174	80.15	106.57	55.5	69.79	19	97.81	37.79	1	0	0	0	0	0	0	0	0	0	0	0	0	0	0	1	0
600	65	M	WHITE	84.25	8.87	3.34	118.57	9.7	12.93	28.83	139.33	4.1	7.95	106.5	111.33	14.25	16	39.08	1.47	2.9	106	238	15.25	1.13	462	80.71	118.67	57.11	72.33	18.52	99.43	36.5	1	0	0	0	0	0	0	0	1	0	0	0	0	1	0	1	0
601	88	M	WHITE	56.7	16.4	3.7	194	12	14.8	33.13	141	3.4	7.1	108	243	14	23.65	30.3	2.25	9.1	589	785	34	1.1	425	94.45	110.23	55.23	68.05	21.14	96.95	36.48	0	1	0	0	0	0	1	0	1	0	0	0	0	0	0	1	0
602	80	M	WHITE	113	9.8	3.15	161	9.78	18.35	30.85	140.5	4.55	8.25	107	103.5	14.5	15.3	35.4	1.4	8.67	74.5	136	26	1.55	200	101.71	93.41	56.32	63.68	20.14	93.93	36.8	0	0	0	0	0	1	1	0	1	0	0	0	0	0	0	1	0
603	73	M	WHITE	87.7	11.87	4.56	336.67	10.73	17.23	34.1	135.8	4.08	8.28	103.6	137.2	18.6	22	112.57	2.07	0.2	43	52	92.8	6.74	402	89.8	119.48	66.15	79.15	18.6	96.62	36.26	0	0	0	1	0	0	1	0	1	0	0	0	0	0	0	1	0
604	92	F	WHITE	62.4	11.85	3.61	137	9.85	20.05	30.62	137.5	5.2	7.9	109.75	116.75	17	17.5	28.35	1.6	0.8	54.5	141	51.5	1.68	709	97	108.04	68.44	77.88	21.57	97.11	36.77	0	0	0	1	0	0	1	1	0	0	0	0	0	0	0	1	0
605	85	F	WHITE	46.7	18.5	3.47	233	10.2	16.25	32.65	140	4.85	9.1	98.5	99.5	20	27.25	38	2.45	0.6	49	88	71	5.15	290	80.76	97.53	49.53	63.26	25.26	93.63	36.75	0	0	0	1	0	1	0	0	0	0	1	0	0	0	0	0	0
606	73	M	HISPANIC OR LATINO	90.8	11.25	4.02	187.5	13	13.15	38.4	140	4.45	7.95	106	97.5	15.5	14.5	34.3	1.3	1.4	14	29	14	0.9	412	79.69	115.74	64.65	75.61	17.58	96.85	36.81	1	1	0	0	0	1	0	0	0	0	0	1	0	1	0	1	0
607	59	F	WHITE	77.23	13.1	3.09	156.67	9.27	15.72	28.39	139.67	3.97	8	112.67	147.33	10.33	17.34	32.12	1.64	0.95	31	55.5	16.67	0.67	261	107.83	102.89	54.44	65	17.74	98.78	36.82	1	0	0	0	0	1	0	0	0	0	0	0	0	0	0	1	0
608	82	F	WHITE	66.05	8.25	3.19	239	10.3	14.3	29.87	141.5	4.05	7.85	113.5	118.5	11	13	35.8	1.1	0.9	16.5	74.5	14	0.6	359	93.49	97.02	54.51	64.35	17.78	96.63	37.18	0	0	0	0	1	0	0	0	0	0	0	0	0	0	0	1	0
609	45	F	UNKNOWN	92	2.85	2.07	71.75	6.89	16.71	21.84	139.17	3.75	7.73	95.5	228.83	35.5	41.95	61.56	3.84	2.63	57.25	185.75	8.33	2.15	423.25	93.7	95.8	69.1	77.8	27.52	98.86	36.64	1	1	0	0	0	0	0	0	1	0	1	0	0	0	0	0	0
610	61	M	WHITE	168.3	9.6	4.05	196	13.4	15.2	44	129.25	4.73	8.23	91.75	111.75	12.25	13.2	33	1.2	2.05	13	23.5	5.25	0.88	185.5	128.54	102.48	78.17	86.61	17.42	95.48	36.65	0	0	0	1	0	0	0	0	0	1	0	0	0	1	1	1	0
611	84	F	ASIAN	53.2	8	4.21	144	13.1	13.6	37.7	142	4	7.7	110	147	18	13.3	36.7	1.2	4.7	175	324	9	0.8	332	90.08	112.58	58.25	71.13	17.64	96.56	36.77	1	0	0	0	0	0	0	0	0	0	0	0	0	0	0	1	0
612	77	F	WHITE	95.2	23.33	4.04	247.67	10.87	16.93	37.53	142.33	6.07	8.13	109	191.33	14.33	12.93	46.45	1.3	1.2	55	68	25	2.1	285	122.24	107.78	70.63	81.67	22.1	97.86	37.35	0	1	0	1	0	0	0	0	1	0	0	1	0	0	0	1	0
613	61	M	UNKNOWN	83.1	4.95	3.17	223	8.75	14.75	27.9	141.5	3.6	8.2	109	96.5	12.5	16.6	48.25	1.55	0.4	12	25	8.5	0.8	202	68.95	119.08	71.38	85.69	15.65	96.64	37.05	1	0	0	0	1	0	0	0	1	0	0	1	0	0	0	1	0
614	51	M	WHITE	88	17.47	4.05	153.33	11.13	14	34.83	138	4.35	7.6	107.5	110	10.5	16.43	31.8	1.5	1.3	12	30	18.5	0.87	268	86.35	101.5	70	81	21.22	97.91	36.79	0	0	0	1	0	0	0	0	1	0	0	0	0	1	0	1	0
615	74	F	PATIENT DECLINED TO ANSWER	86.3	34.48	3.04	222.6	9.36	15.34	27.78	144.67	4.57	6.4	107	243.67	13.67	15.1	30.18	1.38	0.45	410.67	328	37	2	496	102.4	125.12	68.64	79.16	17	97	36.9	1	0	0	0	0	0	0	0	0	1	1	0	0	0	0	1	0
616	92	F	WHITE	69.4	17.1	4.23	476.67	9.3	22.97	33.6	137.67	4.37	8.77	97	68.67	15	42.52	37.78	3.78	0.57	21.33	43	51	2	211.67	116.06	107.06	65.19	75.06	16.88	99.81	36.7	0	1	0	1	0	0	0	0	0	0	0	0	0	0	0	1	0
617	90	F	WHITE	52	12.4	2.63	222	8.35	17.1	26.45	138.33	4.67	7.07	106	111.33	19	16.1	51.5	1.5	3.1	21	83	24.67	1.5	245	75.54	93.92	51.63	60.79	23.35	89.69	36.72	0	0	0	1	0	0	1	0	0	1	0	0	0	0	0	0	0
618	71	F	WHITE - OTHER EUROPEAN	70.1	19.88	3.03	172.6	8.46	16.6	26.18	134	3.87	7.9	99	118.67	14	21.92	31.44	2	1.4	104.5	317	9.33	0.8	716	61.5	106.67	61.67	73.33	19.79	97.61	35.8	1	0	0	0	0	0	0	0	0	0	0	0	0	1	0	0	0
619	64	M	UNKNOWN	89.6	9.6	2.28	56	8.65	14.85	24.95	144	3.1	8.7	105	154	18	20	37.2	1.85	1.5	14.5	22	95	4.65	199	68.58	105	72.13	82.58	19.67	94	36.82	0	0	0	0	0	0	1	0	0	0	0	0	0	0	0	0	0
620	64	M	UNKNOWN	74	16.85	3.26	211	10.35	14.35	29.9	142	4.75	7.85	114.5	145.5	10.5	14.75	23.7	1.35	1.6	53.5	64.5	36.5	1	202	103.92	105.76	66.92	75.96	12.38	99.69	36.88	1	0	0	1	0	0	0	1	0	0	0	0	0	0	0	1	0
621	64	M	ASIAN	74.4	9.82	3.83	58	12.34	13.52	34.96	135.75	3.85	6.08	109.5	222.75	10	21.7	76.6	2.06	2.03	32.5	65.5	17.75	1.18	372.67	112.92	99.21	66.83	75.79	21.17	81.93	37.22	0	0	0	0	0	0	0	0	0	0	0	0	0	0	0	0	0
622	83	M	UNKNOWN	103.4	13.47	3.8	166	11.47	14	35.07	136.75	3.78	9.2	99.75	151.67	15	12.43	48.18	1.13	0.5	25	45	15.33	0.43	245	77	114.12	55.82	68.18	23.85	96.04	36.67	1	1	0	1	1	0	0	0	1	0	0	0	0	1	1	1	0
623	53	M	WHITE	66	25.95	2.6	291	7.6	16.6	24.35	145	4.15	7.8	107	110	10	14.7	45.85	1.35	1	14	32	39.5	0.75	1411	101.93	102	61	73	15.93	94.86	37.39	0	0	0	0	0	1	0	0	0	0	0	0	0	0	0	1	0
624	74	M	WHITE	95.5	23.4	4.59	194.75	12.4	15.08	39.25	140.5	4.38	8.88	100.25	285.75	25.25	17.7	35.88	1.63	1.07	686.33	676.67	45.75	1.7	828.5	95.86	138	74.82	89.77	25.55	94.09	37.05	0	1	0	1	1	0	1	0	1	0	1	1	0	1	0	1	0
625	91	F	ASIAN	67	11.27	4.27	113	13.67	16.17	39.97	142	5.53	7.2	107	127	16.67	14	27.07	1.2	1.85	172	196	35	1.57	554.5	78.27	127.59	61.03	78.09	22.06	96.31	37.5	1	1	0	0	0	0	0	0	0	0	0	0	0	0	0	0	0
626	79	F	WHITE	60.2	5.85	3.29	120	9.75	15.05	28.8	124	4.47	7.7	94	111.67	11.67	13.8	27.45	1.2	1.1	36	43	9.33	0.77	265	77.08	118.88	53.2	68.88	21.12	94.62	37.77	1	0	0	0	0	0	0	0	0	0	1	0	0	1	0	1	0
627	88	F	PATIENT DECLINED TO ANSWER	86.9	10.37	3.31	80	10.33	14.77	30.28	139	4.47	7.7	114	114	8	15	81.83	1.27	1.8	10	48	17.5	0.75	411	76.08	116	51	68.29	14.4	98.92	36.88	1	0	0	1	0	1	0	0	1	0	0	1	0	1	0	1	0
628	76	F	WHITE - OTHER EUROPEAN	72.6	13.13	3.34	89.67	9.73	12.97	30.74	135	4	7.6	109.5	111	6	17.35	28.95	1.6	0.3	13	44	9	0.55	361	77.28	103	63	76	16.92	95.5	37.05	1	0	0	0	0	0	0	0	1	0	0	0	0	1	1	1	0
629	67	M	UNKNOWN	67.4	4.75	5.12	106.5	16.1	17.6	48.95	144.5	3.66	9.33	105	107.75	16.5	17.9	82.53	1.65	5	13	19	28.25	1.83	261.67	119.77	130.77	101.69	111.54	23.27	97.15	36.61	0	0	0	1	0	0	1	0	0	0	0	1	0	0	0	1	0
630	74	F	UNKNOWN	87.3	18.38	2.46	248.33	7.35	17.6	22.88	136.4	3.98	7.66	95	175.2	25.4	12.87	23.93	1.2	1.23	130.67	436.33	28.2	0.76	507	87.88	114	53.67	72.33	22.19	99.7	38.26	1	1	0	0	0	1	0	0	1	0	0	0	0	0	1	0	0
631	70	M	WHITE	118	10.63	3.16	247	9.7	16.8	28.12	136.2	4.1	8.88	100.4	137.67	10	26.06	42.75	2.58	1.3	24	46	11	0.84	1094	84.28	100	61.71	72.08	16.08	98.2	37.28	1	1	0	1	0	0	0	0	1	0	0	0	0	0	0	1	0
632	73	F	WHITE	83.7	17.15	2.89	140.25	8.58	14.43	25.45	136.33	3.7	7.5	105	194	13.67	19.4	25.55	1.75	0.8	199	127.5	13	0.6	239.5	71.96	116.81	54.65	68.58	19.96	98	37.14	0	0	0	1	0	0	0	0	1	0	0	0	0	1	0	1	0
633	92	F	WHITE	71	9.1	3.02	201	9.1	15.03	27.6	138.5	4.5	8.25	102	114	13	11.75	26.35	1.1	0.6	14	19	21.5	0.8	168	101.92	93.04	50.48	60.61	22.75	96.79	36.71	1	0	0	1	0	0	0	1	1	0	0	0	0	1	1	1	0
634	88	M	UNKNOWN	107.4	7.23	2.88	85.67	8.87	15.4	29.43	143.67	4.63	7.6	103.67	277.33	17	16.05	25.15	1.5	2.1	31	70	86.33	2.57	226	59.4	130.58	60	81.13	16.54	96.44	36.73	0	1	0	0	0	0	1	0	1	0	0	0	0	0	0	0	0
635	62	M	WHITE	95.9	9.83	2.48	89	6.63	22.8	20.67	125.5	5.25	9.1	88.5	138.5	23.5	15.85	38.05	1.45	4.15	28	39	111.5	2.3	284.5	103.12	102.57	61.35	70.7	20	94.8	36.54	0	1	0	0	0	0	1	0	0	0	0	0	0	1	0	0	0
636	93	M	WHITE	70.9	12.55	3.41	171.5	9.7	15.2	31.5	139.67	3.77	8.47	98	193.67	21.33	14.4	23.5	1.3	0.4	41	80	71.67	2.47	299	72.12	104.24	52.28	65.36	19.6	98.48	36.87	0	0	0	1	1	0	1	0	1	0	0	1	0	1	0	1	0
637	87	M	WHITE	80	9.1	3.53	145.33	10.83	16.53	32.37	137	4.53	8.27	107.67	116	17	17.1	57.83	1.53	0.9	75.5	98.5	49	1.53	420.5	69.43	100.54	47.5	73.75	19.07	99.48	34.11	0	1	0	0	0	0	1	0	0	0	0	0	0	0	0	0	0
638	53	M	WHITE	91	13.67	2.22	112.67	7.57	15.37	23.93	132.33	3.67	7.95	99	130.67	15	12.1	28.75	1.1	1.6	9.5	29	21.67	1.63	429	90.54	95.29	56.54	65.46	26.21	96.28	36.36	1	0	0	1	0	0	0	0	0	0	0	0	0	1	0	1	0
639	69	M	WHITE	68.8	8.05	4.65	56	15.1	15.85	44.35	135.5	4.3	8.6	98	117	13.5	17.05	82.33	1.6	3.15	377	171	46	1	333.5	123.12	106.04	71.77	71.68	16.04	96.62	36.72	0	0	0	1	0	0	0	0	0	0	0	1	0	1	0	1	0
640	61	F	WHITE	55	14.5	3.83	429	10.5	17	33.5	144	4.1	9.05	104	89	11	11.1	25	1	0.3	11	21	6	0.5	171	82.57	93.65	60.57	70.91	15	97.22	37.08	0	0	0	1	0	0	0	0	0	1	1	1	0	1	0	1	0
641	76	F	WHITE	72.8	9.5	4.01	295	12.7	13.5	38.8	139	5.1	9.8	95	105	14	25.3	31.8	2.3	0.8	32	39	20	0.6	459	84	122.88	64.7	81.39	22.42	95.25	36.53	0	0	0	0	0	1	0	0	0	1	1	0	0	0	0	1	0
642	73	M	WHITE	87.2	10.2	2.87	184	9.8	14.4	27.6	137	3.8	8.2	101	132	16	30.5	35.35	3	1	27	46	33	1.1	220	75	93.44	54	62.96	19.56	96.56	37.56	1	0	0	1	0	0	0	1	0	0	0	1	0	1	0	1	0
643	60	M	WHITE	98.35	16.7	4.3	258	12.63	12.2	37.22	138	4.3	8.65	101.67	101.5	11	13.2	36.85	1.23	0.4	24	14	10	0.8	133	77.63	105.19	57.33	70.29	16.67	96.2	36.89	0	0	0	0	0	0	0	0	1	0	0	0	0	1	1	1	0
644	81	M	WHITE	56.3	14.4	3.5	167	10.6	14.8	32.1	140	4.3	8.6	106	113	17	13.3	32.1	1.2	2.9	293	129	29	1.25	270	89.38	129.56	61.96	78.28	27.69	95.69	36.81	0	0	0	1	0	1	1	0	1	0	0	0	0	1	1	1	0
645	64	F	UNKNOWN	53.4	8.13	2.87	115.75	9.45	14.3	27.02	137.25	4.78	8.6	106.25	126.5	16	11.25	31.63	1.05	0.3	27	67.5	43	2.8	430.67	79.07	163	68	90.67	18.93	99.74	36.72	0	0	0	1	1	0	1	0	1	0	0	0	0	0	0	1	0
646	79	M	WHITE	68.6	4.95	2.48	192.5	7.95	20.3	25.1	141	3.9	8.3	106	104	15	11.6	60	1.1	0.1	51	81	62	1.7	323	79.55	104.45	69.78	77.37	16.78	97.32	36.3	1	0	0	1	0	1	0	0	0	0	0	1	0	1	0	1	0
647	66	M	UNABLE TO OBTAIN	95.5	6.1	4.24	212.33	7.57	27.17	27.6	139	3.95	10.3	107.5	88.5	9.5	21.05	39.15	1.9	1.55	8.5	16	30	0.9	151	56.56	88.45	60.59	70.23	17.16	97.16	36.68	0	1	0	1	0	0	0	0	1	1	0	0	0	0	0	0	0
648	79	M	WHITE	84.8	12.65	3.71	140.33	11.5	15.05	33.43	141	4.1	7.4	109.5	95	13	16.4	56	1.45	1	19	40	21	1.25	299	88.06	106.88	76.35	73.68	17.45	94.43	36.94	1	0	0	1	0	0	0	0	1	0	0	0	0	1	0	0	0
649	71	F	WHITE	99.25	18.1	3.48	232.4	9.92	14.56	31.72	139.5	4.27	8.45	105.67	184.5	12	15.48	42.45	1.4	0.7	16	71	14.33	0.97	516	91.48	115.75	62.82	60.7	20.23	98.36	36.75	0	0	1	1	1	0	1	0	1	0	0	0	0	1	1	0	0
650	76	F	OTHER	60.5	23.33	2.75	343.43	8.09	18.96	25.74	146.5	4.57	7.15	111.5	132.67	24.67	24.26	77.92	2.18	3.98	363.5	709	54	1.42	971	80.36	100.29	50.67	61.04	18.51	97	36.1	1	0	0	1	0	0	0	0	0	0	0	0	0	0	0	1	0
651	60	F	BLACK/AFRICAN AMERICAN	88	23.05	2.67	169.5	7.9	22.95	25.6	130	4.9	7.1	91.5	77	15	40.15	43.05	3.65	0.45	58.5	92	37	3.65	642.5	95.46	114.16	69.76	80.12	22.73	94.62	37.01	0	0	0	1	0	0	0	0	0	0	1	0	1	0	0	1	0
652	68	M	WHITE	118.5	6.3	2.7	138.5	7.75	16.6	26.15	141	4.2	8	100	94	23	33.8	106.9	3.13	0.7	15	35	57	5.2	303	60.43	100	54.39	67.93	18.21	97.32	36.57	0	1	0	1	0	0	1	1	1	0	0	0	0	0	1	0	0
653	64	M	WHITE	90	6.6	5.57	307	17.4	12.4	51.8	136	4.3	8.9	101	163	14	13	32.1	1.25	0.5	17	18	19	0.8	208	84.68	158.44	87.08	103	19.92	93.23	36.76	1	0	0	0	0	1	0	1	0	0	1	0	0	1	0	1	0
654	56	M	WHITE	156	13.8	5.2	230	14.2	13.7	45	140	4.5	8.8	102	207	11	11.2	30.4	1	0.3	9	7	9	0.9	148	58.85	131.75	63.75	80.92	19.38	96.46	36.92	1	1	0	0	0	0	0	1	1	0	0	0	0	1	0	1	0
655	65	M	WHITE	156.2	15	4.25	208	12.23	19.07	38.93	135.33	5.3	8.55	104.67	184	19	34.7	44.35	3.2	0.53	28.33	38.67	59	2.73	236	83.94	103.33	53.95	65.31	17.12	97.26	36.8	0	1	0	1	0	0	1	0	1	0	0	0	0	1	0	1	0
656	81	M	WHITE	99.4	8.13	2.81	53.33	8.5	22.43	29.03	136.8	3.86	8.12	91.8	160.6	23.4	33.33	58.43	3	1.5	19.5	30	113.2	3.54	286	101.27	96.56	55.4	65.04	18.23	98.13	36.35	0	1	0	1	0	0	1	0	0	0	0	0	0	1	0	0	0
657	82	M	WHITE	98	19.05	4.99	666	13.95	16	44.8	140	4.6	8.5	105	74	19	12.7	30.2	1.2	0.7	6	14	22	0.7	224	76	111.4	59.08	74.5	21.68	92.8	37.07	1	0	0	0	0	1	0	0	0	0	0	0	0	1	0	0	0
658	86	M	ASIAN	76.15	10.9	3.87	238	12.6	13.8	37.55	137	3.8	8.4	101	138.5	14	12	28.8	1.1	0.5	17	32	21.5	1.35	198	82.3	93.53	59.74	69.95	21.85	97	36.76	1	0	0	0	1	0	0	0	0	1	1	0	0	1	0	1	1
659	65	M	BLACK/AFRICAN AMERICAN	174	7.35	2.65	254	7.55	15.9	22.4	132	3.45	8.3	91	127.5	20	15	56.43	1.4	0.6	20	26	36.5	5.25	349	116.64	121	65	81	29.08	95.27	36.9	1	0	0	1	0	0	0	0	1	0	0	0	0	0	0	1	0
660	72	M	WHITE	83.8	10.5	4.08	268	12.9	12.5	39.7	133	4.2	8.65	100.5	136.5	14	11.4	28.3	1.1	0.5	19	28	10.5	0.6	263	83.18	138	66.13	83.83	17.75	95.07	36.82	0	0	0	1	0	0	0	1	1	0	0	0	0	0	1	1	0
661	82	F	WHITE	62	8.73	2.67	344.33	7.9	17.17	24.07	128.5	4.25	6.1	91.5	83.5	20.5	49.9	59	4.6	3.25	26.5	49.5	83.5	3.2	466	99.79	116.33	47.33	63.58	22.67	98.83	38.03	0	0	0	1	0	0	1	1	0	0	0	0	0	0	0	1	0
662	73	F	AMERICAN INDIAN/ALASKA NATIVE	78.2	8.03	3.66	185	10.87	16.73	33.7	140.5	3.7	9.1	107.5	107	11.5	12.87	64.47	1.17	0.4	23	73.5	17.5	0.85	428	92.07	98.33	60.65	79.69	18.04	95.93	36.69	0	0	0	1	1	0	0	0	1	0	0	0	0	1	0	1	0
663	92	F	WHITE	58.4	16	3.51	191	10.4	14.1	32.5	135	3.5	7.95	100	88.5	16	24.9	32.6	2.3	1	11	26	48.5	2.15	184	85.04	112.89	65.89	79	19.18	96.7	36.53	0	0	0	1	0	0	1	0	1	0	1	0	0	0	1	1	0
664	49	F	ASIAN - CHINESE	54.3	7.8	3.89	131	13.1	13.2	37.7	141	3.9	8.9	107	109	15	12.6	27.7	1.2	0.4	21	24	15	0.9	216	76.65	100.56	67.96	75.6	17.5	97.88	36.58	0	0	0	0	0	0	0	0	0	0	0	0	0	0	0	1	0
665	73	M	WHITE	84	16.25	3.7	445.5	9.05	18.95	28.7	134	4.3	7.9	100.5	100	12	54.45	33.25	5	0.9	1103	485	87.5	2.35	352.5	114.57	105.25	70.15	80.45	18.71	97.19	36.57	1	0	0	0	0	0	0	1	0	0	0	0	0	1	0	1	0
666	57	M	WHITE	103	10.67	2.33	108.86	6.91	17.8	20.77	136.25	4.05	7.65	94.25	83.75	11	20.14	26.78	1.86	0.2	31.67	24.67	49.75	0.8	418	116.03	106.72	70.62	78.03	20.79	99.06	37.93	0	1	0	1	0	0	0	0	1	1	1	0	0	0	0	1	0
667	60	M	WHITE	115.8	2.9	3.74	112	10.95	15	34.1	141.5	3.7	8	100	178	15	12.25	25.5	1.15	0.65	36	46	9	0.75	225	81.16	145.8	89.04	105.72	15.28	95.2	36.91	0	1	0	0	0	0	0	1	1	0	0	0	0	1	0	1	0
668	84	M	BLACK/CAPE VERDEAN	74.3	21.8	3.49	853	7.6	17.2	26	146	3.5	7.9	109	126	13	20.3	30.6	1.9	0.9	23	132	25	0.7	177	92	107.7	66.43	75.91	24.42	98.67	36	1	0	0	0	0	0	0	0	0	0	0	0	0	1	0	1	0
669	68	M	WHITE	76	5.67	4.81	124	14.3	13.93	43.27	140	4.25	8.28	108.5	160.25	13.5	12.75	30.1	1.2	0.8	103	106	18.75	0.9	268	59.31	95.62	57.81	67	20.04	99.4	36.69	1	0	0	1	0	0	0	0	1	0	0	0	0	1	0	1	0
670	48	M	ASIAN	75	13.65	4.62	102.5	13.03	14.12	40.77	139.5	4.22	7.2	105.5	189.67	22.83	42.32	50.03	3.98	2.04	2265.5	4298.5	33.29	3.17	4206.25	78.32	99.16	67	81.11	15.4	98.51	36.87	1	1	0	0	0	0	0	1	1	0	0	0	0	1	0	1	0
671	73	M	WHITE	99	12.18	4.09	120.25	11.88	12.28	36.28	134	4.4	8	104	138	11	14.25	28.4	1.3	0.5	20	27	13.67	1.27	219	73.19	114.33	76.44	87.67	18.32	98.31	36.17	0	0	0	1	0	0	0	0	1	0	0	1	0	1	0	1	0
672	66	M	WHITE	55	11.2	2.91	240	8.6	17.1	25.18	143.5	4.07	8.3	106	78	13.5	19.05	32.25	1.75	0.4	21	17	47.5	6.45	208	79.88	99.08	47.13	60.63	22.38	99.43	36.5	0	0	0	0	0	0	0	0	1	0	0	0	0	1	0	1	0
673	58	M	WHITE	77.8	12.6	4.4	164	12.9	16.4	38.4	135	4.3	8.05	100	144	18	13.47	85.13	1.17	0.2	129	338	14	0.7	390	110.75	124.05	72.79	85.9	34.3	99.67	37.77	0	0	0	0	0	0	0	0	0	0	0	0	0	0	0	1	0
674	84	M	WHITE	75.3	7.85	2.86	102	9.95	14.3	26.5	144	4.05	9.26	105.5	133.5	12.5	18.2	71.05	1.7	0.4	49	43	40.5	1.95	221	64.58	135.91	55.29	74.73	22.12	95.85	36.79	0	1	0	1	0	0	1	0	0	0	0	1	0	1	0	0	0
675	91	F	WHITE	64	4	2.15	26.25	7.05	17.08	20.28	124	4.68	7.85	90.5	105.5	17	16.85	26.78	1.55	0.75	29	53	34.25	1.53	666.25	129.78	103.47	53.16	64	15	96.13	37.51	0	1	0	1	0	0	1	0	1	1	0	0	0	0	0	1	0
676	90	M	WHITE	73.1	9.58	3.66	233.8	10.64	14.6	30.72	140.25	5.38	8.2	108.25	171.25	20.25	27.45	26.6	2.7	3.98	1564.75	2297.25	67.5	3.03	1499.75	90.52	97.75	49	60.88	23.52	94.28	36.63	1	1	0	1	0	0	0	0	1	0	0	0	0	0	0	1	0
677	83	F	WHITE - RUSSIAN	57.55	10.8	2.96	113	10.05	15.65	30.5	131.5	4.45	8.55	89	121.5	17.5	19.1	30.1	1.8	0.5	29	37	31	3.9	267	100.04	102	48.44	63.89	23	98.09	38.27	0	1	0	1	1	0	1	0	0	0	0	0	0	1	0	1	0
678	52	M	WHITE	79.4	24.47	3.17	204.67	9.4	14	28.33	135.33	4.33	7.2	100	136.67	14	19.6	54.13	1.83	0.95	13	10.5	43	0.93	136	104.15	92.86	68.71	77.29	16.38	97.56	37.01	0	1	0	1	0	0	0	0	1	0	0	0	0	0	0	1	0
679	79	F	WHITE	98.2	11.6	3.79	179	11.1	14.4	31.2	136	3.4	8.2	104	78	8	16.8	36	1.5	0.9	19	46	8	0.5	332	76.59	148.5	60.5	89	22.37	98.8	38.12	0	0	0	1	0	0	0	0	0	0	0	0	0	1	0	1	0
680	62	M	ASIAN - CHINESE	80.53	29.6	2.65	97	8.8	15	26.7	142.67	4.43	7.5	114.33	84.33	14.67	45.33	79.68	4.03	4	36	133.5	47.67	3.4	631	110.81	79.67	47	54	19.36	95.65	37.66	1	0	0	1	0	0	0	0	0	0	0	0	0	1	0	0	0
681	79	F	UNKNOWN	97.7	17	3.57	356	8.8	17.1	28.8	138	4.4	8.6	98	181	21	12.1	26.5	1.1	0.2	8	8	55	5.9	211	85.59	167.63	72.78	97.63	22.97	96.41	36.85	0	1	0	0	0	0	1	0	1	0	0	0	0	1	0	1	0
682	65	M	WHITE	79.2	29.75	3.35	166.5	9.05	15.9	28	134	3.85	7.25	100	158	14.5	27.35	31.7	2.5	2.2	102	111.5	46	1.3	271.5	108.26	88.57	66.43	74.09	21.04	97.13	36.61	1	0	0	0	0	0	0	0	1	0	0	0	0	0	0	1	0
683	72	F	WHITE	85	7.45	4.11	333	13.4	11.8	41.05	138.5	3.6	8.05	100.5	86.5	12.5	12.65	25	1.15	0.35	40.5	31	13.5	0.55	277	79.38	160.44	94.68	109.96	19.62	94.31	36.85	1	0	0	0	0	0	0	0	1	0	0	0	0	0	0	1	0
684	53	F	OTHER	65	15.94	3.43	124.2	10.6	14.84	30.67	139.5	5.1	8.6	112	81	11.5	14.6	33.37	1.37	3.8	10	54	10.5	0.7	277	79.78	102.56	42.62	57.9	17.58	98.89	36.65	1	0	0	1	0	0	0	0	1	0	0	1	0	1	0	1	0
685	70	F	WHITE	63.3	16.55	3.24	400.5	9.05	19.9	29.05	142.5	3.95	8.9	112	136	14	15.7	87.03	1.4	0.3	47.5	98.5	26.5	1	292.5	87.32	103.21	67.07	72.13	16.13	98.72	36.49	0	1	0	0	0	0	0	0	0	0	1	0	0	0	0	0	0
686	89	M	WHITE	78.6	0.7	3.09	69.5	8.9	16.7	25.9	134.5	4.8	8.6	104.5	145.5	17	16.3	40.9	1.5	6.43	494.33	618.67	42	1.25	523	92.74	115.72	55.08	70.12	21.9	95.53	36.35	1	0	0	1	0	0	0	0	0	0	0	1	0	0	0	1	0
687	75	M	WHITE	81.53	9.25	3.57	230	9.05	19.75	28.45	145.25	5.28	7.63	109.75	155.33	28	12.1	24.5	1.1	0.3	289	2006.8	70.67	3.77	2079	97.76	96.79	52.13	62.17	29.44	96.24	36.55	0	1	0	0	0	1	1	0	0	0	1	0	0	0	0	1	0
688	72	F	WHITE	72.2	27.55	2.65	305	7.55	17	25.2	139.33	4.47	8.63	99	202	20.67	35.56	41.18	3.22	0.85	15.5	33	46.33	1.43	389	109.22	99.95	68.13	78.64	18.16	96.86	37.37	0	1	0	0	0	0	1	0	0	0	0	0	0	1	0	1	0
689	70	M	UNKNOWN	80	5.88	3.57	67	10.68	14.93	31.8	146.25	4.3	7.63	114.25	159.33	15.75	15.08	66.8	1.38	0.5	142.33	233.67	19.75	1.9	530	85.2	126.8	59.45	75.61	20.53	98.14	35.65	0	0	0	0	0	0	0	0	1	0	0	0	0	1	0	1	0
690	73	M	WHITE	99	9.05	3.75	250.5	10.15	15.4	31.95	136.5	4.6	9.25	99	131.5	19	12.1	51.98	1.1	0.3	14	20	80	3.15	230	91.5	142.12	66.84	85	20.08	97.38	36.78	0	1	0	1	0	0	1	0	1	0	0	0	0	1	0	1	0
691	74	M	WHITE	95.3	10.8	3.62	213	11.8	14.1	33.6	137.67	3.63	8.4	105.67	146.33	12.33	10.4	26	1	0.5	295	229.5	18	0.77	362	61.5	117.91	68.48	80.65	16.75	98.21	36.56	1	0	0	1	0	0	0	0	1	0	0	1	0	1	1	1	0
692	81	M	HISPANIC/LATINO - PUERTO RICAN	81.05	11.97	3.29	88	9.93	15.03	27.94	141.75	3.85	8.28	112.25	158.25	10.67	12.93	29.67	1.2	1.6	38	79	19.33	0.93	365	81.42	110.36	66.08	105.77	18.73	99.06	36.1	1	0	0	1	0	1	0	0	1	0	0	0	0	1	0	1	0
693	87	M	WHITE	84.1	21.3	3.01	213.5	9.4	18.6	24.84	137	4.76	7.3	100.33	162	15	13.1	25.4	1.1	1	48	39	42.8	1.36	385	70.56	123.64	60.68	76.05	16.41	98.81	36.47	1	0	0	1	0	1	0	0	0	0	1	0	0	0	1	0	0
694	69	M	AMERICAN INDIAN/ALASKA NATIVE	63.5	18.65	4.47	314	13.55	12.6	40.6	133.67	3.77	7.07	102.33	111.67	12	12.6	39.1	1.15	0.7	16	61	9.67	0.67	328	90.77	121.64	67.08	79.64	24.85	97.08	37.24	1	0	0	1	0	0	0	0	0	0	0	1	0	1	0	1	0
695	68	M	UNKNOWN	98.2	15.15	3.58	124	11.15	19.65	35.15	138.25	4.58	8.58	100.25	161	16.5	17.25	35.57	1.58	1.25	13.5	30	73.5	2.8	338	60.73	160.28	89.31	92.21	19.55	98.73	37.04	0	1	0	1	0	0	1	0	0	1	0	0	0	0	0	1	0
696	67	M	UNKNOWN	94.8	36.05	2.55	158.75	7.98	18.4	26.25	139	5.38	6.97	99	271	32.4	48.95	35.75	4.38	1.75	4057	6401.5	50.75	2.18	10545	108	102.42	61.62	70.81	26.15	96.54	36.56	0	1	0	1	0	0	0	1	0	1	1	0	0	0	0	1	0
697	54	M	WHITE	127.6	11.8	4.93	288	14.9	14.9	46	142.5	4.4	10	93.5	132.5	15	16.5	30.5	1.5	2.1	36	48	47	1.1	262	64.41	112.96	77.25	88.71	18.44	95	36.69	0	0	0	1	0	0	0	0	0	1	1	0	0	0	0	0	0
698	67	F	WHITE	74.45	12.05	3.9	274.5	11.2	17.35	34.55	136.33	4.28	8.1	101.67	140.67	17.67	16.1	87.33	1.4	0.7	769	834	31.33	0.87	879	98.08	108.43	59.78	70.48	25.85	97.23	36.52	0	0	0	1	1	0	0	0	0	0	1	1	0	1	0	1	0
699	89	M	WHITE	66.05	47.85	3.05	24	9.35	17.2	28.65	141	4	7.75	108	106.5	15	17.05	32.55	1.6	1	27	57	18.5	0.95	390	89.72	105.08	62.63	74.25	26.08	94.36	36.97	1	0	0	0	0	0	0	0	1	0	0	0	0	1	0	0	0
700	64	F	WHITE	60.2	7.75	3.66	270.5	10.7	12.7	32.2	136.33	3.6	7.77	103	136.33	12.33	12.1	31.67	1.1	0.7	24	47	11.67	0.43	173	100.78	125	79.5	89.6	22.68	97.97	36.85	0	0	0	0	0	0	0	0	0	1	1	0	0	0	0	1	0
701	83	F	WHITE	82	9.72	3.06	91.2	8.76	14.56	26.48	148.75	3.73	7.35	115	202.67	16.25	16.52	39.73	1.52	0.9	45	204	9	0.74	687	79.53	105.72	61.18	78.15	11.91	99.56	36.76	1	0	0	0	0	0	0	0	1	0	0	0	0	1	1	0	0
702	64	F	WHITE	55.6	15.8	3.47	405	10.35	14.4	31.93	128.75	3.9	8.23	86.5	103	12.75	22.26	33.62	2.04	1	31	27	19.75	0.75	230	85.85	103.71	53.43	62.5	20.62	95.59	36.76	0	0	0	0	0	0	0	0	0	0	1	0	0	0	0	1	0
703	91	F	WHITE	72.55	10.9	3.57	200	10.8	12.8	34.2	142	3.97	8.83	97.33	113.67	8.67	13.3	29.7	1.2	0.8	12	13	35.33	0.97	162	66.82	114.23	56.95	70.5	20.27	93.55	36.96	0	0	0	1	0	0	0	0	1	0	1	0	0	0	0	1	0
704	87	M	WHITE	87	10.8	3.75	165	11.4	13.7	33	138	4.25	8.1	105	155.5	18.5	125.8	48.4	11.3	1.2	33	97	87	2.2	693	125.08	105.8	56.2	70.32	20.15	96.42	32.87	0	1	0	0	0	1	0	0	1	0	0	0	0	0	1	1	0
705	59	M	WHITE	230	10.43	3.39	244	9.53	16.17	30.67	140	3.9	8.1	95	115.75	11	32.3	33.9	3.05	1	8	17	27.25	1.15	282	98.32	100.72	51.48	62.96	19.56	98.18	37.42	0	0	0	1	0	0	0	0	0	0	0	1	0	1	0	1	0
706	77	F	WHITE	100.05	13.08	2.68	143	7.43	16.1	23.1	140	4.95	8.38	105.33	279.17	13	13.14	26.93	1.23	1.03	18.25	22.5	19.83	0.83	159.5	72.31	103.1	50.9	65.83	25.14	95.26	36.75	1	1	0	0	0	0	0	0	0	0	1	1	0	0	0	1	0
707	75	M	NATIVE HAWAIIAN OR OTHER PACIFIC ISLANDER	92.8	8.6	2.8	229	8.1	15.3	25.2	132.5	4.1	8.65	90	160	17	16.2	32.3	1.5	0.3	168	116	36	7.1	423	59.2	109.88	49.76	66.44	15.24	98.32	36.92	0	1	0	1	1	0	1	0	0	0	0	1	0	1	0	1	0
708	77	F	WHITE	104.03	9.88	2.52	122	8.2	14.92	25.12	139.75	3.83	7.28	101.5	84.75	8.75	15.2	41.9	1.4	2.03	31	59	28.75	1.1	212.33	76.84	88.67	40.33	52.33	16.56	96.16	36.76	0	1	0	1	0	0	1	1	0	0	0	0	0	1	0	1	0
709	79	F	WHITE	56.8	9.6	3.73	87	11.1	13.9	32.3	139	3.9	7	111	130	7	20	57.65	1.9	0.5	28	29	11	0.6	159	65.83	91.86	49.71	59.08	18.61	97	36.93	0	0	1	0	0	0	0	0	0	0	0	1	0	1	0	0	0
710	69	M	HISPANIC/LATINO - PUERTO RICAN	83.7	6.47	3.57	204	8.67	17.27	27.73	139	5.2	9.05	104.5	117.5	12.5	34.7	36.8	3.2	0.9	40	34	48.5	2.35	224	75.2	91	64.59	73.68	18.8	95.08	36.81	0	0	0	1	0	0	0	1	1	0	0	0	0	0	1	0	0
711	91	M	BLACK/AFRICAN AMERICAN	78.75	19.97	2.21	141	6.33	19.7	20.53	141	4	8.8	101	238.67	19.33	40.3	54.5	3.6	1.8	34	54	167.33	2.77	723	88.43	101.64	43.68	57.32	24.39	100	36.72	0	1	0	1	0	0	1	0	0	0	0	0	0	0	0	0	0
712	60	M	WHITE	111.05	12.83	3.26	103.5	9.6	13.27	29.5	139.33	4.4	7.9	107	134.5	18	16.65	34.55	1.55	1.3	21.5	45.5	19.5	1.63	395.5	86.09	125.89	67.05	81.11	18.91	98.39	37.02	0	0	0	1	0	0	0	0	1	0	0	0	0	1	0	1	0
713	89	M	UNKNOWN	106.5	20.53	2.86	92.83	8.58	14.75	25.85	146.75	3.9	7.25	119	167	13	17.32	34.18	1.6	0.67	1112.33	1100.33	47.5	0.98	1639.33	91.42	143.26	73.89	89.58	19.55	93.7	36.41	1	0	0	0	0	0	0	1	1	0	0	0	0	0	0	1	0
714	86	F	WHITE	55	6.3	2.79	124	8.55	13.7	26.7	136.5	4.15	8.55	100	101	11	11.95	27.3	1.1	0.3	7	31	19	1.15	230	77.35	150	60.08	78.83	15.46	97.56	36.61	1	0	0	0	0	1	0	1	1	1	0	0	0	1	0	1	0
715	82	M	UNKNOWN	78.75	20.25	3.08	220.5	9.8	13.85	30.15	131	4.75	8	102	126.5	9.5	14.75	30.55	1.35	0.7	20.5	41.5	43.5	1.35	196.5	94.75	89.67	59.08	65.65	16.97	99.4	37.6	0	0	0	0	0	0	0	0	0	0	0	0	0	1	0	1	0
716	88	M	WHITE	70	8.75	2.8	108.5	9.75	16.3	29.35	143.5	3.85	9.7	106.5	163	12	12.4	62.3	1.15	0.4	104	106	72.5	2.4	374	97.3	99.05	69.9	79.9	16.93	99.93	36.91	0	0	0	1	1	0	1	0	0	0	0	0	0	1	0	1	0
717	90	F	WHITE	122.1	8.95	3.61	152.5	10.45	14.4	34.8	137	5	8.83	103	165.67	20	12	70.6	1.1	0.4	30	121	66.33	2.77	411	62.5	111.9	48.9	62.67	14.54	97.89	36.64	0	1	0	1	1	1	1	0	1	0	1	0	0	1	0	1	0
718	85	F	WHITE	75.8	23.9	3.4	326	9.7	15.65	31.73	149.25	3.68	8.47	107.75	180.67	15.5	26.9	26.85	2.45	0.55	695.5	839.5	57.75	2.33	1532	87.24	116.67	58	76	21.16	96.78	35.69	1	0	0	0	0	0	0	0	1	0	0	0	0	0	0	0	0
719	65	F	UNABLE TO OBTAIN	77	6.8	3.69	183	11.6	14.25	34.65	143.5	3.35	8.9	105	128	15.5	18.1	29.6	1.6	1.55	150	72.5	17	0.8	212	61.44	116.63	59.79	73.58	22.48	98.36	37.13	1	0	0	1	0	0	0	1	0	0	0	1	0	0	0	0	0
720	75	F	WHITE	141.79	11.5	3.03	148	9.07	23.17	27.03	127.8	4.42	9.75	88.2	125.4	18.8	44.35	44.35	4	6.75	17	47	50.75	3.65	198	84.23	104.52	65.68	77.04	20.04	94.31	35.88	0	1	0	1	0	0	0	0	0	0	1	0	0	0	0	0	0
721	75	M	WHITE	169.93	24.85	3.95	224	10.65	18.7	36.35	139.5	4.5	7.65	101.5	154.5	14.5	35.55	36.15	3.3	3.95	37	87.5	21.5	1.1	197	110.57	94.15	67.25	76.55	19.29	94.1	36.98	0	1	0	0	0	0	0	0	0	1	0	0	0	0	1	0	0
722	63	M	WHITE	107	3.03	2.47	56	8.82	15.13	26.66	140.25	3.95	8.33	103.5	125.5	12	21.68	38.6	1.98	5.73	14	29.33	23	1.5	177	76.29	97.88	59.21	67.88	15.85	97.29	36.71	0	1	0	1	0	0	0	0	0	0	1	0	0	0	0	0	0
723	78	M	ASIAN - CHINESE	59.67	10.95	2.74	180	7.25	17.15	23.9	132	4.33	8.75	92	194.5	16.33	10.7	28.95	1	0.6	26	33.5	74	3.2	348	69.92	121.48	48.24	68.76	20.62	97.25	36.78	0	1	0	1	1	0	1	1	0	0	0	0	0	1	0	1	0
724	74	F	WHITE	78	1.38	2.96	228.2	8.84	16.94	26.18	140	5.4	8.5	109	121	16	17.5	27.8	1.6	0.8	21	25	38	1.5	476	99.81	126.29	74.54	89.71	23.74	97.48	36.74	0	0	0	1	0	1	1	0	1	1	0	0	1	0	0	1	0
725	74	F	WHITE - EASTERN EUROPEAN	83.3	14.95	3.85	154.5	11.65	14.3	34.75	149	3.5	7.8	121.5	110.5	12.5	13.2	20.2	1.1	13.7	109	86	14.5	0.7	267	87.03	125.9	74.23	86.89	19.14	97.08	36.76	1	0	0	0	0	0	0	0	0	0	0	0	0	0	0	0	0
726	83	F	WHITE	46.7	6.23	3.93	120.67	11.87	14.27	35.7	136	3.5	9.8	99	94	13	16	71.13	1.6	1.8	33	21	25	0.6	239	106	122.32	75.04	89.64	20.04	95.88	36.82	1	0	0	0	0	0	0	0	0	0	0	0	0	0	1	1	0
727	47	M	UNKNOWN	80.5	6.7	4.14	179	13.15	13.5	40.75	138.33	3.57	6.97	111.67	174.33	8.67	14.75	26.95	1.35	0.3	20	53	7.67	0.97	218	99.6	109.58	64.46	74.58	17.12	97.2	37.59	0	0	0	0	0	0	0	0	0	0	0	0	0	1	0	1	0
728	61	M	WHITE	121.3	18.36	4.28	200.4	12.48	13.24	39.8	140	4.37	8.7	101.25	209.33	21.25	12.6	34.36	1.16	0.6	55	104	22.5	1.35	328.5	77.12	126	72.13	84.25	16.58	97.04	37.44	0	1	0	1	0	0	0	0	1	0	0	0	0	1	0	1	0
729	43	M	WHITE	93	17.53	4.43	249.33	13.27	11.97	39.6	135.8	6.1	8	106	147	18.67	14.35	95.95	1.35	1.07	121	749	25.67	2.4	1366.33	84.18	118.5	80.75	89.5	19.82	96.24	36.76	0	0	0	1	1	0	0	0	0	0	0	0	0	1	0	1	0
730	89	F	WHITE	48.1	5.87	2.94	87.33	9.63	14.17	29.17	141	4	7.73	109	110	14.33	16	30.5	1.5	4.8	182	189	28	1.13	286	75.96	105.52	45.61	60.35	18.74	97.87	36.52	1	1	0	0	0	1	0	1	0	0	0	1	0	1	0	1	0
731	68	F	WHITE	75	54.07	3.1	271.67	8.03	16.3	26.37	137.5	4.05	8.9	102	185	17	13.95	24.2	1.25	0.3	30	19	18	0.75	366	77.72	97.13	59.37	68.38	19.97	98.41	36.65	0	0	0	0	0	1	0	0	1	0	1	0	0	0	1	1	0
732	70	M	WHITE	85	9.98	3.42	258.5	7.38	20.75	25.95	135.5	4.85	8.25	103.5	184.75	11	24.4	41.6	2.2	0.55	200.5	420	20.75	1.58	1017.5	79.4	108.8	63.6	77.2	19.27	99.6	36.49	0	1	0	1	1	0	0	0	0	0	0	1	0	1	0	1	0
733	73	M	WHITE	101.3	10.62	3.33	191.17	9.93	16.57	29.42	137	4.95	6.97	108	238.5	13	15.05	28.5	1.35	0.65	11	16.5	37	2.6	240	87.74	119.08	57.13	70.25	14.74	97.41	36.9	1	1	0	0	0	0	0	0	0	0	0	0	0	1	0	1	0
734	77	F	UNKNOWN	91.3	11.23	3.69	158.67	11.4	15.9	34.6	129	5.1	7.55	98	113.5	22.5	17.5	150	1.6	0.7	14	28	92.5	1.85	354	86.5	106.79	49.79	62.43	16.54	98.78	36.73	1	0	0	1	0	0	0	0	1	0	1	0	0	0	0	0	0
735	90	M	WHITE	90.8	13.5	2.8	162.67	8.5	15.6	26.73	137.33	4.83	7.97	103	200.67	21	19.17	73.18	1.73	0.6	28	39	84.33	3.37	293	107.52	105.56	64.94	73.44	21.2	98.28	36.3	0	1	0	1	1	0	1	0	0	0	1	0	0	1	0	1	0
736	87	M	WHITE	81.4	8.63	2.44	164.25	7.6	18.28	24.35	143.33	4.7	8.63	109	163.33	16	13.8	28.1	1.3	0.7	13	16	78	2.5	168	53.23	105.31	49.07	65.9	19.67	96.43	36.48	0	0	0	1	0	0	1	0	1	1	0	0	0	0	1	0	0
737	76	M	UNKNOWN	78.9	11.9	3.49	236	11.3	12.6	33.9	137	3.7	8	106	128	13	14	30	1.3	0.4	32	24	7	0.7	197	78.68	113.1	73.86	86.38	15.68	97.67	37.27	0	0	0	0	0	1	0	0	0	0	0	0	0	0	0	1	0
738	71	M	WHITE	82	3.1	3.77	92	11.8	13.9	34.1	142	3.7	8.7	117	114	14	13.1	25	1.1	0.6	32	29	26	1.4	213	85.29	103.79	56.17	67.29	18.38	98.79	36.74	1	0	0	0	0	1	0	0	0	0	1	0	0	0	0	0	0
739	61	M	UNKNOWN	125	11.47	3.62	204	11.4	13.27	33.3	141	4.9	8.2	106.67	170	9.33	13.17	29.77	1.23	0.45	23	29	18	0.97	219	73.64	107.5	77	87.5	20.8	99.24	38.14	1	1	0	0	0	0	0	1	1	0	0	1	0	0	0	1	0
740	75	M	WHITE	121.1	17.43	3.11	209.5	8.95	14.45	28.65	139.5	4.6	11.3	109.33	148.5	12	16.6	43.13	1.47	0.3	32	31	21.67	0.93	216	86.51	95.6	53.8	63.8	20.47	98.38	36.18	1	0	0	1	0	0	0	0	0	0	0	0	0	1	0	1	0
741	47	M	HISPANIC/LATINO - DOMINICAN	95.8	22.15	3.34	255.5	9.2	12.3	28.4	138.75	4.42	7.8	104	134.33	5.33	15.45	43.7	1.45	0.5	35.5	20	17.33	0.57	271.5	76.19	105.32	57.92	49.4	11.08	93.04	36.56	0	0	0	0	0	0	0	0	1	0	1	0	0	0	0	0	0
742	76	F	UNABLE TO OBTAIN	57.5	4.15	2.83	198	8.85	16.3	27.1	140	3.95	8.3	103.5	94.5	9.5	44.4	40.2	4.6	0.3	52	25	9.5	0.35	277	73.08	103.32	57.2	68.72	20.12	95.48	36.69	1	0	0	0	0	1	0	0	0	0	0	0	0	1	0	0	0
743	92	M	WHITE	61.2	22.3	3.28	224	10.3	15	33.8	141	4	8.8	102	212	10	12	20	1.1	0.4	23	21	35	1.5	276	77.28	128.32	61	76.48	16.32	97.08	36.96	0	0	0	1	0	0	1	0	0	1	0	0	0	0	0	0	0
744	81	M	UNKNOWN	88	7.6	3.02	94	9.8	13.3	30.95	147	4.45	7.85	116	105.5	18.5	12.2	29	1.1	0.5	39	31.5	71.5	4.35	520	69.27	118.42	56.58	75.17	23.53	95.23	37.09	0	0	0	0	0	0	1	0	1	0	0	0	0	0	0	1	0
745	87	F	WHITE	57.75	6.7	3.39	301.5	10	15.05	29.4	138.5	4.33	8.7	104.5	98	12	25.1	29	2.5	0.4	10	52	24	0.9	279	56.56	114.65	54.31	68.28	14.96	97.12	36.81	0	0	0	1	0	0	0	0	0	0	0	0	0	0	0	1	0
746	32	F	WHITE - BRAZILIAN	52.7	0.1	2.29	14	7.1	15	20.3	138.33	3.93	8.37	108	187.67	15	13.8	26.9	1.3	1.3	103	132	31	1.87	394	112.84	107.83	79.58	85.92	26.92	96.3	36.81	0	0	0	1	0	0	0	0	0	0	0	0	0	0	0	0	0
747	72	M	WHITE	110	30.2	5.29	254	16.8	13.2	49.2	126.5	4.75	9.6	94	106.5	17	19.6	54.5	1.8	2.8	26	30	39.5	1.3	354	133.85	121.96	90.67	97.29	31.3	94.52	36.76	0	0	0	1	0	0	0	0	0	0	0	1	0	1	0	1	0
748	69	F	WHITE	126.55	12.75	2.63	339.67	7.35	15.9	22.88	139.5	3.9	8.08	100.25	169.25	16.25	15	25.35	1.4	0.23	14	8.5	54.75	2.18	259.67	61	110.9	51.81	68.71	17.96	97.28	37.33	0	1	0	1	1	0	0	0	1	0	0	0	0	0	1	1	0
749	73	F	UNKNOWN	57	40.3	3.64	411.5	10.45	13.85	32.3	140	4.25	7.3	110.5	127.5	15	13.95	26.25	1.2	0.2	13	21.5	20.5	0.75	379	100.72	100.6	55.72	65.84	25.28	97.08	36	1	0	0	0	0	0	0	0	0	0	0	0	0	0	0	1	0
750	54	F	WHITE	60.3	5.3	4.49	314	13.2	12.2	40	145	4.3	9.6	106	109	17	11.9	31.3	1.1	0.3	52	26	18	0.8	181	43.76	138.43	81.63	98.2	15.76	96.17	36.73	1	0	0	0	0	0	0	0	0	0	0	0	0	0	0	0	0
751	91	F	WHITE	83.7	15.1	4.2	266	11.3	14.15	36.65	138.75	5.86	8.05	107	123.25	19	19.93	65.8	1.85	0.3	8	15	74	3.33	162	71.88	94.52	56.2	67.88	23.28	97.84	36.81	0	1	0	0	0	0	1	0	0	0	0	0	0	1	0	0	0
752	50	M	WHITE	132.1	6.9	2.77	315	7.1	15.8	24.35	140.33	4.1	9.43	94	153	13.67	32.3	43.35	2.95	0.2	12	13.5	36.33	1	204	98.41	114.58	68.7	80	18.12	94.33	36.44	0	1	0	1	0	0	0	0	0	1	0	1	0	1	0	0	0
753	76	M	WHITE	119.54	14.7	3.72	248.5	10.15	16	32.85	143.25	5.43	9.5	111	186	18.5	11.9	25.1	1.1	0.45	17.5	35	122	9.17	173	72.92	110.52	58.36	73.28	16.27	99.35	36.67	1	1	0	0	0	1	0	0	1	0	0	1	0	0	1	1	0
754	83	F	WHITE	51.3	10.1	3.6	181	10.8	14.1	33.2	139.5	3.9	7.95	104	105	10	11.6	23.4	1.1	0.6	172	187	14.5	0.5	334	77.5	108.13	60.13	74.63	17	96.16	37.24	0	0	0	1	0	0	0	0	0	0	0	0	0	1	1	1	0
755	83	F	WHITE	69	20	3.59	167.67	10.07	16.3	31.53	135.67	4.47	8.4	102.33	82.67	15	23.87	39.03	2.23	2.6	15.5	28	17.67	1.63	125	113.62	96.81	53.5	63.27	14	97.5	36.84	0	1	0	1	0	0	1	1	0	0	0	1	0	1	0	1	0
756	63	M	UNKNOWN	121.5	12.7	4.19	190	11.1	15.3	36	141.5	4.4	8.95	101	209.5	6.5	12.3	31.7	1.1	0.5	129	69	33.5	0.85	300	88.08	137	63	81.5	19.77	95.77	37.94	1	0	0	0	0	0	0	0	0	0	0	1	0	1	0	1	0
757	81	M	WHITE - RUSSIAN	106.2	9.35	4.08	164	11.03	14.68	33.1	139.67	4.37	8.4	109.33	201	11	13.73	40.85	1.28	0.25	122	125	26.67	1.53	363.5	68.83	100.67	53.67	67.72	17.96	99.04	35.93	0	1	0	0	1	0	1	0	1	0	0	1	0	1	1	1	0
758	84	M	WHITE	77.95	14.1	3.99	388.5	12.2	12.7	37.5	138.5	3.65	8.6	100.5	108.5	14.5	21.55	30.65	2	0.65	15.5	28.5	37	1.65	294.5	69.04	103.17	58.75	72.67	23.92	92.88	36.99	0	0	0	1	0	1	1	0	1	0	1	0	0	0	0	0	0
759	89	M	WHITE	85	30.93	2.49	228.75	7.2	16.88	23.43	159.5	5.2	7.8	128.25	106.5	21	16.55	33.25	1.5	0.7	31	43	113.75	4.6	326	90.42	98.74	51.63	64.42	30.46	97.73	36.42	0	0	0	0	0	0	0	0	0	0	0	0	0	0	0	1	0
760	78	M	WHITE	121	18.98	4.12	127.83	11.55	14.53	36.22	138.33	4.35	8.8	103.5	213.5	11.25	13.7	40.36	1.28	0.3	34	83	13.67	1.1	515	85.44	103.08	50	66	19.44	95.53	36.66	1	1	0	0	0	0	0	1	1	0	1	0	0	1	1	0	0
761	74	M	WHITE	86.7	15.1	3.02	168	10.6	15.2	30.3	137.5	4.4	8.7	102.5	127.5	17	16.1	47.3	1.4	0.8	62	106	62.5	1.8	304	99.14	131.03	64.63	81.74	13.02	96.41	36	0	0	0	0	0	0	0	0	0	0	0	0	0	1	0	1	0
762	69	M	WHITE	143	13.45	3.78	310	11.4	15.3	35.4	134.5	4.4	9.35	96.5	82.5	11	16.55	33.05	1.5	0.45	50.5	80.5	31.5	1.25	552	80.49	109.29	64.51	73.87	16.79	96.25	36.6	0	1	0	1	1	0	0	0	0	0	1	0	0	0	0	1	0
763	66	F	BLACK/AFRICAN AMERICAN	76.8	11.85	3.54	252	11.9	15.35	38.05	140	3.9	8.65	104	89.33	15.67	48.55	40.5	4.6	1.5	38	50	48.67	1.93	384	105.43	149.18	74.32	91.25	19.14	95.79	37.14	0	0	0	1	0	1	1	0	1	0	1	1	0	0	0	1	0
764	91	M	ASIAN - CHINESE	49	4.55	3.07	136.5	10.4	16.9	31.5	141	4.7	7.7	108.75	72	12.33	14.85	65.4	1.35	1.6	13	26	26.67	1.07	225.5	60.57	115.11	65.89	77.46	18.07	99.04	37.17	0	0	0	1	0	0	1	0	0	0	0	0	0	0	0	0	0
765	57	M	WHITE	85.45	1.6	2.56	174	8	15.5	23.1	137	3.5	6.5	109	121	11	16.3	35.7	1.4	0.5	39	43	13	1	213	116.65	101.5	59.85	68.85	27.39	97.48	38.18	1	0	0	0	0	0	0	0	1	0	0	0	0	0	0	1	0
766	63	F	WHITE	117	2.2	4.24	119	12.35	14.68	32.7	140	4.06	6.84	115.4	158.6	12.2	17.55	67.52	1.58	0.83	14.33	29	14.8	0.74	181	98.96	100.92	58.22	71.15	15.12	99.56	36.56	1	0	0	0	0	0	0	1	0	0	0	0	0	1	0	1	0
767	69	M	UNKNOWN	88	20.3	4.41	281.5	13.95	16.35	43.23	134.25	5.94	6.8	99	141.25	20.75	42.23	53.57	4.7	1.95	131	200.5	46.67	6.4	533.33	109.17	99.09	71.27	77.18	28.07	96.32	36.69	0	0	0	0	0	0	0	0	0	0	1	0	0	0	0	1	0
768	87	F	WHITE	79	15.3	2.77	198	8.25	16.3	25.65	123.33	5.03	7.97	94	143.33	15.67	34.9	77.2	3.17	0.7	21	30	49.33	1.77	189.5	97.41	119.13	61.38	73.96	23.19	95.08	36.74	0	1	0	1	0	0	1	0	0	0	0	0	0	0	0	1	0
769	91	M	WHITE	71.5	5.7	2.41	238	7.9	14.2	25.5	142	3.3	8.1	108	88	11	15.1	29	1.4	0.6	11	19.5	26	0.9	262	76.65	108.19	53.56	66.85	22.84	97.23	37.5	1	0	0	0	0	0	0	0	1	1	0	0	0	1	0	1	0
770	80	F	BLACK/AFRICAN	70.7	13.65	3.53	314	10.6	13.7	30.75	139.33	5.38	8.6	101.67	168.67	11.67	14.43	66.55	1.33	0.4	19	24	15.33	1.07	389	78.04	123.46	78.15	91.96	29.69	94.12	36.53	0	0	0	1	1	0	0	0	1	0	0	1	0	1	0	1	1
771	59	M	PATIENT DECLINED TO ANSWER	115	0.53	2.54	34	7.63	14.23	22.3	144.5	3.8	8.95	109	89.5	17.5	23.37	44.27	2.23	3.25	38.5	37	62.5	3.9	300.5	87.95	106.58	64.48	73.71	26.95	97.07	37.32	1	0	0	0	0	0	0	0	0	0	1	0	0	0	0	0	0
772	84	M	UNKNOWN	100	12.5	4.66	180	13.6	13.8	41.5	136	4.7	9.5	100	198	14	11.8	25.2	1.1	1.1	40	26	30	0.9	290	70.31	126.36	71.72	84.2	20.08	97.15	36.69	1	1	0	1	0	1	0	0	1	0	0	0	0	1	0	1	0
773	88	F	WHITE	73.95	10.3	3.77	202	11.4	14.2	34.4	138.33	4.73	8.73	104.33	156.33	17.33	13	90.5	1.2	0.3	41	50	32.67	1.3	237	67.33	147.61	59	85.43	20.21	95.48	36.6	0	1	0	1	0	0	0	0	1	0	0	1	0	1	0	1	0
774	87	M	UNKNOWN	73.4	7.73	2.44	130	7.63	13.5	23.53	140.5	3.75	7.85	113	119.5	10.5	12.6	24	1.2	1	18	24	15.5	0.9	144	77.93	119.62	53.5	68.5	19.37	99.11	36.62	1	0	0	0	0	0	0	0	0	0	0	0	0	0	0	0	0
775	83	M	BLACK/AFRICAN AMERICAN	121.3	35.5	3.75	289	10.7	14.85	31.65	142.67	4.2	8.77	99.67	119.33	14	15.55	28	1.45	1.6	9	19	33	1.7	309	70	101.43	61.78	74.04	25.87	95.3	37.42	0	0	0	1	0	0	1	0	1	1	0	1	0	1	1	1	0
776	85	F	WHITE	54	9.44	3.38	89.5	10.23	16.9	30.72	140.67	3.53	8.2	101.67	157.67	10.67	17.7	33.3	1.63	2.2	126	31	13.67	0.47	243	91.35	144.83	65.65	85.39	21.48	98.48	36.81	1	1	0	1	0	0	0	1	1	0	0	0	0	1	1	1	0
777	78	M	WHITE	90	12.55	2.74	145.25	9	15.85	27.3	148	3.8	9	115	89	9	12.5	21.2	1.2	0.4	12	13	40	1	182	89.35	113.96	46.08	65.24	16.92	97.6	36.61	1	0	0	0	0	0	0	0	0	0	0	0	0	1	0	1	0
778	58	M	WHITE	133.85	2.2	3.08	48	10.4	23.5	30.4	141	4.2	9	101	93	16	18.8	33.9	1.7	11.6	16	31	52	1.8	316	71.26	149.11	72.83	88.85	18	93.45	35.88	0	1	0	1	0	0	1	0	0	0	0	0	0	0	0	1	0
779	89	F	WHITE	68.25	15.65	3.55	185	11.55	12.95	33.85	140.5	3.9	8.3	102.5	107	12.5	34.2	40.5	3.2	1	37.5	118	29.5	1.1	389	89.48	110	63.36	77.16	23.52	95.44	36.62	0	0	0	1	1	0	0	0	0	0	1	0	0	1	0	1	0
780	54	M	WHITE	91.2	0.1	2.7	31.33	7.63	16.57	22.97	137.5	3.7	7.6	107.5	141.5	17.5	16.65	28.6	1.5	0.25	18.5	14	8	0.7	214.5	106.73	102.06	67.25	73.33	23.46	95.54	37.71	0	0	0	0	0	0	0	0	0	1	1	0	0	0	0	0	0
781	92	F	BLACK/AFRICAN AMERICAN	69.25	6.9	2.71	238	8	16.2	26.4	137	4.1	8.9	100	94	15	14.75	27.2	1.4	0.3	10	25	17	0.5	228	61.64	105.79	55.33	70.92	15.08	99.88	36.58	1	0	0	0	0	0	0	0	0	0	0	1	0	1	0	1	0
782	72	F	UNABLE TO OBTAIN	69.9	6.9	3.92	280	11.8	13.1	36.5	143	3.9	9.2	105	138	14	10.7	31.6	1	0.6	22	26	13	0.9	136	49.16	136.73	57.5	79.55	13.84	97.97	36.82	1	0	0	0	0	0	0	0	1	0	0	1	0	1	1	1	0
783	78	F	WHITE	68.8	15.03	4.11	247	11.63	14.17	37.93	139.67	4.6	8.2	110.67	149.33	14.67	13	31.4	1.2	0.3	25	26	41.67	1.47	195	87.97	116.79	68.42	78.71	16.61	98.36	36.78	1	0	0	0	0	0	0	0	1	0	0	0	0	0	1	1	0
784	73	M	BLACK/AFRICAN AMERICAN	62.5	22.7	3.38	164.5	9.05	20.65	28.95	139.67	3.93	7.97	108	135	15.67	17.87	82.25	1.63	1.2	16.5	40	75.33	2.8	274	53.04	112.5	69.25	82.75	15.68	97.35	36.57	0	0	0	1	0	0	0	0	1	0	1	0	0	1	0	0	0
785	73	M	WHITE	82.8	12.3	3.25	273.67	9.1	13.9	28.43	140	4.05	8.4	104	255.5	13	14.55	82.1	1.35	0.7	37.5	35	56	1.35	602.5	68.84	110.48	62.73	65.96	14.96	96.2	36.71	1	0	1	0	1	1	0	0	1	0	0	0	0	1	0	1	0
786	85	F	WHITE	1	19.15	3.77	136	12.3	13.25	37.55	131.67	3.2	7.45	101	284	14.5	18.45	27.3	1.7	3.8	429	332.5	18.5	0.9	829.5	110.22	152.76	76.48	93.8	27.28	97.3	37.65	1	0	0	0	0	1	0	0	1	0	0	0	0	1	0	1	0
787	55	F	HISPANIC/LATINO - PUERTO RICAN	99.5	8.6	2.98	285.5	8.85	14.15	27.5	133	4.75	9	94	204.5	19.5	10.65	73.05	1	0.3	53	52	24.5	7.15	221	85.74	107.75	61.58	71.97	19.56	96.08	36.77	0	1	0	0	1	1	1	0	0	0	0	0	0	1	0	1	0
788	69	F	WHITE	101.23	9.85	4.55	136.5	13.9	13.85	41.5	143	3.3	9.35	104	144	13	11.8	33.1	1.1	1.2	20	28	14.5	0.7	220	85.2	144.17	76.71	92.38	19.76	95	36.9	1	1	0	0	0	0	0	0	1	0	0	0	0	1	0	0	0
789	63	M	WHITE	95	19.45	2.33	129.5	7.45	17.4	22.2	128	3.8	8	99	170	17	33.75	43.95	3.05	3	11	27	46.5	2.45	165	98	136.83	71.35	86.05	20.61	96.65	36.68	0	1	0	1	0	0	1	0	0	0	0	0	0	0	0	1	0
790	88	M	WHITE	90.3	11.15	2.31	181.5	8.15	19.1	27.2	149	3.95	8.55	112	272.5	21.5	13.8	62.5	1.3	0.2	39	42	131.5	2.8	208	72.64	133.58	63.96	82.25	19.24	99.12	37.15	0	1	0	0	0	0	1	0	1	1	1	0	0	0	1	1	0
791	63	M	UNKNOWN	84.6	19.9	4.06	486.5	12.75	12.35	38	135	4.13	7.43	93	160.67	13.25	13.85	48.88	1.3	0.5	9	18	19.75	1.03	297	84.48	101.27	70.58	80.23	24.9	93.16	36.51	0	0	0	1	0	0	0	0	0	1	0	0	0	1	0	1	0
792	81	F	BLACK/CARIBBEAN ISLAND	53.3	10.25	2.84	146	9.1	14.1	29.25	141	4.04	8.58	106	237.4	8.8	15.85	26.15	1.45	0.4	20.5	25	51.4	1.76	218	60.76	110.86	56.41	73.17	16.86	96.39	36.68	0	1	0	1	0	0	0	0	0	0	1	0	0	1	0	1	0
793	49	M	WHITE	111.7	17.9	3.47	195.4	10.72	12.76	31.1	141	4.15	8.05	106	98	14.33	12.84	36.96	1.16	0.4	34	26	11	0.87	211	82.68	109.29	61.88	86.67	18.27	96.68	37.06	1	1	0	0	0	0	0	0	1	0	0	0	0	1	0	1	0
794	82	M	UNKNOWN	62.9	9.05	2.5	127.5	7.65	16	24.25	136	4.43	8.17	99.67	169.33	7.67	14.74	74.24	1.34	0.85	16	15	15.33	0.6	273	80.82	111.45	64.52	79	18.3	97.85	36.51	0	0	0	1	1	0	0	0	1	0	1	0	0	0	0	0	0
795	84	F	UNKNOWN	50.2	13.4	2.94	114	8.55	17.15	25.6	142.33	5.17	6.75	107	149.5	15	24.5	80.13	2.25	0.6	167.5	211.5	44.33	2.67	1027	110.96	119.8	47.5	68.89	20.48	96.68	36.73	1	0	0	1	0	0	0	0	1	1	0	0	0	1	0	1	0
796	79	M	UNKNOWN	75	5.6	3.23	124.14	10.19	14.3	31.81	143.43	3.99	8.7	109.86	208.71	19.71	20	30.83	1.83	0.85	151.8	222.4	23.86	1.4	316	79.69	134.63	62.75	80.13	23.05	89.66	36.47	0	0	0	1	1	0	0	0	0	0	1	0	0	1	0	0	0
797	81	M	PATIENT DECLINED TO ANSWER	76	9.05	4.49	223.5	12.9	15.05	39.3	137.67	3.77	8	100	225.33	20	21.8	125.8	2	1.35	70	27.5	26	1.4	294	99.72	112.76	77.56	88.64	20.68	97.44	36.44	0	1	0	1	1	1	1	1	1	0	0	1	0	1	0	1	0
798	91	F	WHITE	46.6	9.55	3.89	288.5	11.3	16.7	37.05	136	3.45	9.5	89	116	22.5	25.8	36.9	2.35	0.6	43	46	105	2.4	423	81.5	103.83	63.92	72.58	25.58	97.25	36.16	0	0	0	1	0	0	1	0	1	0	1	0	0	1	1	0	0
799	73	M	WHITE - OTHER EUROPEAN	124	5.67	2.74	150.67	7.87	24.27	25.37	138.5	5.38	8.63	96.75	141	16.25	18.5	99.4	1.7	1.9	97	68	86.5	3.75	349	57.75	124	58.83	77.04	11.92	96.42	36.57	0	1	0	1	0	0	1	1	1	0	0	0	0	0	0	0	0
800	36	F	BLACK/AFRICAN AMERICAN	167	9.76	3.51	135.17	10.66	15.5	31.28	142.6	4.96	9.16	107	110.2	23.8	15.34	71.1	1.42	1.53	701.25	844.75	22.8	1.85	1317.25	92.19	111.05	68.67	84.52	10.64	94.92	36.74	0	1	0	0	0	0	0	0	0	1	0	0	0	0	0	0	0
801	59	M	ASIAN	76.8	31.37	3.8	46.33	11.3	15.57	34.53	140.67	4.17	7.37	104.67	102	17.67	16.25	36.45	1.45	2.25	491.5	511	60.67	1.87	619	93	91.5	58	69.5	26.83	95.63	37.31	1	0	0	0	0	0	0	0	0	0	0	0	0	0	0	1	0
802	93	M	WHITE	52.8	1.4	3.27	254.5	8.4	18.6	27.13	143.67	4.7	6.8	118.33	154	15	18.7	48.95	1.7	0.6	20	43	32.33	1.1	140	94.56	88	56.15	63.37	21	94.26	35.54	0	0	0	0	0	1	1	0	0	0	0	0	0	0	0	1	0
803	75	M	WHITE	104	8.27	2.8	182.33	8.37	14.63	26.43	144	4.3	8.65	104.5	201.75	14.25	16.1	89.83	1.5	0.65	21	47.5	41.5	1.98	427.5	71.72	123	57.6	77.28	17.88	96.48	36.74	1	1	0	1	1	0	1	0	1	0	0	0	0	1	0	1	1
804	81	F	WHITE	59.8	11.35	3.15	509	9.1	15.35	27.75	133.75	4.08	8.38	97	169.25	16.75	26.1	35.9	2.57	0.8	15	33	20.75	1	258	49.75	152.83	41.83	69.96	20.88	97.6	37.01	1	0	0	1	0	0	0	0	0	0	1	1	0	1	1	1	0
805	89	M	BLACK/CARIBBEAN ISLAND	86.75	5.7	4.72	133.5	15.35	14.65	48.8	143.4	5.7	9.98	102.8	133.4	8.4	21.15	40.05	1.95	0.7	85.5	272	12.2	0.8	351	75.17	142	82.21	98.21	17.17	95.67	36.05	0	0	0	1	0	0	1	0	1	0	1	0	0	0	0	1	0
806	75	F	WHITE	76.95	7.8	2.31	127.5	7.3	20.8	21.95	135	4.3	8.8	103	97	9	24.9	69.1	2.3	2.2	26	31	35	1.3	253	61.95	98.91	65.73	76.27	17.5	99.23	36.52	0	1	0	1	0	0	1	0	0	0	1	0	0	1	0	1	0
807	72	F	WHITE	58.4	14.47	2.43	92.67	7.1	17.37	23.87	141	5.47	7.03	105.33	131.67	15.33	15.4	88.3	1.43	0.35	86.5	72	31.33	2.03	1696.5	98.1	105.19	52.68	65.6	21.94	99.44	37.48	0	0	0	0	0	1	1	0	1	1	1	0	0	0	0	1	0
808	58	M	WHITE	81.1	13.6	2.9	220	9.9	17.4	31.25	138	4.15	8.5	108	107	16	15.1	36.85	1.4	22.9	32	39	45	1.6	361	67.44	89.88	44.75	54.63	17	97.28	36.99	0	0	0	0	0	0	0	0	0	0	1	0	1	0	0	1	0
809	72	F	UNKNOWN	95.15	19.93	3.35	32.5	10.35	15.6	28.13	145.5	4.4	9.3	96	248.5	28	27.68	31.2	2.48	12.7	287.5	578	175.5	3	1923.5	88.77	109.7	50.57	64.17	17.04	91.04	36.54	1	1	0	0	0	0	0	0	1	0	1	0	0	0	0	1	0
810	86	F	UNKNOWN	77	11.85	2.98	379.5	8.15	15.9	25.35	135	5.25	9.05	92.25	155.75	15.75	27.75	32.3	2.6	1.3	34.5	32.5	51.25	1.63	305	80.15	101.81	56.7	70.96	21.41	95.96	36.87	0	0	0	1	0	1	1	0	1	1	1	1	0	1	1	0	0
811	76	M	WHITE	98.5	13.93	4.21	180.25	12.43	12.63	36.43	133	4.75	8.13	102	323	14.5	17.93	30.08	1.63	0.43	100.33	131	21.75	1.2	431	49.28	166	83	101	21.55	97.69	34.56	1	1	0	0	0	0	0	0	1	0	1	1	0	0	0	1	0
812	86	M	WHITE	76.8	8.33	3.87	163	12.73	12.98	38.93	139	5.56	7.78	108.25	161.25	15.5	16.03	49.05	1.5	0.65	11	37	30.25	1.45	173	111.97	111	71.5	81.5	19.47	99.03	37.14	0	1	0	0	0	1	0	0	0	1	0	0	0	1	0	1	0
813	42	F	WHITE - OTHER EUROPEAN	84.4	7.48	2.57	86	7.68	21.93	24.2	146.25	3.45	8.38	107.75	173.5	13.75	24.63	33.2	2.27	1.9	25	57.33	17.25	1	454.67	101.39	94.74	57.58	68.95	30.84	95.12	36.78	0	0	0	1	0	0	0	0	0	0	1	0	0	0	0	0	0
814	68	M	WHITE	116.45	16.55	4.31	200	12.83	12.38	38.25	139.5	3.8	9.2	106.33	109.5	9.33	13.1	32.43	1.2	0.5	25	31	11.67	0.77	214	81.73	135.25	79.63	92.38	16.05	98.17	36.62	1	0	0	0	1	0	0	0	1	0	0	1	0	1	1	1	0
815	84	M	WHITE	74	30.85	4.19	125.67	12.13	15.85	32.7	139	5.57	8.65	116	237	16.33	16.3	28.57	1.4	1.65	17.5	44	53	2.17	452	79.46	89	44.82	55.36	16.12	99.73	36.07	0	1	0	1	1	0	1	0	0	0	0	0	0	0	0	0	0
816	76	M	WHITE	75	12.75	4.26	116	12.65	14.1	40.05	138	4.85	9.33	102.67	164.67	12.33	19.9	36.4	1.8	1.75	41.5	59	27.67	1.13	749	92	144	90.36	106.16	25.84	96.62	36.74	0	0	0	1	1	0	0	0	1	0	1	1	0	1	0	1	0
817	77	M	WHITE	131	9	3.64	124	11.3	14.6	34.85	134.5	4.3	8.2	100	118.5	13	24.03	33.07	2.23	0.7	27.5	64.5	49	3.7	237	71.93	106.75	58.07	72.75	16.04	92.46	37.83	0	0	0	1	1	0	1	0	0	0	0	0	0	0	1	0	0
818	84	M	UNKNOWN	68.57	11.32	3.49	197.6	9.66	13.86	31.88	140.33	4.07	8.77	102.5	124.33	17.33	11.73	79.74	1.08	0.8	7	18	44.17	2.47	228	73.04	143.72	69.32	87.12	16.92	98.23	36.66	0	0	0	1	1	0	1	0	0	0	0	1	1	1	1	1	0
819	83	M	UNKNOWN	81.6	9.4	4.33	114	12.9	17.2	38.6	135.5	3.35	9.15	83.5	143.5	18	33.2	36.6	3.1	1.5	28	27	110	2.25	234	83.33	110.67	70.17	82	14.21	97.23	32.87	0	1	0	1	0	0	1	0	1	0	0	1	0	1	0	1	1
820	91	M	WHITE	61.9	11.65	2.26	241.75	7.15	15.18	22.85	137.5	5.78	9.18	103.5	134.5	18.25	14.8	32.9	1.4	0.5	93.5	99.5	105	8.7	308	88.61	98.25	62.34	74.19	22.48	95.15	36.74	0	0	0	1	1	0	0	0	0	0	0	0	0	0	0	1	0
821	77	M	WHITE	96.5	12.35	3.51	249.5	10.15	15.3	29.83	141.5	4.1	8	107.5	81	8	19.75	29.65	1.85	0.5	19	17	38.5	2.75	215	70.44	127.88	33.27	56.5	23	95	36.75	1	1	0	1	0	0	0	0	0	1	0	0	0	1	0	1	0
822	60	F	WHITE	104.6	7.37	4	197.33	11.33	16.13	37.87	139.25	4.55	8.48	101.8	113.25	13.2	10.93	28.6	1	0.45	10	12.5	16.75	0.88	175	90.86	99.41	64.24	72.39	23.31	94.71	36.87	0	0	0	1	0	0	0	0	1	1	0	1	0	1	0	1	0
823	73	M	UNKNOWN	80	10.35	3.22	115	10.8	14.2	31.95	136.67	4.33	7.57	102	152.67	15.33	12.3	28.7	1.1	0.3	23	30	36	1.53	254	85.52	130.27	64.68	80.05	17.52	95.16	36.91	1	0	0	0	0	1	0	0	0	1	1	0	0	1	0	1	0
824	62	F	HISPANIC/LATINO - PUERTO RICAN	68.5	7.6	4.67	287	15	14.3	44.5	135	3.5	8.9	101	125	7	13.45	93.07	1.25	1.3	432	198	10	0.6	196	120.52	137.52	96.4	105.88	16.37	93.33	36.6	0	0	0	1	0	0	1	0	0	1	0	0	0	0	0	0	0
825	50	F	WHITE	74	13.3	4.69	115	14.18	16.78	46.55	140.6	5.18	7.24	105.4	151.8	20.6	14.7	29.73	1.27	0.46	381.4	272.6	42.2	6.56	402.5	93.68	111	63.33	75	21.94	99.38	36.79	0	0	0	0	0	0	0	0	0	0	0	0	0	1	0	0	0
826	59	M	PATIENT DECLINED TO ANSWER	76.7	31.05	2.44	134.25	7.5	14.15	22.7	151.75	4.63	7.35	108.75	182	21.5	28.53	24.93	2.6	0.35	88.5	79	117.5	4.78	894	94.57	99.71	54.31	84.54	23.55	92.93	37.33	0	1	0	0	0	0	1	0	0	0	1	0	0	0	0	1	0
827	68	F	WHITE	85	8.7	4.29	196	12.4	14.4	39.1	144	4.2	9.6	106	114	14	11.4	38.8	1.1	0.3	17	19	13	0.8	265	77.96	124.41	71.68	87.82	17.67	95.63	37.3	0	0	0	0	0	0	0	0	0	0	0	0	0	0	1	0	0
828	67	M	WHITE	130.63	30.23	3.97	109	10.07	17.13	32.3	134	5.03	7.08	102.5	135	14.5	60.63	45.63	5.6	4.53	75	220.33	39.5	1.6	1983.5	130.08	94.2	58.92	66.96	16.12	95.46	36.67	0	1	0	1	1	1	0	0	1	0	1	0	0	0	0	1	0
829	80	F	BLACK/AFRICAN AMERICAN	75.5	7.9	3.76	339	8.3	21.4	29.3	150.5	3.5	8.4	111.5	182.5	11.5	25.7	38.2	2.5	0.5	15	13	43	0.6	276	100.04	98.36	64.96	72.4	21.54	98.19	36.72	1	0	0	1	0	0	0	1	1	0	0	0	0	0	0	1	0
830	67	M	WHITE	93	7.9	3.71	191	10.7	17	32.1	135.5	4.2	8.6	100	107	13.5	29.65	116.93	2.85	1	11	18	17.5	0.8	175	97.74	99.48	60	68.8	21.59	95.74	36.83	1	0	0	1	0	0	0	0	0	0	0	0	0	1	0	1	0
831	64	M	UNKNOWN	77.2	10.55	4.27	194	13.2	12.9	38.85	138.33	4.33	9.1	103.33	143.33	9.67	12.3	112.6	1.1	1.15	30.5	44	18.67	1	364	57.68	113.95	61.23	76.5	17.55	97.23	36.86	0	0	0	0	0	0	0	0	1	0	0	0	0	1	0	1	0
832	73	M	UNABLE TO OBTAIN	96.5	12.4	4.18	225.5	12.68	13.03	38.95	135	4.53	9.27	98	417	19	12.5	57.83	1.15	1.73	130.5	310	51.33	1.43	1272	71.18	122.05	100.33	109.76	20.36	97.05	36.63	0	1	0	1	1	0	0	0	0	0	0	0	0	1	0	0	0
833	93	M	WHITE	76.1	4.6	5.01	113	14.5	15.3	45.4	139	3.9	9.3	99	100	15	22.4	35.7	2.1	0.7	32	28	23	1.4	263	76.23	105.32	70.52	78.36	22.2	92.7	36.52	1	0	0	1	0	0	0	0	0	0	0	0	0	0	0	1	0
834	72	F	BLACK/CARIBBEAN ISLAND	62	14.07	3.15	128.33	9.4	15.2	28.92	138	3.87	8.3	103	262.5	14	13.9	33.23	1.3	0.3	12	68	17.25	1.18	462	83.75	114.91	62.54	61.59	15.9	98.75	36.44	0	1	0	1	1	0	1	0	1	0	0	0	0	1	0	1	0
835	91	F	WHITE	65.9	7.35	3.75	330	11.6	13.25	33.65	141.33	3.73	8.73	105.33	117	12.33	14.4	66.05	1.3	0.5	14	19	19	1.1	202	84.24	160.28	64.56	87.22	16.15	97.61	37.25	0	0	0	0	0	0	1	0	0	0	0	0	0	0	0	1	0
836	69	F	UNKNOWN	144.4	40.5	3.8	301	11.05	14.55	36.15	139.67	4.43	8.83	106	342.67	21.33	10.9	109.87	1	0.55	519.5	872	50.67	2.67	1026.5	91.07	142.14	73.95	88.1	23.33	94.81	37.09	0	1	0	0	0	0	1	0	1	0	1	1	0	0	0	0	0
837	80	F	WHITE	92.4	11.55	4.26	293	13.3	13.7	39.55	132	4.5	8.45	97.5	102	11.5	15.65	31.55	1.45	1.45	62	27.5	9	0.75	182	98.17	148.58	80.79	98.83	17.33	97.13	36.95	1	0	0	1	0	1	0	1	1	0	1	0	0	1	0	1	0
838	71	M	UNKNOWN	93.8	23.67	1.58	20	5.4	23.47	16.13	138.5	3.73	7.95	100.5	152.5	17	15.88	27.7	1.45	0.9	57.33	53.33	41	1.53	1012.25	100.45	131.32	68.43	86	30.72	95.76	37.44	1	0	0	1	1	0	0	0	1	0	1	0	0	1	1	1	0
839	68	F	UNKNOWN	79	19.2	4.47	152	13.23	15.8	42.13	140.2	3.96	7.76	110.6	128	16.2	13.13	67.03	1.2	0.37	90.33	182	24.2	2.84	681	82.18	96	64.18	71	21.33	96	37.43	1	0	0	0	0	0	0	1	1	0	1	0	1	1	0	1	0
840	78	M	WHITE	105	22.92	3.36	49.4	9.3	15.04	30.48	139.67	4	7.53	104.33	71	16.67	28.82	31.1	2.64	0.45	19.5	23.5	24.67	1.07	277	80.18	112.03	64.19	79.22	19.88	95.19	36.79	1	0	0	0	0	0	0	1	1	0	0	0	0	0	0	1	0
841	74	M	OTHER	183.6	8.5	3.71	226	11.8	17	37.8	138.33	3.67	8.33	99.33	180.67	15.67	13.7	98.83	1.3	0.7	33	69	24	0.93	213	95.92	122.71	67.38	82.83	17.92	98.8	37.17	0	1	0	1	0	0	0	0	1	0	0	0	0	1	0	1	0
842	79	F	BLACK/CARIBBEAN ISLAND	65	5.95	3.78	358	7.5	20.15	24.7	141	4.45	9.7	104.5	93	14	13.9	24.85	1.3	0.2	9	14	9	0.75	205	102.88	115.85	67.6	79.82	16.95	98	36.71	1	1	0	0	0	0	0	0	1	1	0	0	0	1	1	1	0
843	66	M	HISPANIC/LATINO - PUERTO RICAN	82.8	10.5	3.85	192.33	11.27	13.87	32.83	134.4	5.1	8.58	97	273.4	14	12.05	71.65	1.15	0.3	26	148	61	3.22	452	53.45	111.25	59.8	70.55	21.74	99.71	36.5	0	1	0	1	1	0	1	0	0	0	0	1	0	1	0	1	0
844	65	M	UNKNOWN	90	10.77	4.66	159.33	14.2	14.53	42.8	129.5	4	8.38	81.75	108.25	17.25	93.1	32.15	10.93	2.43	6125.75	6179.75	78.5	3.88	4759	90.55	96.33	61	71.58	15.21	93.85	36.68	0	0	0	1	1	0	1	0	0	0	0	1	0	1	0	0	0
845	84	M	WHITE	71.8	26.3	3.03	202.5	8.55	15.55	25.45	143.5	3.5	7.85	110	73	14.5	35.1	39.2	3.43	1.9	50	126	21	1.1	300	96.39	105.79	57.36	72.37	20.29	95.32	36.88	1	0	0	0	0	0	0	0	0	0	0	0	0	0	0	0	0
846	85	M	WHITE	84	12.95	4.32	99	13.05	14.55	38.36	140	4.53	7.65	114.75	140	7.5	14.1	31.9	1.2	0.6	16	31	15.5	0.85	261	74.45	98.14	52	62.71	16.39	99.69	36.39	1	0	0	0	0	0	0	0	1	0	0	0	0	1	1	1	0
847	88	F	WHITE	56.8	17.15	3.62	126.5	11.6	13.95	33.55	141.5	3.7	7.6	109	156	15.5	31.1	32.9	3	2.45	363	473	24	1.05	339	94	95.85	54.5	63.73	18.19	96.27	36.85	1	0	0	1	0	0	0	0	0	0	0	1	0	1	0	1	0
848	79	M	UNABLE TO OBTAIN	67.4	4.3	3.68	153.5	11.1	12.95	32.55	137	4.2	8.7	101.5	96.5	10	12.4	30.7	1	0.3	18	33	20.5	0.9	256	53.92	108.61	62.52	73.83	12.36	94.95	36.44	0	0	0	0	0	0	0	0	0	0	0	1	0	1	0	0	0
849	76	F	WHITE - EASTERN EUROPEAN	96.6	8.85	3.96	224.5	12.4	15.7	38.8	128.67	4.7	8.67	88.67	302.67	32	9.6	22.4	0.9	0.2	42	40	157.5	15.13	247	97.42	132.43	65.09	80.09	23.15	95.24	36.77	0	1	0	0	0	0	1	0	0	0	1	0	0	1	0	1	0
850	86	M	WHITE	55	15.97	4.04	99.67	12.07	18.2	34.28	138	3.8	7.15	103.75	243.5	15.75	16.3	32.1	1.4	3.2	18	20	67.25	1.53	216	101.5	95.57	65.29	77.87	17.87	92.08	34.28	0	0	0	1	0	0	1	0	0	0	1	0	0	0	0	0	0
851	69	F	WHITE	74	21.4	3.79	461	11.53	17.6	32.87	143.33	4	8.47	101.33	130.67	17	14.4	22.8	1.23	0.4	33.5	56	21.67	1.17	394	128.96	104.45	72.09	79.55	23.68	95.93	35.91	0	0	0	1	0	0	1	1	0	0	0	0	0	0	0	1	0
852	92	F	WHITE	51.9	11.2	3.1	362.67	8	19.03	25.87	133	3.55	8.65	97	122.5	9	11.4	42.05	1.03	0.5	38.5	61.5	21.5	0.55	222.5	98.58	112.87	54.39	71.3	18.79	97.17	37.54	0	0	0	1	0	0	0	0	1	0	1	0	0	0	1	1	0
853	69	F	WHITE	83	24.3	3.74	383	10.1	16.9	32.8	136	4	9.4	93	344	18	11.1	23.9	1	0.2	8	13	41	1	248	103.24	104.58	63.04	72.67	23.6	92.64	37.02	1	1	0	1	1	0	0	0	0	1	1	0	0	1	0	1	0
854	91	F	WHITE	45.5	18.45	4.91	247.5	14.5	16.45	43.95	131.75	4	7.87	96.25	136.25	19.75	17.4	72.5	1.6	0.9	9	18	31.5	1.6	329	113.71	106.86	71.32	79	21.54	96.96	36.13	1	0	0	0	0	0	0	0	1	0	0	0	0	0	0	1	0
855	62	M	ASIAN	79.6	12.27	3.76	240	11.5	14.13	35.08	138.33	3.73	8.7	107	126.5	12.33	14.52	70.5	1.26	1	98	63	17.33	1	231	86.43	125.94	91.25	98.88	22.54	97.29	36.34	0	0	0	1	0	0	0	0	0	0	0	1	0	1	0	1	0
856	81	F	WHITE	76	7.8	3.77	161	11.8	13.8	36.05	139.25	4.75	8.18	103.75	147.5	12.25	11.9	26	1.1	0.7	24	29	12	0.7	237	61.24	135.17	68.29	87.67	23.56	95.68	36.72	0	0	0	1	1	0	0	0	1	0	0	1	0	1	1	1	0
857	66	F	WHITE	134.6	11.3	4.87	261	14.1	15.6	45.55	139.25	4.03	9.7	100	136.25	16	13.5	71.05	1.15	3.8	660	614.33	17	1.13	955	103.96	111.48	83.2	90.36	17	95.44	36.4	0	0	0	1	0	0	0	0	0	0	0	1	0	0	0	1	0
858	72	F	ASIAN - CHINESE	62.3	18.6	3.27	167	9.1	16.6	28	137	4.07	7.97	105.33	184.33	13.33	31.1	38.33	2.8	1.1	19	133	13.5	0.5	695	98.69	111.28	60.44	72.28	21.62	96.19	37.5	0	1	0	0	0	0	0	0	1	0	1	0	0	0	0	0	0
859	88	F	WHITE	91.05	18.8	3.22	201.33	9	14.9	27.5	134.67	3.63	8.33	97.33	443.67	20.33	28.75	31.1	2.55	0.2	21	93	40.33	2.43	368	91.5	116.72	55.17	69.7	18.65	99.44	37.05	0	0	0	1	0	0	0	0	1	0	0	1	0	0	0	1	0
860	55	M	UNKNOWN	70.8	11.05	4.05	234.5	12.25	13.55	36.2	139	3.95	8	106	129.5	14	12.3	23.45	1	1.8	119	102.5	12.5	0.8	506	88.35	131.13	79	90.91	17.33	97.13	37.71	0	0	0	0	0	0	0	0	0	0	0	0	0	1	1	1	1
861	83	M	WHITE	65.3	10.1	3.02	143.5	8.5	15.65	26.5	137	4	8.53	103	130.5	14	15.9	29.7	1.5	0.7	8	15	32	1.85	196	66.56	125.67	63.5	77.67	16.08	98.08	36.28	0	0	0	1	0	0	1	0	0	0	0	1	0	0	0	1	0
862	71	M	WHITE	106.8	3.2	2.5	138	8	18.6	26	143	5.6	8.1	105	128	8	43.8	40.4	4.1	0.2	20.5	17.5	80	2.2	206	61.83	145.75	55.38	76.13	18.71	95.21	36.97	0	1	0	1	0	0	1	0	1	1	0	0	0	1	1	0	0
863	45	M	UNKNOWN	99.2	9.5	4.42	108	14.95	13.2	45.3	135.5	3.95	8.53	102.75	131.5	11.5	12.9	46.43	1.2	0.9	31	34.33	17.75	0.75	136	136.35	124.25	99	108.25	20.88	96.27	36.69	0	1	0	1	0	0	0	0	0	0	0	1	0	0	0	1	0
864	88	F	WHITE	104	10.15	4.4	192.5	12.8	15.6	41.9	142	3.75	8.1	106	107	11	13.5	103.05	1.25	0.8	29	24	31	1.05	419.5	135.73	119.52	67.76	78.2	24.62	90.12	37.71	0	0	0	1	0	0	0	0	1	1	1	0	0	0	0	1	0
865	74	M	UNKNOWN	121.4	14.65	4.24	249.5	13.25	13.45	41.25	138.5	4.85	7.85	110	197.5	12	16.2	32.35	1.5	0.3	15.5	48	13.5	0.95	227	79.88	137.24	71.08	86.52	17.92	98.31	36.87	1	1	0	0	0	0	0	1	0	0	0	0	0	1	1	1	0
866	90	F	BLACK/AFRICAN AMERICAN	47.6	8.6	2.58	102	8.53	15.2	25.63	136.33	5.2	8.33	106	155.33	20.33	26.17	51.57	2.37	0.25	27	67	98	4.07	380	76.49	114.18	60.44	71.99	16.24	97.15	36.81	0	0	0	1	1	0	1	0	0	0	1	0	0	1	0	1	0
867	88	F	WHITE	78	7.2	3.62	211	10.97	14.83	32.77	138.67	4	8.9	104.67	106	13.33	13.13	25.93	1.1	0.3	44	50	23.33	1.13	269	90.8	116.57	59.45	79.21	24.69	96.37	36.56	1	0	0	1	0	0	0	1	0	0	0	0	0	1	0	0	0
868	94	M	WHITE - RUSSIAN	65.85	3.1	3.38	44	10.2	14.3	29.6	140	3.8	8.2	108	91	16	25.2	24.1	2.4	0.9	83	66	27	1.4	177	81.08	135.09	75.13	88.91	24.15	95.65	37.05	0	0	0	0	0	0	1	0	0	0	1	1	0	1	0	1	0
869	63	F	UNKNOWN	93.9	18.35	2.83	104.33	9	14.85	27.13	135	3.57	7	104.67	369.5	14	22.4	60.5	2.1	0.5	21	146.5	34	1.77	1353.5	88.18	99	49	62	26.68	91.26	36.86	0	1	0	1	0	0	0	0	1	0	0	0	0	1	1	1	0
870	77	F	HISPANIC/LATINO - DOMINICAN	68.6	10.1	3.66	72	11	19.1	33.4	131.25	4.4	9.05	89.75	119	19.5	24.1	33.4	2.2	3.05	807.5	942	63.25	1.43	1215	91.77	101.56	64.6	73.44	21.4	99	36.44	1	1	0	1	0	0	0	0	1	0	0	1	0	1	0	1	0
871	81	M	WHITE	147	21.88	3.59	243	11	16.05	36.35	141.5	5.35	7.05	103	328.25	26.75	35.8	29.73	3.3	1	2780	2491.33	55	4.55	2470	119.5	123.59	87.58	82.29	26.47	94.22	36.34	0	1	0	1	0	1	1	1	1	0	1	0	0	0	0	1	0
872	76	F	WHITE	76.03	11.9	3.25	359.25	9.7	16.4	31.85	142.25	4.28	8.3	109.5	144.75	11.5	13.8	29.28	1.25	0.43	149.33	166.67	17	0.78	192.5	139.65	103.67	59.83	73	22	93	37.98	0	0	0	1	0	0	0	0	0	1	0	0	0	0	1	1	0
873	84	F	WHITE	108	7.3	3.59	254	9.1	21	31.3	142	3.6	8.8	105	102	12	11.9	27.55	1.1	0.4	13	12	22	1	155	68.92	130.44	58.44	76.24	18.92	97.16	36.66	1	0	0	0	0	1	0	0	1	1	1	1	0	0	0	0	0
874	65	F	UNKNOWN	72.6	8.9	4.44	292	13.15	12.25	37.7	142	3.95	8.7	105	113	12.5	12.1	26.5	1.1	0.5	11	15	9	0.75	224	94.65	116.8	77.24	89.56	15.42	95.08	36.92	0	0	0	0	0	0	0	0	0	0	0	0	0	0	0	1	0
875	72	M	WHITE	57	13.8	3.41	348.5	11.25	14.35	32.18	142	4.8	7.4	112	85.5	13	36.6	42	3.7	0.4	14	24	18	0.7	186	81.5	92.73	46.08	56.19	19.35	98.76	36.35	1	0	0	0	0	0	0	0	0	0	0	0	0	0	0	1	0
876	68	M	AMERICAN INDIAN/ALASKA NATIVE	86.6	7.7	4.48	226	13.9	12.8	42.8	141	4.1	8.6	104.5	155	12	12.3	27.1	1.1	0.55	30.5	60	38.5	1	715	97.65	119.71	83.46	95.08	20.27	93.35	36.83	1	0	0	0	0	0	0	0	0	0	1	0	0	1	0	1	0
877	58	F	WHITE	61.8	26.66	1.81	119.8	7.53	22.5	20.63	135.25	3.7	8.6	92.75	118.75	17	25.33	44.5	2.3	23.5	44	120	42.75	0.7	263	83.92	107.08	60.92	74.12	19.5	96.62	36.61	1	0	0	0	0	0	0	0	0	1	1	0	0	0	0	1	0
878	68	F	HISPANIC/LATINO - PUERTO RICAN	72	6.9	4.01	195.5	11.55	12.95	34.5	137	3.65	8.1	98	91	16.5	13.6	30	1.3	0.6	17.5	40	9.5	0.5	410	67.53	121.5	60.5	78.45	18.26	96.5	37.02	1	0	0	0	0	0	0	0	1	0	0	0	0	0	0	1	0
879	64	M	WHITE	76.13	19.75	4.38	385	11.6	16.5	34.47	136.75	3.7	8.67	102.75	190.33	20.33	37.93	33.9	3.58	0.9	28	23	51.5	1.85	232	89.85	125.5	84.75	93.25	22.79	95.32	36.44	1	0	0	1	0	0	0	0	0	0	0	0	0	1	0	1	0
880	67	F	WHITE	100.8	14.7	2.95	121	9.2	14.3	27.7	130	5.07	7.93	92	327.33	23.33	25.63	49.7	2.33	1.1	5060	11900	38.67	2.3	19165	79.79	117.43	59.56	91.68	12.75	98.86	36.56	0	1	0	1	1	0	0	1	0	0	0	0	0	1	0	0	0
881	88	F	WHITE	56.8	7.4	3.47	172	10.8	13.2	32.7	130	4.8	9.1	95	116	11	14	32.9	1.25	0.5	10	17	15	1.1	147	72.3	116.29	53.83	68.58	22.71	96.5	36.75	1	0	0	0	0	1	0	0	1	0	0	1	0	0	1	0	0
882	77	M	WHITE	98	10.82	2.46	206.8	7.64	14.46	24.58	139	4.88	7.9	101.6	130.4	16	16.95	26.3	1.55	3.37	137.33	100.33	49.8	1.98	193.5	102.24	108.13	57.38	71.56	20.72	97.09	37.02	0	0	0	1	0	0	0	0	1	0	0	0	0	0	0	1	0
883	52	M	UNKNOWN	109.8	8.35	4.32	113.5	14.85	14.45	46	145	3.75	8.6	114	96	9.5	16.9	33.55	1.55	6.4	50.5	286.5	9	0.45	455	87.92	102.38	67.23	77.85	20.08	98.44	37.37	0	0	0	0	0	0	0	0	1	0	0	0	0	1	0	1	0
884	77	M	WHITE	79.5	8.75	3.27	197	10.45	16.75	31.25	136	4.55	8.45	97	108	14	34.4	38.8	3.15	1.5	78	138	44.5	1.5	511	97.83	97.26	64.43	76.09	24.75	91.71	36.96	0	0	0	1	1	0	1	0	1	0	0	0	0	0	0	1	0
885	65	M	WHITE	71.2	13	3.26	177	7.2	19	24.9	142.33	5.87	8.55	110	146.33	24.33	20.4	28.4	1.9	0.5	2744	3348	67.67	2.87	3910	82.38	102.27	69.42	77.27	21.04	97.08	36.9	1	0	0	1	0	0	0	1	1	0	0	1	0	1	0	1	0
886	57	F	WHITE	59.8	18.58	4.11	164.25	9.1	19.63	29.8	138.5	4.23	7.95	102.75	162	16.75	36.48	39.63	3.35	0.65	17.5	37.5	52.75	2.03	331	92.56	92.09	60.27	65.63	18.98	99.8	36.51	0	0	0	0	0	0	1	0	1	0	0	0	0	0	0	1	0
887	84	F	WHITE	78.8	9.9	3.84	244	11	15.6	32.4	131	4.9	7.8	104	385	12	12.7	34.1	1.1	0.5	11	25	16	1.4	256	89.68	124.04	75.56	88.04	20.16	97.08	36.44	0	1	0	0	0	1	1	0	0	0	1	0	0	0	0	1	0
888	89	M	WHITE	89	6.1	4.26	113.5	13.1	14.95	41.05	141	4.1	8.87	99	124.67	10.67	13.1	31.1	1.2	0.7	26.5	30.5	25.67	1.4	227	61.64	133.75	64.88	81.71	21	97	36.69	0	0	0	1	0	0	1	0	0	0	1	1	0	1	0	0	0
889	81	M	WHITE	71.2	11.2	3.8	207	10.85	15.65	35.35	135.5	5.5	7.55	100.25	123	23	18.17	63.43	1.63	1.9	365	64	115.25	5.03	521	80.6	106.04	71.21	82.42	14.24	97.72	36.56	0	0	0	1	1	0	1	0	1	0	1	0	0	1	0	1	0
890	61	M	WHITE	101	12.97	2.68	63	8.36	19.17	23.24	134.5	5.75	8.13	95	104.25	20.5	14.8	24.25	1.4	1.5	173	161	129	3.23	644.5	99.5	119.09	69.91	80.48	15.92	95.38	36.54	0	0	0	1	0	1	1	0	1	0	1	0	0	0	1	1	0
891	56	M	WHITE	94.6	17.5	3.03	156.5	9.05	15.9	26.85	148	3.5	7.85	116.5	223	14	15.7	39.25	1.4	0.6	53.5	37.5	52	1.85	307	95	121	70	84	21.72	97.48	36.66	0	0	0	0	0	0	1	0	0	0	0	0	0	0	0	1	0
892	87	M	WHITE	93	9.3	2.7	185.5	7.15	18.1	23.05	134	6.15	9.6	101.5	80	19.5	36.48	33.3	3.9	0.2	40	30	124.5	3.05	229	55.07	122.88	79.24	87	18.41	94.44	36.06	0	1	0	1	0	0	1	0	0	0	0	0	0	0	0	0	0
893	80	F	WHITE	70.8	8.8	3.87	49.4	11.9	16.6	32.19	144.25	4.28	7.95	112.5	74.25	12.25	16.74	34.29	1.49	2.1	18	26	81.75	2.43	209	91.9	102.81	47.71	60.81	17.4	98.37	36.79	0	1	0	1	0	1	1	0	0	0	0	0	0	0	0	1	0
894	79	F	UNKNOWN	87.2	20.27	3.39	297	7.9	14.6	27.13	140	4.03	7.97	106.33	153.67	12.33	13.05	30.4	1.2	0.3	54.5	37	36.33	1.17	298	55.52	113.42	53.18	71.18	25.48	99.24	36.35	0	0	0	1	0	0	0	0	1	1	0	0	0	0	0	1	0
895	78	F	HISPANIC/LATINO - DOMINICAN	70.8	16	2.97	211.5	9	13	27.47	139.67	4.3	8.6	97.67	162.33	15.67	71.67	94.55	6.47	0.3	23	38	11	0.9	244	68.13	112.68	50.29	66.48	11	98.26	36.84	1	1	0	0	0	0	0	0	1	1	0	0	0	0	0	1	0
896	84	M	PATIENT DECLINED TO ANSWER	110	35.4	3.23	449	8	17.75	26.8	140.67	4.63	6.7	111.67	131	14.67	18.05	36.15	1.65	0.8	13	27.5	41	1.63	374	109.94	101.32	48.48	60.63	26.28	95.69	37.59	1	1	0	1	0	0	0	0	0	0	0	0	0	0	0	1	0
897	88	M	WHITE	95	10.73	3.25	117.67	10.43	15.8	31.47	135.33	4.4	7.7	105.67	100.33	17.5	24.83	61.68	2.43	3.05	24.5	56	31	1.23	255.5	109.42	91.19	59.36	66.39	18.22	98.56	37.43	0	0	0	0	0	0	0	0	0	0	1	0	0	1	0	1	0
898	78	M	UNKNOWN	119.4	12.23	3.2	106.5	9.17	27.77	27.5	138.33	4.7	9.03	103.33	83	21	23.6	50.8	2.2	4.58	30.33	34	89	5.2	298.5	79.11	102.29	52.43	67.54	19.14	96.54	36.85	0	1	0	1	0	0	1	0	1	1	0	0	0	0	0	0	0
899	67	M	WHITE	142.7	7.1	2.83	117	7.43	16.3	25.7	135.75	3.68	8.03	98.25	137.5	17.75	16.15	28.55	1.5	0.5	11.5	13.5	88.25	4.55	341	76.58	108.46	75.71	85.67	18.83	98.08	36.56	0	1	0	1	0	0	1	1	1	1	0	0	0	0	0	0	0
900	61	M	BLACK/AFRICAN AMERICAN	83	7.7	4.17	150.5	13.2	13.45	38.2	139	3.65	8.55	105.5	95.5	15.5	13.2	30.4	1.2	0.45	21.5	42	11	0.7	219	84.08	123.25	67.54	80.17	18.92	97.38	36.75	0	0	0	0	0	0	0	0	0	0	0	0	0	0	0	0	0
901	59	F	HISPANIC/LATINO - DOMINICAN	108.15	8.33	2.57	146	8.07	16.57	25.93	139	5.1	7.97	112.67	171.33	15.33	22.5	75	2.08	2.17	17.5	27.5	44.33	2.2	274.5	114.18	93.79	61.54	68.58	22.24	99.58	36.34	0	1	0	0	0	0	1	0	0	0	1	0	0	0	0	1	0
902	93	F	WHITE	66.35	15.6	3.66	390	9.8	16.1	31.4	139	4.5	8.9	100	142	12	13	27.4	1.2	0.2	27	17	42	1.4	176	76.35	119.62	52.73	68.85	19.5	94.23	36.7	0	1	0	0	0	0	1	0	1	0	0	0	0	1	0	1	0
903	69	F	WHITE	118.1	11.3	3.13	202	9.6	18.95	30.7	129.67	5.97	7.93	85.67	204.33	16.33	13.4	25.7	1.1	0.3	684	317	79	3.33	539	87.35	121.13	59.57	72.17	18.57	94.64	36.44	0	1	0	1	0	0	1	0	0	0	1	0	0	1	0	1	0
904	87	F	WHITE	66.9	17.5	3.91	212	12.2	12.5	37.7	139	4.1	7.6	113	184	9	12.4	28.3	1.1	0.6	20	75	17	0.7	241	71.15	110.13	49.5	64.25	20.81	99.26	37.51	1	1	0	1	0	1	0	0	1	0	0	0	0	1	0	1	0
905	68	M	WHITE	103.3	21	3.2	241.5	10.45	12.75	29.43	132.67	3.97	9.13	98.33	146.33	11.33	14.15	58.53	1.25	0.7	38	78	29.67	1.53	826	87.61	101.03	52.57	63	20.2	94.22	37.26	1	0	0	1	1	0	0	0	0	0	0	1	0	1	0	1	0
906	72	M	WHITE	116.45	9.35	3.4	306	8.55	17.4	28.85	132.67	3.87	9.43	87	143.33	13	14.2	29.45	1.3	0.7	22	23	52	2.23	209	78.32	112.18	52.64	69.25	19.82	97.43	36.69	0	1	0	1	0	0	0	0	0	1	0	0	0	0	0	0	0
907	64	M	HISPANIC/LATINO - DOMINICAN	104	23.65	4.27	196	13.65	14.3	39.3	134	3	8.2	94	135.5	23.5	14.1	52.93	1.3	1	19	31	14.5	0.95	602	96.65	153.86	82.67	101.71	22.04	95.96	38.9	1	0	0	0	0	0	0	0	0	0	0	1	0	0	0	1	0
908	71	M	WHITE	123.3	8.3	3.66	127.33	11.23	12.07	33.63	140.67	4.17	8	102.33	185	12	12.75	27.75	1.15	0.5	22	15.67	17.67	0.9	130.67	62.12	109.2	55.28	71.24	16.4	97.2	36.91	0	0	0	0	0	0	0	0	1	0	1	0	0	0	0	1	0
909	87	M	WHITE	51.5	11.75	2.7	268.5	7.75	15.95	24.7	135.67	4.53	8.15	101.33	268.67	20.67	37.3	33.6	3.4	0.7	252	317.5	48.33	1.13	179	103.43	101	61.83	70.78	24.91	99.09	36.76	0	1	0	1	0	1	0	0	0	0	0	0	0	1	0	1	0
910	62	M	WHITE	83.1	14.85	4.67	98	13.45	14.75	40.3	124.25	4.45	7.38	87.75	227.25	25.75	12.8	50.53	1.2	0.45	898.5	1619.75	35.25	1.18	1325	119.11	122.3	90.5	100.6	27.04	97.5	36.72	0	0	0	0	1	0	0	0	1	0	0	0	0	1	0	1	0
911	92	M	UNKNOWN	61.2	12.27	3.08	194	7.7	16.93	24.13	139.33	4.13	7.83	103.5	93	13	13.35	33	1.25	0.37	10.33	16	15.67	1	176	67	143.48	59.64	84	18.24	97.24	36.84	1	1	0	0	0	0	0	0	1	1	0	1	0	1	0	1	0
912	78	F	WHITE	51.8	15.6	2.62	140	11.15	16.5	33.3	134.4	4.02	7.53	100.6	223	22.2	13.2	83.13	1.2	1	41.5	68	39	1.64	430	100.5	107.15	69.38	78.26	24.89	98.71	36.38	0	0	0	0	1	1	1	0	0	0	0	0	0	1	1	1	0
913	78	F	WHITE	76.4	14.5	3.08	275.67	9.43	16.93	29.93	140	4.25	8.2	107.5	100	12	15.13	38.75	1.38	0.2	10	53	18.33	1.57	437	78.12	106.4	60.6	72.48	20.58	97.88	36.6	0	1	0	1	0	0	1	1	1	0	0	0	0	1	1	1	0
914	77	M	WHITE	79.6	15.92	3.95	176.4	12.44	12.9	39.08	138.25	5.88	8.65	105.75	155.25	15.25	13.33	83.16	1.25	1.57	1808.5	3745.75	34	2.95	5082	73.81	100.94	76.56	84.75	19.03	99.42	36.02	0	0	0	1	1	1	0	0	1	0	0	0	0	1	0	0	0
915	65	M	BLACK/AFRICAN AMERICAN	86.31	28.02	2.5	397	7.22	17.84	22.74	139.6	5.72	9.14	99.6	240.4	24.2	20.68	91.13	1.9	0.75	1421.5	3692	21.2	4.54	6120	97.19	122.92	54.92	68.77	19.98	99.29	36.58	0	1	0	1	0	0	1	0	0	0	0	0	0	1	0	1	0
916	70	M	WHITE	61.4	22.55	2.91	154	9.93	15.2	32.15	142	5.2	7.73	109	81.67	14.67	20.25	91	1.85	0.5	79	193	42.67	1.87	565.5	79.52	101.85	56	68.46	20.24	100	37.38	0	0	0	1	1	0	0	0	0	1	1	0	0	1	0	1	0
917	84	F	WHITE	50	5.4	3.47	261	11.1	13.5	31.9	142	3.5	7.5	108	87	13	49.2	41.5	5.2	0.4	46	78	36	0.6	341	106.45	108.04	61.68	71.63	22.4	95.48	36.7	1	0	0	1	0	0	0	0	0	0	0	0	0	1	0	1	0
918	74	M	PATIENT DECLINED TO ANSWER	89.7	21	4.93	160	11.25	14.05	35.4	137	4.37	7.9	105.33	87	15	23.45	35.25	2.15	3.9	760.33	936.33	39.67	2.4	519	113.49	102.97	63.97	72.68	23.41	94.78	36.88	0	0	0	0	0	0	1	0	1	0	0	0	0	0	0	1	0
919	84	M	UNKNOWN	66	28.83	3.62	120.83	9.22	17.52	29.52	137.57	5.61	8.07	93.43	199.57	30.14	34.38	76.95	3.12	3.3	2873.5	5853.5	73.57	3.4	6259.5	84.35	97.93	68.64	72	18.35	98.54	36.58	0	0	0	1	1	1	1	0	0	0	0	0	0	1	0	0	0
920	74	M	BLACK/CAPE VERDEAN	57	14.3	3.14	383.5	9.4	14.9	28	137	4.4	8.2	94	96	15	14.4	25.4	1.3	0.8	20	19	51	2.2	122	91.6	117.43	61.43	75	18.36	98.4	36.39	0	0	0	0	0	0	1	0	1	0	0	0	0	1	0	0	0
921	64	M	BLACK/AFRICAN AMERICAN	105.05	3.1	2.62	45	8.5	18.8	25.5	135	3.9	9.9	98	113	19	13.5	29.3	1.2	0.4	43	52	13	1	373	111.81	135.54	82.27	94.08	30.85	96.74	37.33	1	1	0	0	0	1	0	0	0	0	1	0	0	0	0	0	0
922	97	M	WHITE	55	17.8	5.52	153.67	13.1	18.7	47.4	135.33	4.73	8.8	99	170	13.33	18.05	49.65	1.65	0.9	8	17	23	1.33	323	102.96	107.95	67.1	79.65	28.46	97.29	36.63	0	1	0	1	0	0	1	0	1	1	1	1	0	0	0	1	0
923	80	M	ASIAN	63.6	11.6	3.06	288	9.7	13.9	32	152	3.9	7.4	117	128	10	12.2	29.1	1.1	0.3	11	14	51	1.3	130	99.6	106.07	48.83	62.79	20.7	97.53	36.72	1	1	0	1	0	0	0	1	0	0	0	0	0	0	0	0	0
924	77	F	BLACK/AFRICAN AMERICAN	58.5	9.6	3.96	232.5	12.25	14.15	38.8	141.5	4.35	9.05	110	111.5	20	13.2	26.8	1.2	0.3	13	27	22.5	0.85	342	82.07	134.77	86.27	101.62	15.53	99.4	36.94	1	0	0	0	0	1	0	1	1	0	1	0	0	0	0	1	0
925	91	F	WHITE - RUSSIAN	74.4	13.2	2.88	347.5	8.08	13.78	25.53	135	4.63	8.25	99.25	163.25	19.25	27.55	32.77	2.53	0.3	45	50	39	2.63	224	56.92	102.57	42.09	56.64	20.18	96.91	36.9	0	0	0	1	0	0	1	0	1	0	0	1	0	1	0	1	0
926	39	M	WHITE	95	23.6	4	224	13.15	12.6	35.53	140	3.57	6.83	99.33	125	17.67	15.45	68.95	1.4	0.45	18.5	27	12	2.33	295.5	89.19	138.13	79.25	93	17.19	98.59	36.43	0	0	0	0	0	0	0	0	0	0	0	0	0	1	0	0	0
927	57	F	WHITE	81	7	3.19	178	10.4	14.4	33.6	140	3.6	7.6	107	127	13.5	12.3	27.2	1.1	0.8	19	48	8.5	0.5	233	86.74	98.22	74.39	83.09	21.3	92.44	36.79	0	0	0	1	0	0	0	0	0	0	0	1	0	0	0	1	0
928	71	F	ASIAN	55.3	7.8	3.61	379.5	10.25	17	31.6	143.5	3.45	8.5	104.5	110	12	14.8	24.9	1.3	0.4	41	23	11	0.45	291	118.76	118	73.16	83.21	25.24	94.95	36.62	1	0	0	0	0	0	0	0	0	0	0	0	0	0	0	1	0
929	73	F	WHITE	72.67	21.3	3.74	217.33	11.57	14.03	32.63	134.8	3.6	8.08	100.4	144.25	18.25	12.3	51.3	1.05	0.4	18	93	11.5	0.7	359	102.24	117.5	56.5	68.33	18.94	98.7	37.32	0	0	0	1	0	0	0	0	0	0	0	0	0	0	0	1	0
930	95	F	WHITE	61	11.6	3.66	193.5	10.8	14.8	33.55	136	4.25	8.55	99.5	147.5	19.5	16.55	27.6	1.5	0.4	30	31	18	0.8	262	102.63	125.07	78.15	88.59	24.89	95.73	36.9	0	0	0	1	0	1	0	0	0	0	0	0	0	0	0	1	0
931	92	F	WHITE	57	11.7	3.57	166	10.9	13.8	33.3	129	4.7	9.25	92	218	18.5	22.6	116	2.1	0.6	70	111	45.5	1.95	271	105.28	108.24	80.08	90.64	20.08	97.32	36.74	0	1	0	1	0	0	1	1	1	1	0	0	0	0	0	1	0
932	92	F	OTHER	56.9	8.3	3.11	267.5	9.7	14	30.15	142	3.8	9	103.5	121.5	14.5	11.9	55.17	1.1	0.7	13	9	9	0.65	241	108.56	137.17	67.29	86.5	28.32	94.8	37.09	0	0	0	1	0	0	0	0	1	0	0	1	0	1	0	1	0
933	86	F	WHITE	45.37	13.28	2.91	176.83	9.77	14.75	31.51	135.43	4.87	8.66	101.57	145.17	21.33	34.88	52	3.5	2.4	555.67	2359	31.71	1.73	1735	110.86	86.2	52.6	59.4	21.79	93.71	36.58	0	0	0	0	0	0	0	0	1	0	0	0	0	1	1	1	0
934	59	M	PORTUGUESE	92.4	5.12	2.27	79.2	7.04	19.96	21.64	136	4.3	8.4	101	130	14	12.1	27.4	1.1	1.3	71	115	87	3.05	219	73.14	111	57.57	73.2	14.53	96.95	36.71	0	0	0	1	0	0	0	0	0	0	0	0	0	0	1	1	0
935	70	F	WHITE	91.6	2.77	2.37	52.33	7.73	17.53	23.03	121.8	4.9	9.84	91	121.2	14.6	14.55	31	1.33	1.15	5	12	49.8	7.58	99.33	74.3	125.96	63.89	81.52	20.41	97.12	36.7	1	0	0	0	0	0	0	0	0	0	1	0	1	0	0	1	0
936	92	F	WHITE	50	57.78	4.51	88.75	9.95	25.33	35.28	142.5	4	8.75	102	102	14	14.73	28.23	1.37	0.5	10	23.5	24	0.8	655.75	100.52	111.67	60.38	75.92	24.07	95.26	36.85	0	0	0	1	0	1	0	0	0	0	1	0	0	0	0	1	0
937	83	F	WHITE	50.2	32.75	4.3	139.5	11.5	15.2	34.45	140.5	3.45	9.05	111	92	10.5	14.85	35.55	1.35	0.5	33	30	21.5	0.75	240	76.14	110.14	61.1	75.1	21.95	94.2	36.91	1	1	0	0	0	0	0	0	1	0	0	0	0	0	0	1	0
938	92	F	ASIAN - ASIAN INDIAN	65.2	12.95	5.55	199	10.2	17.65	34	122.67	4.77	8.65	87	297.33	14.33	16.6	31.5	1.5	0.3	30	160	25.33	1.27	400	91.2	120.96	72.09	86.52	20.6	99.44	36.83	0	1	0	1	1	0	0	0	1	0	0	1	0	1	0	1	1
939	69	M	WHITE	56.6	17.5	3.22	791.5	9.7	13.25	29.3	143.5	4.4	8.7	113.5	150	13	13.9	26.65	1.2	0.4	18	28	9	0.9	214	68.81	121.69	52.38	68.31	17.23	99.1	37.55	0	0	0	0	0	0	0	0	1	0	0	0	0	0	0	1	0
940	87	F	WHITE	57.7	18.4	2.75	355.25	8.45	15.78	28.73	136.25	4.6	8.63	95	196.25	20.75	11.23	29.5	1	0.4	11	15	124.5	4.58	130	56.08	105.13	41.04	56.61	16.08	98.61	36.38	0	0	0	1	0	0	1	0	1	1	0	0	0	0	0	1	0
941	88	M	UNKNOWN	68.33	5.8	3.08	124	10.95	13.9	32.7	142.5	4.35	8.4	106.5	115	13	12.35	84.1	1.1	0.6	19	29	18	1.15	265	73.71	124.5	56.31	76.54	20.29	98.56	36.54	0	0	0	1	1	0	0	0	1	0	0	0	0	1	0	1	0
942	82	M	WHITE	86.6	9.75	4.08	186.75	11.88	18.73	36.33	133.5	3.53	8.48	92.5	128	19.5	67.27	75.94	6.87	5.67	1048.67	1033	45.5	2.33	1142.33	109.65	97.1	65.86	73.43	17.72	98.23	36.25	0	0	0	1	0	0	1	0	0	0	0	1	0	1	0	1	0
943	74	M	HISPANIC/LATINO - DOMINICAN	62.7	18.37	2.76	303.67	8.37	16.37	24.93	129.8	5.06	8.26	93.6	165.4	19	18.73	41.63	1.73	0.3	16.5	21.5	89	5.16	119	110.75	81	60.4	68.2	16.81	97.4	36.63	0	0	0	1	0	0	1	0	1	0	1	1	0	1	0	1	0
944	70	M	UNKNOWN	110.3	8.45	4.01	214	12.15	14.15	36.55	142	4.1	7.3	108.5	211.5	15.5	54.2	40.9	4.95	0.4	31	38	15	1.05	217	107.12	106.76	57	69.69	22.32	95.52	37.32	1	1	0	1	0	0	0	0	1	0	0	1	0	0	0	1	0
945	53	M	WHITE	86.4	8.8	3.44	276.75	10.38	14.65	32.05	133	5.65	7.48	97.25	146.25	26.5	18.8	30.15	1.73	3.23	3607	7666.33	44.75	3.3	6250	115.09	106.18	66.85	77.29	18.83	98.14	36.31	0	0	0	0	0	0	0	0	0	0	0	0	0	0	0	1	0
946	75	M	WHITE	82.1	9.5	3.39	202.5	10.55	16.5	31.4	137.33	4.33	9.3	99	102	16.33	13.77	30.27	1.2	0.4	14	11	50	6.67	223	84.63	151.43	83.57	99.71	15.93	100	36.9	0	0	0	1	0	0	0	1	1	0	0	0	0	0	0	1	0
947	55	M	WHITE	136.87	8.85	4.62	179	15.1	11.9	43.4	140	4.55	8.75	101.5	93	14.5	13.3	62.3	1.2	0.8	34	21	14.5	0.95	244	98.38	121.96	82	90.12	18.65	96.31	36.71	0	0	0	1	0	0	0	1	0	0	0	1	0	1	0	0	0
948	60	M	WHITE	70.9	15.45	4.02	128	12.9	13.25	38.35	136.25	4.38	8.63	101.75	144.75	18.5	11.2	25.65	1	0.35	35.5	88.5	16.5	1.13	1114.67	115.34	95.47	69.69	75.16	20.56	93.53	36.82	1	0	0	0	0	1	0	0	0	0	1	0	0	1	0	1	0
949	79	F	WHITE	68.3	11.85	4.26	147.5	11.55	15.35	37.85	139	4.5	8.55	99.5	74	21	10.05	27.75	0.95	0.4	6	20	24	1.3	201	84.88	112.11	68.37	81.89	23.08	95.53	36.52	0	0	0	1	0	0	0	1	1	0	0	0	1	0	0	1	0
950	52	M	PORTUGUESE	116.15	13.43	2.74	163	8.03	19.33	26.73	138	3.6	8.8	109.33	110	16.67	12.15	29	1.1	0.2	17	28	31	1.93	444	115.12	127.45	76.91	88.41	26.91	97.38	37.03	0	0	0	0	0	1	1	0	0	0	1	0	0	0	0	1	0
951	83	F	WHITE	70.4	67.5	3.24	226	9.4	13.8	29.35	135.25	5.2	8.33	106.25	182.25	16.75	12.03	150	1.05	2.5	243.33	217.33	51.75	2.43	295.5	72.64	114	63.2	75	20.64	98.72	36.64	0	1	0	1	1	1	1	0	0	0	1	0	0	1	0	1	0
952	70	M	WHITE	107.63	12.97	2.6	571.33	7.68	17.23	24.75	131.33	4.53	7.43	94.67	114	15.67	10.85	27	1	0.4	15	12	39.67	1.1	267	73.02	106.93	50.27	63.05	15.83	94.58	36.66	0	0	0	1	1	0	0	0	0	1	1	0	1	1	0	1	0
953	75	F	WHITE	71.75	6.88	2.82	110.75	9	13.75	25.7	139	3.95	8.05	107	94	12.67	12.82	57.8	1.18	0.4	27	38	8.67	0.53	326	61.96	133.84	67.58	88.29	17.13	98.25	36.74	1	0	0	0	1	0	0	0	1	0	0	1	0	1	0	1	0
954	80	F	BLACK/CAPE VERDEAN	64	7.2	5.06	156	15.2	12.7	45.8	136	4.6	9	106	253	10	14.4	31.6	1.3	0.4	24	43	17	0.8	278	57.24	151.6	87.52	103.36	21.32	96.72	37.01	1	1	0	0	0	0	0	1	1	0	0	1	0	1	1	0	0
955	78	F	HISPANIC/LATINO - PUERTO RICAN	112.5	22.4	3.06	145	9.65	18.6	28.4	129.75	4.18	7.63	96.5	102.5	13.25	20.4	38.3	1.9	0.9	11.5	24	23.5	2.93	222.5	81.32	110.72	45.56	61.4	18	96.35	36.35	0	1	0	1	0	0	0	0	0	0	0	0	0	0	0	0	0
956	87	F	WHITE	67.05	13.8	3.19	298.5	9.15	14.2	28.65	128.67	6.34	7.7	96.33	99.67	14.67	13.3	26.4	1.15	0.3	18	46	11.67	0.67	420	95.59	115.67	67.33	78.76	21.91	95.26	36.44	1	0	0	0	0	1	0	0	0	0	0	0	0	0	1	1	0
957	78	F	UNKNOWN	84.5	7.5	5.11	187	15.1	14.3	45.2	140	3.8	9.8	104	96	10	16.3	35.2	1.5	0.7	11	13	26	1.1	156	64.23	146.5	79.5	100	16.58	96	36.78	1	0	0	0	0	0	0	0	1	0	0	0	0	0	0	1	0
958	62	M	ASIAN - SOUTH EAST ASIAN	62	6.08	2.73	65.63	8.33	20	25.04	133.8	5.02	8.68	97	132.4	16.4	17.53	33.51	1.61	22.05	55.5	150	26.8	5.64	238	89.73	112.22	63.3	77.48	19.46	99.94	36.65	0	1	0	1	0	0	1	0	0	0	1	0	1	1	0	1	0
959	79	M	WHITE	99.1	32.4	4.09	711	12.8	13.5	37.9	139	4.2	7.5	96	134	11	15.6	35.3	1.4	0.7	17	26	33	1.2	174	109.72	94.5	70.67	76.11	20.22	97.28	37.15	1	0	0	0	0	0	0	0	1	0	0	0	0	0	1	1	0
960	80	F	BLACK/AFRICAN AMERICAN	55.5	309.45	2.59	216	8.6	19.85	22.67	142.5	3.55	8.25	108.5	112	15.5	12.1	23.65	1.1	1	32	45	21.5	1.15	614	73.33	135.25	62.81	79.21	16.27	99.79	36.96	1	0	0	0	0	0	0	0	1	0	0	0	0	0	0	1	0
961	88	M	UNKNOWN	59.8	12.33	2.94	167	9.03	13.93	27.17	141	3.7	8.23	112.75	131	9.5	19.6	88.7	1.8	0.95	20	14	29.25	1.55	194	77.41	106.88	56.88	71.57	17.86	97.34	36.77	1	0	0	0	0	0	0	0	0	0	1	0	0	0	1	1	0
962	83	M	WHITE	120.7	17.35	3.64	149	11.1	14.8	36.9	141.33	4.17	8.63	97.67	202.33	15	16.05	40	1.5	0.5	136.5	147.5	35	1.57	299.5	119.18	99.48	64.9	74.76	25.41	96.77	36.76	0	0	0	1	0	0	1	0	0	1	1	0	0	1	0	1	0
963	83	F	BLACK/AFRICAN AMERICAN	57.9	6.98	3.49	113.4	11.78	18.12	38.35	143.83	4.37	7.72	119	131	10.17	19.65	45.1	1.85	0.65	62.5	100	20.67	0.82	402	59.14	115.25	77.5	87	23.72	97.62	35.99	1	1	0	0	0	0	0	0	0	0	0	0	0	0	0	0	0
964	66	F	WHITE	86.2	21.76	3.23	231.8	9.48	16.46	29.46	131.67	4.87	8.17	102	95	10.33	12.6	23.2	1.17	0.25	14	12.5	98	1.7	158	64.69	85.6	61.6	70.8	17.4	97.19	36.65	0	0	0	1	0	0	1	0	0	0	1	0	0	0	0	1	0
965	70	M	WHITE	80	22	4.68	195.5	14.3	13.25	41.2	132.5	3.7	8.9	97.5	103.5	14	13.95	27.65	1.25	0.7	5	11	32.5	0.75	298	101.26	120.09	71.87	84.74	22.26	95	36.7	0	0	0	1	0	0	0	0	0	1	1	1	0	1	1	1	0
966	79	M	UNKNOWN	127.75	12.75	4.56	107.33	13.15	15.4	39.2	135.67	3.67	8.65	93.33	164.67	14	13.75	50.15	1.25	1.2	103	28	32.33	1.5	414	87.53	108.61	70.65	62.69	16.52	95.1	36.73	1	0	0	0	0	0	0	0	0	0	0	0	0	1	0	1	0
967	91	F	WHITE	95	8.2	4.23	318	11.4	16.4	35.9	140	4.1	8.5	101	88	15	12.1	30.4	1.1	0.4	12	20	15	1	200	92.11	115.67	86.6	96.27	22.67	96	36.74	1	0	0	0	0	0	0	0	1	0	0	0	0	0	1	1	0
968	60	F	WHITE - EASTERN EUROPEAN	80	29.45	3.21	443.5	8.9	18.25	29.65	143	4.45	9.05	100.5	155.5	16.5	21.1	28.7	2	0.5	637	656	36	1.45	812.5	80.52	127.88	77.67	92.21	23.16	97.96	37.1	0	0	0	1	0	0	0	0	0	0	0	0	0	1	0	1	0
969	94	F	BLACK/AFRICAN AMERICAN	47.6	9.5	3.55	299	9.4	17.3	29.8	142	4.6	8.5	106	167	15	13.4	24.9	1.2	0.2	39	45	9	0.8	387	93.24	122.83	65.48	79.39	18.88	97.88	36.6	0	1	0	0	0	1	1	0	1	0	0	0	0	0	0	1	0
970	92	F	WHITE	72.4	7.7	3.72	172	11.2	13	34.3	141	4.3	8.6	101	93	13	11.2	30.6	1	0.4	7	16	22	1.1	267	79.4	128.64	73.08	88.92	16.88	93.88	36.57	0	0	0	1	0	0	1	0	1	0	0	0	0	0	0	1	0
971	76	M	HISPANIC OR LATINO	86.7	9.55	2.85	216.5	8.9	17.6	27	134	3.95	8.15	101	148.5	10.5	23.1	54.5	2.2	0.5	14	26	18.5	0.65	481	96.79	105.04	58	68.57	17.71	95.33	36.85	1	1	0	1	0	1	0	0	1	0	1	0	0	1	0	1	0
972	75	M	WHITE	83.6	12	3.44	78.71	10.58	14.15	27.5	134.75	4.13	8.1	104.5	114.5	11.5	21.44	52.84	2.04	1	17	43	13.67	0.97	371	105.2	100.5	67.21	65.19	9.74	99.21	36.84	1	0	0	1	0	0	0	0	1	0	0	0	0	1	1	1	0
973	56	M	HISPANIC/LATINO - PUERTO RICAN	68.9	14.33	4.1	128.67	10.63	14.7	33.23	149.2	4.04	7.2	111.6	106.2	14.2	13.83	25.4	1.3	1.2	14.5	46	31.4	1.82	529	116.04	113.29	67.14	77.71	29	95.5	38.61	0	0	0	1	0	0	0	0	0	0	0	0	0	0	0	1	0
974	82	F	WHITE	89	7.9	5.12	172	16.9	13.7	51.7	144	4	8.5	105	104	13	13.9	32	1.3	0.8	29	35	17	0.9	243	77.89	124.67	74.39	88	17.15	96.45	36.67	0	0	0	0	0	1	0	1	1	1	0	1	0	0	0	1	0
975	76	M	WHITE	63	8.4	4.13	146	13.4	18	40.6	138.33	4.7	8.7	103.67	158.33	16	43.4	50.75	3.9	0.8	100	92	25.33	1.1	392	70.5	108.03	63.76	73.76	16.03	97.2	36.67	1	0	0	1	0	1	0	0	1	0	0	1	0	1	0	1	1
976	90	F	BLACK/AFRICAN AMERICAN	67	4.53	2.47	24.33	7.47	22.2	23.07	135.8	5.5	8.04	101.8	100.2	13.4	11.4	40.3	1.1	0.3	51	95	80	3.36	291	90.93	94.12	46.81	61.56	15.96	98.65	36.39	0	0	0	0	0	1	1	1	1	0	1	0	0	0	0	0	0
977	74	M	WHITE	100	15.5	3.03	87.33	9.87	13.1	29.33	136	4.53	7.7	105.5	127	7.5	15	28.03	1.4	0.8	14	39	13	0.75	348	88.53	95.86	61.8	68.84	17.47	98.91	37.19	1	0	0	0	0	1	0	0	0	0	0	0	0	1	1	1	0
978	84	M	WHITE	60	11.3	3.73	123.5	9.17	20.9	28.65	136.67	4.6	8.77	99.67	252	22	27.53	46.6	2.47	0.7	72	76.5	111.67	3.1	365	67.72	133.23	68.46	83.88	20.24	95.8	36.28	0	0	0	1	1	1	1	0	0	0	0	0	0	0	0	1	0
979	62	F	OTHER	92.5	17.5	3.17	164	10.05	18.35	35.8	134.5	4.4	7.4	93	227.5	15	15.4	29.7	1.4	0.6	13	18	26	4.45	221	100.21	96.54	49.29	59.96	24.46	93.25	37.22	0	1	0	1	0	0	0	1	0	0	1	0	0	1	1	1	0
980	64	F	UNKNOWN	56.9	7	3.99	166	13	12.6	35.8	139	4	8.6	106	151	14	13	22.7	1.1	0.5	75	48	14	0.6	536	67.09	118.93	58.9	72.86	20.36	96.89	36.37	0	1	0	0	1	0	0	0	1	0	0	1	0	1	0	1	0
981	68	M	UNKNOWN	111	19.54	2.48	127.8	7.53	20.8	24.65	139.4	5.16	7.56	91.2	149.8	30.6	28.9	31.48	2.68	3.7	894.33	1584.33	108.6	4.84	1492	125.61	107.78	69	79.03	20.35	94.13	36.83	0	1	0	1	0	0	1	0	0	1	0	0	0	1	0	1	0
982	94	F	WHITE	56.5	11.65	2.9	246.5	8.25	15.55	25.6	137.5	4.35	8	106.5	123	16	62.2	43.7	6.25	0.55	8.5	53.5	63.5	2.1	360	78.1	119.3	61.96	75.44	18.63	97.83	36.6	1	1	0	1	0	0	0	0	1	0	1	0	0	1	0	0	0
983	87	F	HISPANIC/LATINO - HONDURAN	55.9	6.8	4.08	109	12.9	14.6	40.3	144	5.05	9.7	108.5	88.5	14.5	13.7	32.9	1.3	1.1	12	18	16.5	0.85	246	58.84	147.97	69.26	91.06	16.52	99.97	36.99	1	0	0	0	0	0	0	1	0	0	0	1	0	1	0	1	0
984	91	F	WHITE	47.8	9.2	3.53	179	10.6	16.7	34.1	141	4.47	8.93	99.67	117.33	12.67	29.45	34.15	2.75	0.5	68	156	39.67	1.57	229	57.97	115.03	57.93	74.8	20.42	96.53	36.76	0	1	0	1	0	0	1	0	1	0	0	1	0	1	1	1	0
985	54	M	WHITE	63.2	7.13	2.85	251.5	9.28	15.68	28.95	133.5	4.15	9.15	100	92.5	14.5	11.75	28.5	1.1	0.4	9	14	14	0.65	372	102.82	98.18	57.04	66.18	18.36	92.86	36.66	0	0	0	0	0	0	0	0	0	0	1	0	1	0	0	1	0
986	77	F	WHITE	50.5	16.05	3.64	15.67	8.25	21.45	30.85	139.5	4.65	9.7	106	123.5	17	25.05	44.85	2.25	1	17.5	55.5	23.5	0.85	782	97.64	115.44	69	79.09	23.39	92.64	36.81	1	0	0	0	0	0	0	0	0	0	1	0	0	0	0	1	0
987	76	M	WHITE	133	5.8	3.66	212	10.8	14.6	32.9	139	5.5	9.1	108	127	15	63.8	61.4	5.9	0.3	26	47	60	2.5	227	103.83	132.43	72.61	85.52	18.04	96.45	36.9	0	1	0	1	0	0	1	0	0	0	0	1	0	0	0	1	0
988	76	M	BLACK/AFRICAN AMERICAN	67.3	10.05	3.81	232	10.25	17.85	32.75	137.5	5.5	9.65	98	190.5	29.5	62.8	47	5.55	1.45	676.5	258.5	53.5	1.95	115	67.31	99.33	61.42	70.64	29.61	97.66	36.47	0	1	0	1	0	1	1	0	1	0	0	0	0	1	0	1	0
989	62	M	WHITE	84.5	7.9	2.76	78.5	8.68	20.48	27.95	135.5	4.28	8.33	99	157.75	11.5	30.4	57.9	2.8	4.25	28	67	11.5	1	430.5	61.04	95.26	57.35	69.2	23.58	95.91	36.69	1	1	0	0	0	0	0	0	0	0	1	0	0	1	0	1	0
990	75	M	BLACK/AFRICAN AMERICAN	113	12.6	3.18	166.33	8.78	14.37	27.2	134	3.8	8.6	103.5	169	15	13.93	42.3	1.27	0.3	55	95	17	1.25	396	82.69	130.67	63.06	81.68	16.38	98.16	32.61	0	1	0	1	1	0	1	0	1	0	0	0	0	1	0	1	0
991	41	M	HISPANIC/LATINO - DOMINICAN	89.5	50.95	2.46	83.5	7.65	19.7	24.15	137	4.52	13.7	100.17	113.33	17.67	15.2	32.9	1.4	0.7	17	69	13.5	1.02	1293	119.68	121.28	63.76	76.04	30.12	96.2	37.51	0	1	0	0	0	0	0	0	0	0	0	0	0	0	0	0	0
992	87	F	BLACK/AFRICAN AMERICAN	61.7	2.93	2.26	143.33	7.53	19.77	23.4	143.5	4.1	8.65	105.5	307	15.5	13.65	24.9	1.25	4.8	49	49	20.5	1	522	90.63	120.13	54.04	70.29	23.04	96.42	36.75	0	1	0	1	0	0	0	0	1	1	0	1	0	0	0	0	0
993	62	M	OTHER	64.4	17.45	3.28	66.5	10.85	16.9	33.8	136.5	5.15	8.5	105	101	17.5	12.9	36	1.2	4.3	425.5	264.5	56	1.55	613	96.93	93.52	48.74	59.26	15.4	92.97	36.6	0	0	0	0	0	1	0	0	1	0	0	0	0	0	0	1	0
994	26	F	BLACK/CAPE VERDEAN	71.3	17.15	3.8	214	11.7	13.65	34.7	139	3.7	7.75	110	111	13	14.1	30.2	1.2	1	12.5	32.5	6.5	0.65	177.5	109.32	112.25	75.25	81.88	18.64	98.54	36.72	0	0	0	0	0	0	0	0	0	0	0	0	0	0	0	1	0
995	65	M	WHITE	93	15.33	4.52	171.33	13.27	12.43	38.57	139	4.37	8.17	109	149	9	16.2	32.95	1.5	1	14.67	30.33	15.67	0.97	180.33	76.11	116.38	77.25	85.52	15.19	96.67	36.69	0	0	0	1	0	0	0	0	1	0	0	0	0	0	0	1	0
996	73	M	WHITE	78	18.3	4.1	354	11.5	14	35.2	139	5.7	8.1	109	112	17	14.9	27.8	1.4	0.6	108	72	26	1.1	531	85.69	100.52	67.48	75.08	24.04	96.69	36.73	0	0	0	1	0	0	0	0	1	0	0	0	0	1	1	1	0
997	83	M	WHITE	60	10.1	3.11	276	8.7	17.17	27.73	130	4.1	7.85	98	169	15	18.15	45.8	1.65	1.1	6	33.5	12	0.55	212	97.89	77.75	40.5	45	18.93	99.44	36.92	0	0	0	1	0	0	0	0	0	0	1	0	0	0	0	0	0
998	67	M	WHITE	57.3	5.88	3.5	304.75	10.55	14.33	31.45	130	3.67	8.53	94	88.33	10.33	12.17	31.17	1.1	0.2	11	19	12.33	0.9	257	90.91	127.96	74.04	88.65	16.39	95.94	36.62	0	0	0	1	0	0	0	0	1	0	1	0	0	1	1	0	0
999	73	F	WHITE	94	8.05	2.75	119.5	8.58	14.4	25.88	142.33	3.83	8	104.67	254	8.67	13.33	24.53	1.23	1.8	85	18	14	0.47	209	87.92	145.27	56	79.73	16.88	98.48	37.63	1	1	0	0	0	0	0	0	0	0	0	0	0	0	0	1	0
1000	64	F	WHITE	150	3	2.85	83.5	6.7	18	23.1	140	4.8	8.2	91	120	12	11.4	28.35	1	0.8	12	23	18	0.9	178	98.5	132.91	63	79.82	22.42	96.91	36.61	0	0	0	1	0	0	0	0	0	0	0	0	0	0	0	1	0
1001	74	M	WHITE	106.05	18.92	3.66	149.2	11.27	15.23	32.35	139.25	4.8	8.08	106.75	180	19	11.95	31.55	1.1	0.45	47	283	26.5	2.55	581	83.64	112.52	44	62.3	21.2	96.75	36.44	0	0	0	0	0	0	1	0	1	0	0	0	0	1	1	1	0
1002	35	F	WHITE	248	8.7	4.51	397	10.35	18.85	36.25	138.67	4.63	8.8	103	112.67	11.67	12.9	27.15	1.2	0.65	33.5	27	15.33	0.87	291	139.67	130.69	100.96	110.65	19.7	95.81	36.71	0	0	0	1	0	0	0	0	0	0	0	0	0	0	0	1	0
1003	89	F	WHITE	68.8	5.9	4	165.67	11.3	16.57	35.43	138	3.75	8.35	104.5	106	17.5	94.97	42.7	5.95	0.7	15	20	38.5	1	212	110	97.04	59.92	68.4	22.04	96.81	36.8	0	0	0	1	0	0	0	0	0	0	0	0	0	1	0	1	0
1004	70	M	WHITE	96.47	7.35	4.15	154.5	12.9	13.65	37.95	135.67	4.03	8.67	101	106	10	12.75	33.2	1.2	0.4	24	36	16.33	0.9	156	52.81	130.46	65.23	80.62	14.65	96.73	36.63	1	0	0	0	0	0	0	0	1	0	0	0	0	1	0	1	0
1005	72	F	BLACK/AFRICAN AMERICAN	64.7	8.25	2.55	247	7.2	18.55	22.8	133.5	4.25	8.7	98	122	15	23.45	67.05	2.15	0.3	11	23	14	1.15	351	85.75	110.46	46.13	60.5	15.75	96.71	36.85	0	0	0	1	0	0	0	0	1	1	0	0	0	1	1	0	0
1006	62	F	WHITE	91.2	15.25	3.39	347	9.9	13.8	29.9	127.5	4.08	8.5	91.75	103	18.75	14.15	36.93	1.3	0.6	84.5	113	19.25	0.88	355	97.71	108.71	69.76	81.24	24.45	94.77	36.89	0	0	0	1	1	0	0	0	1	0	0	0	0	1	0	1	0
1007	71	M	WHITE	99	9.7	2.34	143	7.2	18.8	22.02	131	5.05	8.28	90.25	104.75	23	27.78	34.45	2.56	1.07	11.33	18.67	104.5	7.03	495.67	73.04	126.57	54.09	71.48	13.85	98.77	36.78	0	1	0	1	0	0	1	0	0	0	0	0	0	0	0	0	0
1008	77	F	BLACK/AFRICAN AMERICAN	78.8	13.15	3.89	322.5	11.45	15.3	35.95	136.5	4	9.9	93.5	128.5	16	16.35	33.7	1.5	0.25	12	19	38	2.15	215	92.16	104.88	65.58	74.63	19.72	91.72	37.79	0	0	0	1	0	0	1	0	1	0	1	0	0	0	0	1	0
1009	39	M	WHITE	88.2	15.35	4.93	253.33	14.82	16.5	45.3	139.5	3.83	8.03	105.25	123.25	11	10.66	28.34	1	1.25	128.67	75.67	11.5	0.68	376	68.38	89.71	56.57	64.14	24.7	99.31	36.08	1	0	0	0	0	0	0	0	0	0	1	0	0	0	0	0	0
1010	96	F	WHITE	63.4	17.3	3.09	394	8.6	16.9	27.1	132	4.25	8.3	89.5	134.5	15.5	14.6	28.7	1.3	0.4	23	23	26	0.95	212	85.56	121.38	51.33	71.71	24.24	95.46	36.82	0	0	0	1	0	0	0	0	0	0	1	0	0	0	0	0	0
1011	85	M	HISPANIC/LATINO - CUBAN	73.6	17.45	4.05	226	12.8	15.1	40.2	155.5	4.3	9	117	152	18.5	43.75	40.65	4	0.8	25	32	54.5	2.6	336	92.96	114.21	57.38	73.42	19.75	94.88	37.49	1	0	0	0	0	0	0	0	0	0	0	0	0	0	0	1	0
1012	40	M	NATIVE HAWAIIAN OR OTHER PACIFIC ISLANDER	116	18.5	5.58	284	17.25	13.9	51.7	142.8	4.5	7.94	113.25	153.6	18.5	12.65	72.7	1.05	0.3	267	212.5	19	1.86	477	92.44	111.7	72.59	81	29.5	96.5	37.46	0	0	0	0	0	0	0	0	0	0	0	0	0	1	0	0	1
1013	65	M	WHITE	93.7	11.67	2.39	144	7.27	14.07	20.37	135.5	3.25	6.6	91.75	144.67	25.5	15.5	30.1	1.4	0.6	22	42	144.5	9.95	303	59.75	117.15	61.85	79.04	16.21	99.89	36.35	0	1	0	1	0	0	1	0	1	0	1	0	0	1	0	1	0
1014	63	M	WHITE	80	50.35	2.45	401	7.05	19.5	22.65	139	3.5	7.7	101.5	91	14	15.8	31.2	1.4	0.8	53	112	14.5	0.4	241	94.17	93.61	59.78	69.04	26.79	93.33	36.02	0	0	0	1	1	1	0	0	0	0	1	0	0	1	0	1	0
1015	81	F	WHITE	74.5	11.94	3.82	257	11.7	13.98	36.4	147	4.88	8.56	109.8	186.6	27.6	27.92	47.06	2.62	0.92	236.8	2298.6	42.6	1.96	3206.75	104.47	95.67	61.5	68	27.35	92.03	37.26	0	0	0	0	0	0	0	0	0	0	0	0	0	0	0	1	0
1016	54	M	WHITE	99.15	13.83	3.62	132	11.48	13.45	34.38	135	3.9	8.2	103.67	176	9.67	14.08	33.83	1.33	1.1	25	74	11	0.77	509	95.48	119.06	77.41	89.59	19.48	96.38	37.38	1	1	0	1	1	0	0	0	1	0	0	1	0	1	0	1	0
1017	79	F	WHITE	87.9	68.63	3.62	177.5	9.43	25.38	29.95	135.25	4.5	8	104	597	9.5	24.97	77.07	2.4	9.43	11.33	39.33	34	0.98	922.33	108.06	127.91	58.91	75.11	25.02	95.03	36.53	1	0	0	0	0	0	0	0	0	0	1	0	0	0	0	0	0
1018	81	F	WHITE	69.4	7.6	3.74	195.5	11.45	13.4	34.75	138.5	3.7	9	102	103	16.5	12.2	25.8	1.15	0.8	6	18	20.5	0.85	258	75	116.5	63.63	78.5	19.63	98.04	37.08	1	0	0	0	0	0	0	0	1	0	0	0	0	1	0	1	0
1019	83	F	BLACK/AFRICAN AMERICAN	66.5	11.1	3.55	285.5	10.75	16.15	33.1	142.5	3.25	8.85	94	119	13.5	12.65	26.55	1.1	0.3	6	20	36	5.65	208	83.12	134.93	60.69	78.73	19.88	95.91	37.1	0	1	0	1	0	0	0	0	1	0	0	1	0	0	0	1	0
1020	60	F	WHITE	71.7	9.75	3.13	527.5	8.85	15.05	27.9	137	4.45	8.35	102	106.5	11	15.9	28.1	1.5	2.5	47	32	9.5	0.6	274.5	120.46	101.08	68	78.83	23.96	96.08	36.81	0	0	0	0	0	1	0	0	0	0	0	0	0	0	0	0	0
1021	67	M	UNKNOWN	84	13.05	4.3	196	13.1	14.05	40.6	138	3.75	8.65	102	90.5	20.5	12.8	30.3	1.2	0.9	60.5	20.5	10	0.65	295	107.68	155.4	109.36	123.04	17.8	96.54	36.9	1	0	0	0	0	0	0	0	0	0	0	1	0	0	0	1	0
1022	60	M	UNABLE TO OBTAIN	135.6	15.26	4.2	225	13.2	12.52	39.74	138.5	3.75	8.9	107.33	103	10	14.3	33.88	1.33	1	14	16	17.33	1	145	61.4	116.54	63.54	79	16.05	96.25	36.88	1	1	0	0	0	0	0	0	0	0	0	1	0	1	0	1	0
1023	68	F	WHITE	64	19.03	2.53	63	7.67	15.8	23.13	133	4	8.2	101	150	8	32.3	32	3	9.6	152	301	37	0.7	1679	126.43	100.05	66.75	78.41	18.4	94	37.18	1	0	0	0	0	0	0	0	0	1	1	0	0	0	0	0	0
1024	89	F	UNKNOWN	86	10	3.35	204	10.5	14.9	32.8	137.67	5.5	8.27	99.67	196.67	19	14.9	38.8	1.4	1.8	10.5	41	43.33	1.8	229	28.5	142	78	89	18.91	95.4	36.65	1	1	0	1	0	0	0	0	0	0	0	0	0	1	1	0	0
1025	87	F	WHITE	77.5	35.4	3.59	164	11	15.3	34.15	140.67	3.43	7.23	111.67	204.67	17	18.2	23.7	1.6	0.9	91	132	28.5	2.05	410	104.41	106.74	58.96	69.43	20.97	97.86	36.32	1	0	0	1	0	0	0	0	1	0	1	0	0	1	0	1	0
1026	80	F	WHITE - RUSSIAN	63.8	8.6	4.64	203	12.3	13.3	36.6	142.33	3.55	8.45	97	139	22	11.3	25.6	1	0.7	59	52	24	0.8	305	62.31	122.92	55.67	75.88	17.58	99.46	37.27	1	0	0	0	0	0	0	0	1	0	0	0	0	0	0	1	0
1027	78	F	WHITE	74.8	16.35	3.53	159	10.1	15.73	28.47	141	4.55	8.6	108.5	166.6	17	18.88	65.88	1.75	2	24	108	13.5	0.9	517	87.06	120.96	54.92	76.61	16	97.53	36.8	1	1	0	1	0	0	0	0	1	0	0	0	0	1	0	0	0
1028	90	F	WHITE	52.9	0.95	2.36	103	7.15	16.05	23.2	145	3.9	7.4	113.5	115	15	13	30.2	1.2	0.4	10	20	39.5	1.45	142	107.68	101.5	40.63	54.47	24.65	97.74	36.67	0	0	0	1	0	0	0	0	1	0	0	0	0	1	0	0	0
1029	63	M	UNKNOWN	95	14.8	4.53	205.67	14.47	14.13	43.2	142	5.1	8.6	105	143	15	16.1	25.5	1.4	0.7	28	34	20	1.1	303	91.61	156.09	90.86	105.05	18.43	99.22	38.18	1	0	0	0	0	0	0	0	1	0	0	0	0	0	1	1	0
1030	78	M	BLACK/CARIBBEAN ISLAND	93.77	34.47	3.18	284.67	8.7	12.8	26.5	154.25	4.13	6.98	103.25	75.25	21.75	22	122.68	2	0.3	67	108	91	6.7	935	85.72	99.08	71.75	81.63	27.16	98.3	36.94	0	1	0	1	1	0	0	0	0	0	0	0	0	1	0	1	0
1031	69	M	WHITE	86.35	28.8	3.94	120	11.3	15.7	35.1	134	4.7	7.75	102.5	173.5	15	14.25	32.1	1.25	1.1	26	26	36.5	1.4	269	88.28	122	61	76	22.75	97.28	36.71	0	1	0	1	0	1	1	0	1	1	1	0	0	1	1	1	0
1032	91	F	WHITE	62.3	5.8	4.08	212.5	12.5	15.55	40.05	134.5	6.15	8.6	98.75	104	16.75	30.6	42.7	2.9	1.1	21	29	46.25	2.03	252	91.54	96.17	67.74	74.48	19.83	94	36.32	0	0	0	1	0	0	0	0	0	0	0	0	0	0	0	1	0
1033	85	F	WHITE	125	18.33	3.29	512	9.7	15	29.7	135	5.43	8.17	99.75	126	15.33	45.65	40.55	4.95	0.9	19.5	36	36	3.4	226	83.21	113.72	58.08	69.8	24.04	92.5	36.01	1	0	0	1	0	1	0	1	0	0	0	0	0	0	0	0	0
1034	82	M	WHITE	93	9.4	3.13	102	9.5	16.2	26.13	141	4.4	7.1	107	124	15	22.7	39.15	2.15	1.6	24	19	35	1.3	255	101.34	131.48	81.48	91.96	21.6	95.68	35.98	1	0	0	1	0	0	0	0	0	0	0	0	0	0	0	1	0
1035	62	M	WHITE	60	12.1	3.18	301	9.1	14.8	28.75	139.67	3.9	7	110	85	11.33	16.35	30	1.55	0.6	10	29	22.33	1.2	220	65.4	110.69	62.75	74.5	24.96	100	36.21	0	0	0	0	0	0	0	0	0	0	0	0	0	1	0	1	0
1036	84	M	WHITE	93.1	17.55	5.14	247.5	12.5	20.55	39.95	134.75	3.7	8.35	94	161	16.5	15.4	33.2	1.4	1.45	74	59	13.5	1.08	355	76.22	114.05	74.68	86.36	25.09	95.3	36.88	0	0	0	1	0	1	0	0	1	0	0	1	0	0	0	1	0
1037	82	M	WHITE	73.6	6.08	2.98	47	8.72	17.53	25.85	139	3.98	8.7	102.6	198.8	14.8	20.53	64.03	1.88	3	47.33	124	72	1.54	445	102.96	126.39	68.57	82.09	21.09	99.35	36.72	0	1	0	1	1	0	1	0	1	0	0	0	0	1	0	1	0
1038	62	M	WHITE	68.8	11.1	3.59	98	11.6	18.7	37	136	4.1	7.4	100.5	104.5	12.5	43.9	42.7	4	4.8	20	58	5.5	0.55	451	98.04	105.77	75.14	85.55	25.64	94.96	36.74	0	0	0	0	0	0	0	0	0	0	0	0	0	0	0	1	0
1039	67	M	BLACK/AFRICAN AMERICAN	83.8	11.9	3.19	319	8	23.9	24.7	137.5	2.75	7.95	107.5	124	11.5	12.1	27.18	1	0.4	8	17	5.5	0.3	119	101.24	88.84	52.54	60.77	17.64	97.84	36.76	0	0	0	0	0	1	0	0	0	0	1	0	0	0	0	1	0
1040	80	F	WHITE - OTHER EUROPEAN	36.6	5.05	3.86	144.5	10.8	15.45	36.35	139.5	4.05	8.95	98.5	83	7.5	14.95	31.3	1.35	0.3	98	113	38	0.7	264	66	114.75	58.54	71.13	18.28	97.8	37.02	0	0	0	1	0	0	0	0	0	0	1	1	0	0	0	1	0
1041	70	F	WHITE	96.5	9.1	3.25	140.75	10.08	14.33	31.08	138.5	4.37	8.7	105.67	414	14.5	14.73	28.3	1.28	0.3	20	21	37.67	1.4	213	82.21	122.83	46.5	66.33	18.04	97.88	36.64	1	1	0	0	0	1	0	0	1	0	0	1	0	1	1	1	0
1042	86	F	AMERICAN INDIAN/ALASKA NATIVE	67.7	9.05	3	85	9.4	13.65	27.4	128.5	3.55	8.15	97	108	12	14.7	27.7	1.35	0.95	19.5	36.5	23.5	0.75	329	88	103.68	53.08	68.36	18.65	94.15	36.69	1	0	0	0	0	0	0	0	1	0	0	0	0	0	0	1	0
1043	74	M	WHITE	119	15.2	4.75	204.67	15.13	12.3	43.7	138.33	4.7	7.93	104	387	21.33	15.2	106.23	1.4	0.3	23	116	20	1.97	572	92.35	89.6	67.2	75.4	24.35	96.24	38.08	1	1	0	1	0	0	0	0	0	0	1	0	0	0	0	1	0
1044	91	F	WHITE	62.2	12.8	3.67	200	11.5	14.6	35.8	141.25	3.63	9.17	101.25	145.5	15	23.8	34.55	2.15	0.9	19	28	31	1.18	330	78.17	118.36	54.36	68.41	16.73	95.88	36.67	1	0	0	1	0	0	0	0	1	0	0	1	0	0	1	1	0
1045	82	M	WHITE	79.3	14.15	3.54	154.25	11.65	14.08	35.2	142	3.87	8.27	110	111.33	16.67	19.05	30.5	1.75	1.43	35	55	18	1.07	286.5	60.87	121.71	67.21	79.96	23.3	95.07	37.46	1	0	0	1	0	0	0	0	0	0	0	1	0	1	1	1	0
1046	80	F	WHITE	69.7	4	4.14	157	12.8	11.9	39.9	145	3.8	9.6	104	94	14	11.8	33	1.1	0.5	11	15	14	0.7	185	72.92	129.25	72.5	87.75	16.13	98.25	36.7	1	0	0	0	0	1	0	0	1	0	0	1	0	1	1	1	0
1047	79	M	WHITE	81	24.45	2.99	149.5	10.25	15	31.75	138.33	4.9	7.45	105	181.33	16.67	21.2	38.5	2	5.95	119.5	83	62	3.43	220	85.44	103.63	57.63	68.5	13.29	98.94	36.9	0	1	0	1	1	0	1	0	1	0	1	0	0	1	0	0	0
1048	71	M	WHITE	95.7	10.97	2.73	179.57	8.54	16.81	26.59	141	5.25	8.5	108	125.75	11.75	14.9	27.3	1.37	0.8	42.5	44	51.25	2.93	164	143.58	109.53	52.47	66.79	18.95	98.21	36.83	0	0	0	1	1	0	1	0	1	0	0	1	0	0	0	1	0
1049	64	F	WHITE	67.2	2.83	2.94	53	9.67	18.03	27.65	133.4	3.82	10.14	95.4	153.6	13.2	18.6	39.45	1.72	23.97	67.33	56.33	32.2	0.86	271.33	99.35	100.16	57.6	67.16	12.19	97.54	35.94	0	0	0	0	0	0	0	0	0	0	1	0	0	0	0	1	0
1050	73	M	WHITE	105.6	12.1	3.95	383	12.15	13.95	37	140.75	3.68	9.83	96.25	149.5	11.75	15.85	48.1	1.45	0.6	30.67	18.33	42.5	1.4	234	98.35	112.38	64.81	78	23	93.54	36.68	0	0	0	1	0	1	0	0	1	1	1	0	0	1	0	1	0
1051	92	M	UNKNOWN	72.1	12.17	2.95	206.67	9.67	19.6	28.2	134	4.1	8.3	99	97	9	14.5	30.7	1.3	4.1	13	35	33	0.9	312	64.23	93.35	52.39	65.04	19.15	97.69	36.52	0	0	0	1	1	0	1	0	0	0	0	0	0	1	0	0	0
1052	75	M	WHITE	136	10.4	4.53	152.5	14.5	14	43.95	139	4.5	8.95	107	105.5	14.5	12.05	28.5	1.1	1.25	27.5	39.5	13.5	0.8	555	90.31	105.42	66.44	75.61	22.26	99.1	37.24	1	0	0	0	0	0	0	0	0	0	0	0	0	1	0	1	0
1053	67	M	WHITE	93.3	0.37	2.37	5.2	7.27	14.26	19.27	134	4.2	8.1	105.67	137	10	16.9	25.47	1.5	0.5	29	70	17.67	0.97	269	107.22	101.05	55.89	65.42	20.26	96.2	37.7	0	0	0	0	0	0	0	0	0	0	1	0	0	0	0	1	0
1054	89	M	WHITE	75.7	10.73	4.4	171.33	13.5	12.57	41.83	137.75	4.78	9.6	101	109	15.25	13.4	44.72	1.25	1.3	26	44	28.25	1.18	364	54.6	119.83	61.91	79.04	15.92	96.04	36.8	0	0	0	0	0	0	0	0	1	0	0	0	0	0	0	0	0
1055	34	F	BLACK/AFRICAN AMERICAN	62.1	7.2	3.44	107.5	9.65	22	31.55	130.5	5.3	7.15	96	93.5	12	13	31.3	1.1	0.25	27	33	54	5.3	236.5	81.43	100.61	56.13	66.22	15	99.05	35.99	1	0	0	0	0	0	0	0	0	0	0	0	0	0	0	1	0
1056	86	F	WHITE	69	11.9	3.98	421	11.4	13.1	34.7	138	3.5	9.2	99	80	19	13.7	71.88	1.3	0.3	14	16	20	0.8	161	87.26	113.89	54.93	68.11	22.58	95.35	36.7	1	0	0	1	0	0	0	0	0	0	0	1	0	0	0	0	0
1057	38	M	UNKNOWN	184.33	21.95	3.49	300.5	10.8	13.15	31.9	138	3.3	7.45	99.5	128	11.5	19.35	32.5	1.8	0.7	24	15	28.5	2.15	127	84.09	116.22	73.56	81.1	17.68	97	36.71	1	0	0	0	0	0	0	0	0	0	0	0	0	0	0	1	0
1058	80	M	WHITE	108	21.9	4.53	177	13.9	14.2	43	136.67	4.7	8.17	98.33	215.33	13.67	13.45	25.5	1.2	0.6	39	32	32.67	0.93	416	94.08	113.4	63.04	74.68	25	93.38	36.78	1	0	0	0	0	0	0	0	0	1	1	0	0	0	0	1	0
1059	49	M	ASIAN	68.25	17.54	3.68	211.4	10.52	17.14	32.48	138.5	4.58	8.75	103.75	110.67	19	21.67	50.88	1.97	1.5	43	49	28.33	1.37	381	110.65	111	77	85	14.13	99.43	36.98	1	0	0	1	0	0	0	0	0	0	0	0	0	1	0	1	0
1060	75	F	WHITE	64.5	7.4	3.07	174	8.8	15.8	28.5	133.5	5.35	8.35	95	154	12.5	11.6	35.73	1.07	0.3	19	19	22.5	1.3	167	77.96	107	54.68	69.68	17.36	95.48	36.74	1	0	0	0	1	1	0	0	0	0	1	0	0	1	0	0	0
1061	75	F	WHITE	99.1	28.05	3.21	383.67	10.27	20.97	32.52	136.67	5.03	8.3	97.67	95.5	20.17	60.5	41.6	5.42	0.55	21	89	38	4.5	477.5	107.18	105.14	31.29	45	20	97	36.77	0	0	0	0	0	0	1	1	1	1	1	0	0	1	1	0	0
1062	80	M	WHITE	93.2	13.84	3.58	215.6	9.68	17.74	29.3	134.75	3.88	8.6	101.75	149.5	14	13.83	57.02	1.28	0.35	27	29	24.25	1.33	91	58.11	129.39	74.18	95.56	17.33	96.19	36.77	0	1	0	0	0	0	1	0	0	0	0	1	0	1	0	1	0
1063	70	M	UNKNOWN	79.8	19.2	2.22	72	7.48	16.74	22.94	135.8	3.76	7.6	103.4	176.75	12.75	16.5	88.4	1.54	0.35	73.25	43	25	0.75	434.75	93.35	103.38	71.04	78.19	22.38	95.62	36.78	1	0	0	1	1	0	0	0	0	0	1	0	0	1	0	1	0
1064	83	F	UNABLE TO OBTAIN	73.4	9.6	4.14	203	12.45	15.05	38.25	148.67	4.17	9.13	117.33	198.67	15.67	18.35	30.13	1.7	0.4	21	24.5	74.67	2.17	474	91.88	163.8	62.52	87.6	24.58	96.23	36.56	1	1	0	1	0	0	0	0	0	0	0	0	0	1	0	1	0
1065	76	F	UNKNOWN	86.1	17.65	3.07	152.5	9.1	20.85	29.45	131	4.55	8.05	91.5	130	20.5	13.3	30.2	1.25	0.4	51	23	45.5	4.25	236	66.96	117.64	51.36	66.8	22.6	98.88	36.62	0	1	0	1	0	1	1	0	1	1	0	0	0	1	0	0	0
1066	60	M	WHITE	82.9	11	3.46	138.5	11.45	13.45	33.55	137	4	8.35	102.5	108	13	14.95	34.05	1.35	0.55	20.5	22	10.5	0.7	357	81.67	129.69	63.72	74.25	20.11	97.43	36.83	0	0	0	0	1	0	0	0	0	0	1	1	0	1	0	1	0
1067	91	F	BLACK/AFRICAN AMERICAN	52.8	5.75	2.66	208.5	7.75	14.65	22.9	140	5.27	8.87	105.67	144.67	16.33	12.4	27.3	1.1	0.35	160	240.5	42.33	1.93	431	86.96	118	78	90	21.92	96	36.57	0	1	0	1	1	0	1	0	0	0	0	0	0	1	0	0	0
1068	55	M	WHITE	122.3	13.83	4.19	266.5	12.03	13.88	38.2	139.5	5.44	9.3	105	107.5	12	12.83	34.37	1.18	0.2	94.5	81	22.5	1.58	407	78.96	110.9	64.81	74.8	24.08	99	36.53	0	0	0	1	0	0	1	0	0	0	0	0	0	1	0	1	0
1069	57	F	WHITE	71	7.8	2.88	251.5	8.55	16.2	24.68	140	4.3	9.65	100	261.5	15	11.15	30.85	1	0.6	39	25	71	1.8	292	90.89	136.64	44	66.8	21.74	96.11	37.13	0	0	1	1	0	0	1	0	0	0	1	1	1	1	0	1	0
1070	92	F	WHITE	65.55	18.8	4.71	150	14.4	13.8	43.8	142.33	4.07	7.17	105.67	130.67	17.33	13.1	25.5	1.2	0.4	258	203	47.33	1.47	319	64.54	113.68	58.6	72.44	17.31	92.65	36.45	0	0	0	1	0	0	0	0	0	0	1	0	0	0	1	1	0
1071	73	F	UNKNOWN	119	7.05	3	385.5	9.05	15.75	30.15	140.75	3.75	9.85	86.75	167.25	11.75	13.1	29.45	1.2	0.4	10.5	12	68	1.58	258	82.71	105.71	63.92	75.63	23.29	92	37.06	0	1	0	1	0	0	1	0	0	0	0	0	0	0	1	0	0
1072	88	M	UNKNOWN	60	21.48	3.77	179	11.65	13.93	34.48	136.25	4.2	8.08	105.25	154.5	13.75	19.63	82.93	1.83	0.8	20.5	39	14.25	0.88	230	68.88	129.48	46.08	78.61	17.08	98.28	36.74	0	0	0	1	0	0	0	0	0	0	0	1	0	1	1	1	0
1073	74	M	BLACK/AFRICAN	58.15	7.65	2.83	195.5	7.55	17.1	23.8	141	4.4	9.1	104.5	107.5	8.5	13.8	25.8	1.3	0.4	17	31	22	1.35	338	79.32	102.24	71.2	81.48	16.48	99.08	37.35	0	1	0	0	1	0	1	0	0	1	0	0	0	0	0	0	0
1074	90	M	WHITE	95.2	16	2.96	167.5	9.2	13.45	27.53	134.33	4	8.27	104	108.5	11.5	24.2	45.2	2.3	0.9	17	57	31	1.45	337	75.12	102.36	55.16	66.28	21.08	95.88	37.47	1	0	0	0	0	1	0	0	0	0	0	1	0	0	0	1	0
1075	82	M	WHITE	66	12.1	4.63	217.5	14.05	12.75	43.4	135	4.75	8.55	101	144.5	14	13.75	88.55	1.25	1.7	19.5	51	24.5	1.35	269	71.89	103.06	58.52	72.58	20	95.22	36.63	0	1	0	1	1	0	1	0	1	0	0	1	0	1	1	1	0
1076	70	M	WHITE	91.3	4.37	3.43	252	8.83	17.43	28.5	132	3.47	7.8	98.67	117.33	9.33	16.15	47.5	1.45	0.6	6.5	13	9	0.53	140	111.65	103.5	54.42	66.38	18.58	91.35	36.66	0	0	0	0	0	0	0	0	0	1	1	0	0	0	0	1	0
1077	67	M	WHITE	86.2	8.3	4.35	150	13.1	13.8	36.7	136	3.9	8.5	101	113	13	12.7	22.1	1.1	0.9	28	23	13	0.9	175	72	130.69	62.77	78.69	21	95.56	36.71	1	0	0	0	0	0	0	0	0	0	0	1	0	1	0	1	0
1078	85	F	WHITE	54.4	4.5	3.34	127	10	14.8	30.9	137	3.4	8.7	104	96	13	16.2	30.4	1.5	0.5	40	31	9	0.4	178	92.48	121.71	66.5	78.67	27.54	93.58	36.63	1	0	0	0	0	0	0	0	0	0	0	0	0	0	0	0	0
1079	85	F	WHITE	75.8	13.7	2.68	219	8.3	20.55	27.9	140	4.35	8.55	96	173.5	15	24.4	108.6	2.23	1.3	14	29	30	4.75	216	86.9	107.59	52.19	68.48	22.4	97.27	36.59	0	1	0	1	0	0	1	0	1	0	1	0	0	1	0	0	0
1080	70	M	UNKNOWN	116	12.77	2.97	106	9.03	14.3	29.53	142.25	6.38	10.03	108.5	106.75	17.25	17.95	101.7	1.65	0.7	21	35	166.75	3.28	250	60.69	101.33	49	60.79	22.91	95.19	35.86	0	0	0	1	1	0	1	0	1	1	1	0	0	1	0	0	0
1081	78	M	UNABLE TO OBTAIN	86.1	17.7	3.48	585	10.4	15.2	33.1	138	4.1	8.8	101	98	9	33.1	34.6	3	0.6	17	15	27	1.1	148	72.77	108.09	46.96	65.17	21.15	93.58	36.78	1	1	0	0	1	0	0	0	0	1	1	0	0	1	0	1	0
1082	77	F	HISPANIC/LATINO - DOMINICAN	62.6	15.73	3.16	231.75	8.73	15.13	27.35	134.75	4.05	7.57	105	164	9.25	15.5	28.8	1.45	0.5	11	16	19.5	1.05	186	92.89	122.92	57.08	75.5	18.94	98.1	36.44	0	1	0	1	1	0	0	0	0	0	0	1	0	1	0	0	0
1083	65	F	UNKNOWN	84	12.23	2.7	164.67	8.07	14.47	24.73	128.75	3.85	8.8	94	183	10.75	14.7	42.7	1.35	0.4	68.5	38	28.75	1.15	402.5	64.53	104.83	58	71.83	19.47	96.39	36.74	0	1	0	1	0	0	0	0	1	0	0	0	0	1	0	0	1
1084	73	M	UNKNOWN	70.6	10.4	3.83	215	11.9	12.53	35.5	138.67	3.77	8.2	102	116.5	15.5	12.05	33.7	1.1	1.6	45	142.5	14	0.7	424	88.91	108.87	70.78	79.22	18.43	97.13	36.6	1	0	0	0	1	0	0	0	1	0	0	0	0	1	0	1	0
1085	87	M	WHITE	81.4	10.35	4.25	147	13.7	16.9	41.55	130.33	4.27	9.23	87	120.33	28.67	32	58	2.9	0.85	145	112.5	102	4.67	497	62.35	100.08	59.4	69.2	21.5	95.22	36.28	0	0	0	1	1	0	1	0	0	0	0	0	0	0	0	0	0
1086	75	F	WHITE	106.1	23.93	3.13	413.75	7.8	19.5	26.83	138.5	4.37	8.45	97.75	122.75	20.67	63.3	44.85	5.7	1.15	9.5	24.5	65.75	2.3	213.5	63.48	115.39	51.17	65.09	17.36	96.04	36.88	0	1	0	1	0	0	1	0	0	0	0	0	0	0	0	0	0
1087	56	M	WHITE	122.8	16.5	3.63	243.75	11.85	13.83	33.32	139.5	4.25	7.55	108.5	108	8.33	14.27	33.9	1.23	1.17	68	45	18	0.9	195	76.86	122.22	74.54	78.64	17.48	99.05	37.99	0	0	0	0	0	0	0	0	0	0	0	0	0	1	0	1	0
1088	75	F	UNKNOWN	56	23.57	4.29	183.67	12.67	13.07	40.17	136	3.83	7.6	104.33	171.33	19	15.9	29.1	1.45	0.5	16	29	20	0.97	389	117.44	122.73	64.55	77.09	20.52	96.36	37.75	0	0	0	0	0	1	0	0	1	1	1	0	0	0	0	1	0
1089	77	F	WHITE	71.4	14.2	3.26	164	9.8	18.7	29.9	138	4.5	7.4	110	112	15	21.4	38.4	2	3.3	19	54	44	1.3	859	104.9	106.78	41.67	56.94	18.28	98.53	36.16	0	0	0	0	0	1	0	0	0	0	0	0	0	0	0	1	0
1090	64	M	WHITE	224.3	16.73	4.53	194.33	12.67	15.6	41.73	138	4.8	8.07	103	137.67	11	28	42.43	2.57	0.8	8	11	22	1.53	148	111.7	111.84	69.2	82.24	22.3	92.78	36.84	0	1	0	0	0	0	1	0	1	1	1	0	0	1	0	1	0
1091	72	F	ASIAN	86	4.3	4.11	171	10.8	13.7	34.2	144	3.7	9.2	106	103	19	14.4	34.2	1.3	0.2	11	45	12	0.7	163	77.4	154.65	72.3	92.3	25.67	93.9	36.89	0	0	0	0	0	0	0	0	1	0	0	0	0	1	0	1	0
1092	74	F	WHITE	96.5	7.1	5.03	120	14.6	16.9	45	139	4.9	8.7	98	76	24	12	26.4	1.1	0.6	18	56	12	0.8	673	98.1	142	80.09	97.09	15.78	98.05	36.87	1	0	0	0	0	0	0	0	1	0	1	0	0	0	0	1	0
1093	91	M	WHITE	87.8	6.1	4.28	168.5	13.6	12.85	38.95	139	4	8.25	108.5	122	9.5	13.65	38.2	1.25	1.35	63.5	392.5	16.5	0.95	1058	73.77	109.17	62.21	76.88	19.19	97.08	36.56	0	0	0	0	1	0	0	0	0	0	0	1	0	1	1	1	0
1094	91	M	WHITE	81.2	68.67	3.92	86.8	10.53	14.67	34.5	135.67	4.4	7.87	107.33	188.33	15.33	16.9	48.63	1.57	0.6	16.5	75.5	27.33	1.83	248	74.52	95.31	57.88	70.19	26.99	95.94	37.38	1	0	0	1	0	1	0	0	1	0	1	1	0	1	1	0	0
1095	88	M	WHITE	72	18.75	4.02	269	11.35	15.2	38.05	143	4.45	8.6	106.5	129.5	12.5	15.45	31.35	1.4	0.5	237	108	37.5	1.6	177	71.05	107.86	55	70.38	16.81	96.43	36.62	0	0	0	1	0	0	0	0	0	1	1	0	0	0	0	0	0
1096	86	F	WHITE	71.7	5.4	3.02	74	9.5	19.3	26.5	119.6	3.6	7.4	86	112.75	7.5	14.6	32.1	1.3	1.1	20	28	15.5	0.55	212	79.08	123.21	57.22	71.08	20.96	96.88	35.83	1	0	0	0	0	0	0	0	0	0	1	0	0	0	0	1	0
1097	73	M	WHITE	72	9.75	3.64	56	10.55	12.45	29.85	126.25	4.23	6.87	84.75	122	22	37.2	37.17	3.43	0.93	6176.5	4519.75	85.67	6.67	4465	72.64	131.08	81.13	96.63	23.48	96.84	36.81	1	0	0	0	0	0	0	0	1	0	0	0	0	1	0	1	0
1098	52	M	WHITE	100.1	17.9	2.83	215.75	8.05	13.2	25.28	140.33	4.47	8.1	103.33	168.5	11.5	31.6	110.2	2.93	0.45	116	89.5	19	1.17	518	88.04	106.36	66.39	69.7	13.19	97.37	36.9	0	1	0	1	1	0	0	0	1	0	0	1	0	1	0	1	0
1099	73	M	WHITE	81.6	12.6	4.25	141	14.7	15.75	44	134	4.1	8.5	97	162.5	20	33.2	150	3	3.3	217.5	675.5	36.5	2.1	890	100.96	102.38	81.63	89.38	16.83	97.42	36.4	0	0	0	1	0	0	0	0	1	0	0	0	0	1	0	1	0
1100	59	F	WHITE	60.95	17.15	3.72	165	11.6	15.9	36.35	132.22	4.32	9.49	93.56	261.78	18.33	17.6	93.05	1.6	0.4	17	40.5	39.67	6.66	232	62.21	106.04	61.46	74.83	14.33	97	36.47	0	0	1	0	0	0	1	0	0	0	1	0	0	1	0	1	0
1101	80	M	WHITE	86.8	5.5	3.86	198	12.05	14.1	36.8	140	3.85	8.8	105.5	124.5	13.5	12.57	76.8	1.2	0.35	23.5	22.5	21	1	188	59.5	104.41	69.25	79.72	19.04	97.54	36.62	1	1	0	0	1	0	0	0	1	0	0	0	0	1	0	1	0
1102	73	F	WHITE	86.46	51.97	3.85	347.33	10.47	14.87	33.67	134.25	4.25	7.75	95.5	274.75	24	14.7	98.17	1.3	1.63	120.67	311	56.5	3.5	668.67	119	89	58.5	68.5	27.8	96.75	35.81	1	1	0	0	1	0	1	0	1	1	1	1	0	0	0	1	0
1103	92	F	WHITE	52.2	34.35	4.59	64	14.25	17.2	43.7	141.5	4.85	8.6	102	117	17	12	30.85	1.1	10.3	126.5	120	44.5	1.3	239	79.65	97.64	55.02	68.44	16.44	96.15	36.41	0	1	0	1	1	0	0	0	1	1	0	0	0	1	0	0	0
1104	92	F	BLACK/AFRICAN AMERICAN	70.4	12.5	2.82	162	8.2	15.95	24.53	142	3.5	8.4	107	171	17	14.5	18.8	1.3	0.3	9	12	50	0.7	160	79.89	125	54.83	72.43	19.44	99.81	36.62	1	1	0	0	0	0	0	0	1	0	0	0	0	0	1	0	0
1105	78	M	ASIAN - KOREAN	75	16.1	3.39	327	9.8	12.9	30	130	4.1	9.3	93	185	15	16.6	75.4	1.5	0.5	24	22	11	0.7	429	98.31	111.84	61.56	73.04	22	95.77	36.78	1	1	0	0	0	1	0	0	1	1	1	0	0	0	0	0	0
1106	79	M	WHITE	106.9	10.93	3.87	171.67	11.53	14.47	37.6	143.5	5	8.1	100.5	323.5	12	13.35	29.3	1.2	0.5	88.5	27.5	36	1.4	133	67.08	117.33	68.04	79.04	18.45	97.83	36.95	0	1	0	1	1	0	1	0	0	0	0	0	0	1	0	1	0
1107	91	M	OTHER	75	13.7	4.34	183	12.17	13.77	38.07	135.5	4.68	8.45	103.75	187	10	12	70.33	1.13	0.5	86	105	26.75	1.2	389	46.61	120.43	56.76	74.9	22.09	98.22	36.27	0	1	0	1	1	1	0	0	1	0	0	1	0	1	0	1	1
1108	80	M	ASIAN	92.35	11.82	4.18	211.6	10.62	19.72	34.74	128.67	4.07	7.2	98	129.33	19.33	14.8	60.2	1.4	2.8	557	818	36.33	1.43	818	91.26	102.09	67.58	78.3	19.35	97.48	36.81	0	1	0	1	1	1	0	0	1	0	0	1	0	1	0	1	0
1109	71	M	WHITE	152.8	12.7	3.53	307	10.2	13.45	31.2	133.5	5.05	8.9	98	157.5	13.5	66.47	45.57	8.8	0.4	30	24	42.5	1.35	384	94.54	126.58	91.29	71.88	21.21	97.42	37.82	0	0	0	1	0	0	0	0	0	0	0	0	0	0	0	0	0
1110	80	M	WHITE	65.1	29.77	2.84	329	9.13	14.73	26.83	137.33	3.5	7.17	105.67	120	11.67	13.7	28.1	1.2	0.3	6	18	9.33	0.67	147	88.56	89.29	41	52.57	20.3	93.22	36.77	0	0	0	0	0	0	0	0	0	0	0	0	0	0	0	1	0
1111	96	M	WHITE - RUSSIAN	84	12.75	3.73	191	11.57	13.3	34.8	138.67	4.07	8.47	105	182.5	7	14.05	119.6	1.3	2.6	29	55	14.33	0.97	481	109.03	93.57	64.35	70.75	19.69	97.73	36.69	0	0	0	1	1	1	0	0	1	0	0	1	0	1	0	1	1
1112	66	F	WHITE	54.3	16.8	3.14	336.33	9.33	15.9	28.67	139	3.27	7.67	106	82.67	15.67	15.2	28.6	1.4	0.9	14	13	13.33	0.63	137	68.85	100.6	59.08	71.88	19.22	94.78	36.58	0	0	0	1	0	0	0	0	0	1	0	0	0	0	0	0	0
1113	92	F	BLACK/AFRICAN AMERICAN	70	14.1	3.34	280	8.9	14.7	28.3	141	3.6	7.3	110	193	13	15.3	30.6	1.4	1.5	20	21	47	1.7	230	106.71	91.66	52.29	61.55	25.13	97.76	36.52	0	1	0	0	0	0	1	0	0	0	0	0	0	0	0	1	0
1114	83	F	UNKNOWN	70	9.3	4.23	246	11.9	14.5	36.5	146	3.9	8.3	106	132	13	12.5	23.5	1.2	0.4	12	11	15	0.8	144	77.33	135.87	67.93	89.2	17	96	36.8	1	0	0	0	0	0	0	1	1	0	0	1	0	1	0	0	0
1115	76	M	WHITE	66.4	4.4	3.09	59	10.5	14	29.7	119	4.35	6.95	91.5	109	7.5	13.6	34.4	1.3	1.3	35	52	7.5	0.85	203	67.31	114.04	57.54	69.83	18.92	95.08	36.47	0	0	0	1	0	0	0	0	0	1	0	1	0	0	0	1	0
1116	60	M	WHITE	95	1.37	2.37	18.8	7.13	16.6	21.37	135	4.2	6.78	102	256.5	14.5	16.1	28.4	1.5	1	14	21	36.75	2.63	688.67	91.08	111.23	58.29	70.45	20.9	98.55	37.43	1	0	1	0	0	0	0	0	0	0	0	0	0	0	0	1	0
1117	88	M	WHITE	79.5	3.3	3.37	148	11.2	13.1	33.7	135	4	7.5	104	84	14	95.1	60.25	9.15	0.8	71.67	83.5	51	1.3	230	74.12	105.48	54.32	66.84	22.24	99	36.82	1	0	0	1	0	0	0	0	0	0	0	0	0	0	0	1	0
1118	72	M	WHITE	90	10.67	2.6	486.33	7.9	13.2	24.3	136.5	4.4	8.75	99	106.5	10.5	12.4	28.9	1.1	0.35	85	84	24	0.65	180	90.2	146.26	72.85	93.67	20.37	96	36.87	0	0	0	1	0	1	0	0	0	1	0	0	0	0	0	0	0
1119	85	F	WHITE	66	12.45	4.49	278.5	14.05	12.9	38.5	133.5	3.25	8.05	100.5	144.5	13.5	13.2	22.7	1.1	1.1	25.5	39	17.5	0.85	273.5	111.92	105.08	64.28	74.72	16.62	95.04	36.82	0	0	0	0	0	0	0	0	0	0	0	0	0	1	0	1	0
1120	89	M	WHITE	101.35	9.2	3.45	255	8.9	17.1	29	142	3.7	7.9	105	96	14	28.2	31.3	2.6	0.5	13	26	36	2.2	282	116.3	120.62	81.24	92.76	17.74	99.09	36.57	0	1	0	1	0	0	1	0	1	0	0	0	0	1	1	1	0
1121	87	F	WHITE	62	26.13	3.34	106	9.93	18.33	32.03	140.33	4	7.95	106	103.33	14	15	32.1	1.3	0.5	8	17.5	57.67	2.37	145	85.92	104.82	44.91	58.95	13.8	97.58	35.97	0	0	0	1	0	1	1	0	0	0	0	0	0	0	0	1	0
1122	79	F	WHITE	88.75	8.1	2.75	83.67	8.65	15.43	25.48	139.33	3.7	7.3	105.33	108	9.5	17.63	42.92	1.6	0.8	20	70	13	0.85	298	75.17	100.5	46.38	57.8	14.9	96.96	37.24	0	0	0	1	0	0	0	1	1	0	0	1	0	0	1	0	0
1123	72	F	WHITE	61.33	6.95	2.93	123.5	7.55	14.85	24.45	144.25	3.73	8.38	110.5	185.5	10	19	30.73	1.75	0.58	86	112.75	12.5	0.4	172	82.67	117.83	58.62	65.7	13.5	96.92	36.91	1	1	0	0	0	1	0	0	1	0	0	1	0	1	0	1	0
1124	39	M	WHITE	76.2	14.35	3.64	251.5	8.84	15.33	29.2	138	4.43	8.95	102	98	12.67	15.97	29.6	1.43	0.3	89	134	20	1	470	99.09	124	64	83	19.91	96.48	36.56	0	0	0	1	0	0	0	0	0	0	0	0	0	1	0	1	0
1125	67	M	WHITE	72.1	8.67	3.61	75.33	9.93	14.77	31.17	138	3.7	7.85	108	94.5	13	19.5	28.65	1.8	0.8	15	24	27	0.65	302	91.23	119.4	71	81.04	22.9	95.39	36.73	1	0	0	0	0	1	0	0	0	0	0	0	0	0	0	1	0
1126	67	M	WHITE	85.6	20	3.69	402.5	9.3	16.1	30.12	132.17	4.68	8.17	91.33	123.33	18.17	14.43	31.7	1.33	0.37	61	23.33	40.83	1.52	128	130.01	105.4	75.42	82.07	23.38	96.86	36.9	0	0	0	1	0	1	0	0	0	0	0	0	0	0	0	1	0
1127	91	M	WHITE	83.43	12.85	3.06	134	9.05	16.53	28	142.5	4.75	8.83	109	141.75	19	15.55	32.55	1.4	1.2	50	106	24.5	1.5	196	78	96	63	74	17.8	98.48	36.98	0	0	0	0	0	1	0	0	1	0	0	0	0	0	0	0	0
1128	64	M	WHITE	131.8	12.2	2.92	82.4	8.98	13.8	27.44	138.75	4	6.9	108.6	239.75	14.75	25.5	48.1	2.52	0.8	2424	2353	24.2	2.08	3356	75.29	102.19	54.31	62.92	23.04	95.42	36.97	0	0	0	1	1	0	0	0	0	0	0	0	0	1	0	1	0
1129	75	F	BLACK/AFRICAN AMERICAN	47.4	8.1	2.91	258	8.8	19.9	27.3	144	3.8	8.5	104	77	14	22.7	34.1	2.2	0.3	72	113	34	5.3	255	93.86	116.96	41.41	59.5	16.56	98.74	37.24	0	1	0	1	0	0	0	0	1	0	0	0	0	1	0	1	0
1130	79	M	WHITE	73.1	9.55	2.56	153	7.58	17.63	23.53	136.67	4.3	9.8	96.33	142.67	21.67	24.95	37.05	2.25	1.8	22.5	37.5	110.67	2.4	190	86.19	94.42	53	62.19	16.47	98.25	36.6	0	0	0	1	0	0	1	0	1	0	0	0	0	1	0	1	0
1131	77	F	BLACK/CARIBBEAN ISLAND	64	19.9	5.34	331	12.75	20	42.6	151.5	3.5	11	117.5	158	11	12.65	29.8	1.15	0.4	7.5	16	27	0.55	288.5	100.09	110.87	67.3	80.09	20.04	97	36.88	0	1	0	1	0	1	0	0	1	0	0	1	0	1	0	1	0
1132	75	F	WHITE	89.3	16.23	3.16	197.25	9.5	15.58	28.15	147	4.43	7.58	108.25	192.5	20.75	20.8	35.15	1.95	0.45	30.5	46	84	3.1	284	51.58	129	111	115	23	98.73	2.61	0	1	0	1	0	1	1	0	1	0	0	0	0	1	0	1	0
1133	71	M	WHITE	79.8	12.15	3.29	324	10	19.8	31.9	143.5	4.3	8.9	114	125.5	10	11.3	28.05	1.05	0.55	14	21	60	1.6	168	64.81	110.33	65.96	79.42	15.92	95.38	36.7	0	1	0	0	0	1	1	0	1	0	1	0	0	1	0	0	0
1134	76	M	BLACK/CARIBBEAN ISLAND	97	10.5	4.54	165	12.9	14.8	40.7	143	5.15	8.45	107	141.5	13.5	15.3	48.47	1.4	0.8	31	48	34	2.6	612	74.92	111	73	84.5	23.58	95.96	36.65	1	1	0	0	0	0	0	0	0	0	0	0	0	1	0	1	0
1135	65	M	WHITE	123.7	5.97	2.88	66	8.77	15.67	26.93	138.5	5.5	7.78	111.25	164	14	18.85	84.4	1.7	1.1	7	14	96	2.33	252	52.73	118	71	82.67	18.71	97.79	35.9	0	1	0	1	0	0	0	0	0	0	1	1	0	1	0	1	0
1136	77	M	WHITE	111.17	9.07	4.04	91.33	13.4	17.4	36.63	132	5.32	6.2	104.8	180.8	14.6	11.2	51.17	1.03	1.5	149.33	265.5	96.8	5.42	1455.6	71.15	122.04	52.75	71.83	19.85	92.23	36.95	1	1	0	0	0	1	0	0	0	0	1	0	0	1	0	1	0
1137	81	M	UNKNOWN	85	21.15	3.56	172	11.03	20.6	34.2	136	3.95	8.8	98.5	78.75	21.33	38.9	63.27	3.68	11.25	18	72	29	2.33	279	67.81	93.69	43.94	55.13	28.56	97.19	36.68	0	1	0	1	0	0	1	0	0	0	0	0	0	1	0	1	0
1138	74	F	WHITE	86.6	12.35	3.74	258	11.1	13.3	33.5	137.5	4	8.8	104	150.5	15.5	17.3	25.7	1.6	0.6	26.5	45.5	24	0.8	217.5	74.97	123.55	78.55	88.45	22.53	92.07	36.66	1	0	0	1	0	0	0	0	0	0	0	0	0	0	0	1	0
1139	83	M	WHITE	119.33	24.33	2.7	222	7.8	16.63	25.33	133	4.33	8.27	98	121	14.33	23.6	34.7	2.2	1.9	30	72.5	61	2.7	262	71.42	103.8	51.2	61.2	20.28	98.72	36.03	0	0	0	1	1	0	0	0	0	0	0	0	0	0	0	0	0
1140	77	M	WHITE	85	9	3.87	195.5	12.65	15.8	36.95	138	4.1	8	104	206	9	13.35	25	1.25	1.3	118	55.5	14	0.6	255.5	115.43	122.71	78	91.29	18.83	99.09	37.36	1	0	0	0	0	0	0	0	0	0	0	0	0	0	0	1	0
1141	72	F	HISPANIC/LATINO - PUERTO RICAN	45.2	6.6	3.46	250	10.9	13.7	34.4	143	3.8	7.6	109	92	11	12.7	24.9	1.2	0.5	17	26	14	0.3	237	61.44	117.96	56.8	71.48	19.52	96.88	36.62	1	0	0	0	0	0	0	1	0	1	1	0	0	0	0	1	0
1142	83	M	WHITE	85.9	17.14	3.43	181.6	9.92	17.52	29.66	141	4.2	8	110.5	184	11.5	24.05	34.48	2.23	0.9	19	28	61.5	1.5	298	82.98	107.53	56.53	68.31	19.31	98.41	36.87	1	0	0	1	0	0	0	0	1	0	0	0	0	1	0	1	0
1143	83	M	BLACK/AFRICAN AMERICAN	89.2	10.88	2.25	172.75	6.83	16.83	20.75	140.33	4.6	6.87	107.67	106	19.67	16.1	47.5	1.5	0.3	18	22	56.33	5.07	395	97.93	95.6	58.84	67	14.69	98.75	36.65	1	1	0	0	0	0	0	0	1	0	0	1	0	1	0	1	0
1144	82	F	WHITE	67.47	6.05	3	212.5	11.1	24.05	31.1	130	3.93	9.1	88.67	119.67	12.33	19.95	29.15	1.8	0.9	43.5	28.5	12.67	0.9	180.5	119.07	118.15	64.38	78.23	20.59	94.37	36.77	0	0	0	1	0	1	1	0	1	0	0	0	0	0	0	1	0
1145	70	M	UNKNOWN	86.25	13.25	4.23	261.5	9.95	18.4	31.65	143.5	4.7	8.7	114	133	15.5	12.7	25.3	1.1	0.3	25	43	26	1.75	268	72.61	108.33	54.33	69.03	19.55	97.87	37.71	1	0	0	0	0	0	0	0	1	0	0	0	0	0	0	1	0
1146	83	M	WHITE	79.4	11	2.68	208.67	8.77	19.7	27.17	135.33	3.97	7.43	101	190.67	18	53.48	42.38	5.1	8.43	190.33	650.67	33.67	0.93	772	82.49	99.48	58.21	69.6	23.97	95.86	36.7	0	1	0	0	0	1	0	0	1	0	0	0	0	0	0	0	0
1147	83	F	UNKNOWN	89.7	13.83	2.71	180.25	8.05	18.1	24.65	135	4.7	8.38	98.17	196.5	14.17	21.7	150	2	1.2	130.5	245.5	48.67	2.33	535	48.17	106.38	49.45	78.22	12.42	98.58	29.39	0	0	0	1	1	0	1	0	0	0	0	0	0	1	0	0	0
1148	72	M	WHITE	80.1	9.9	4.91	168.5	13.75	14.7	42.35	137.5	3.9	8.7	101	126	12.5	12.4	28.75	1.15	0.4	19	19	25	1.05	236	87.54	124.42	81.85	94.5	22.31	91.77	37.1	1	0	0	0	0	0	0	0	0	0	0	0	0	1	0	1	0
1149	91	F	WHITE	76.2	17.7	3.87	184	12.2	14	36.3	137	4	8.8	98	136	18	17.4	30	1.6	0.4	16	15	29	0.8	149	104.93	125.54	69.69	82.92	24.07	95.5	36.71	1	0	0	0	0	0	0	0	0	1	1	0	0	1	0	1	0
1150	72	F	BLACK/AFRICAN AMERICAN	71.1	5.58	3.27	29.75	9.9	12.1	31.28	136.5	6.03	9.48	100	348.75	19.5	19.33	31.77	1.8	0.9	6945	12387	62.5	5.8	10420	72.69	129.52	60.4	79.48	19.68	94.8	36.97	0	1	0	0	1	0	1	0	1	0	0	0	0	1	0	1	1
1151	66	M	WHITE	74.1	21.68	4.07	168	11.08	18.83	37.45	141	5.83	8.53	99.33	140.67	25	32.9	52.96	3.04	0.93	901.33	1107.33	72.67	6.73	1072	74.72	108.32	53.84	68.8	20.6	94.48	36.8	0	1	0	1	1	0	1	0	0	0	0	0	1	1	0	0	0
1152	72	M	WHITE - OTHER EUROPEAN	99	21.03	4.28	162	13.27	13.57	39.2	134.33	4.73	8.83	102	164.67	12.67	24.6	28.9	2.3	1.1	20	27	26.67	1.73	259	76.41	111.23	62.15	74	23.15	94.04	37.16	0	1	0	0	0	0	1	0	0	0	1	0	0	0	1	0	0
1153	85	M	WHITE	75	16.23	3.74	190.4	12.1	13.83	35.92	134	5.63	7.98	104.75	133.5	19	18.08	84.25	1.65	0.4	127	254	40.6	2.96	487	123.83	93	49.5	59.17	21.68	97.76	36.52	0	0	0	1	1	0	1	0	0	0	0	0	0	1	0	1	1
1154	81	M	WHITE	73.13	9.5	2.99	174.5	9.1	14.6	28.2	137.25	3.86	7.98	99.5	182.5	10.5	17.7	32.3	1.65	0.35	10.5	20.5	11.25	0.83	181.5	93.15	99.88	65.94	75.08	15.91	97.03	36.69	0	1	0	1	0	1	0	0	0	0	0	0	0	0	0	1	0
1155	81	F	WHITE	105.5	15.63	3.66	361	11.1	19.53	32.6	133	3.43	7.5	102	168	20.33	16.6	32.83	1.5	2.15	13	20.5	35.33	1.07	136	100.79	91	63.33	72.08	17.37	98.28	36.67	1	1	0	0	0	0	0	0	1	0	0	0	0	0	0	1	0
1156	68	M	WHITE	109.9	10.3	2.58	144	7.8	23.9	24.47	134.33	3.97	6.9	102.33	106	13.33	25.2	47	2.43	12.8	21	32.5	26.33	2.13	229	76.54	90.25	54.38	62.29	16.05	96.37	36.08	1	0	0	0	0	1	0	0	0	0	0	0	0	0	0	0	0
1157	65	M	UNKNOWN	102	7.9	3.26	304	9.4	15.9	28.7	142	4.2	9.6	106	84	11	12.2	31.2	1.1	0.3	20	34	13	0.8	252	80.77	133.67	83.87	98.4	23.95	94.3	36.93	0	0	0	1	0	0	0	0	0	0	0	0	0	1	0	1	0
1158	80	F	WHITE	90.8	6.63	2.54	177	7.3	15.47	23.55	138.75	4.2	8.47	99.75	202.33	13	18.8	58.28	1.75	0.7	1391.67	2088.5	40.33	1.07	254	90.77	125.29	62.38	79.63	20.52	97.83	36.83	1	1	0	1	1	1	0	1	1	1	1	0	0	1	0	1	0
1159	78	M	UNKNOWN	73.3	9.3	3.73	200	10.4	15.3	31.28	147	4.2	7.75	110.5	108	10.5	15.95	31.65	1.5	1.9	23	25	25	0.7	239	92.14	122.09	67.88	80	18.56	97.17	37.03	1	1	0	0	0	0	0	0	0	0	0	0	0	1	0	1	0
1160	87	M	WHITE	59.1	11.1	3.6	32	10.7	12.8	32.9	138	4.65	8.5	98	148	10.5	12.3	27.6	1.1	0.5	47	69	17	0.7	292	85.83	146.53	74.53	94	26.11	98.72	37.83	1	1	0	0	1	0	0	0	1	0	1	0	0	1	0	1	0
1161	60	M	WHITE	105.7	16.85	2.97	162.83	8.9	14.73	26.38	136.5	4.65	7.3	105	144	14	13.53	49.75	1.23	0.6	17	21	37.5	1.55	262	73.15	108.69	60.19	74.08	21.77	95.54	36.83	1	0	0	0	0	0	0	0	1	0	0	0	0	0	1	0	0
1162	83	F	WHITE	86.9	21.05	4.41	85	13.7	14.95	43.65	169.5	4.75	8.7	135	443	15	15.5	24.1	1.4	0.4	15	16	58	1.9	206	99.92	106.54	52.89	68.8	24.43	97.32	37.32	1	0	0	0	1	0	0	1	1	0	0	0	0	1	1	0	0
1163	80	M	WHITE	81	6.25	3.21	74.5	8.65	16.45	28.7	136.5	4.1	8.65	102.5	157	15	17.65	40.05	1.65	1.3	7	30	31.5	2.25	201.5	87.48	95.32	51.04	61.32	18.72	95.28	36.6	0	1	0	1	1	1	1	0	0	0	1	0	0	1	0	1	0
1164	76	F	WHITE	58.7	10.28	3.07	234.4	8.22	20.12	27.34	122.2	5.64	7.2	89.2	328.2	23.6	45.13	39.5	4.07	1.2	21	26.5	73	3.46	204	86.16	103.42	51.68	63.8	18.26	97.45	36.84	1	1	0	1	1	1	0	1	0	1	1	1	0	1	0	1	0
1165	62	F	WHITE	62.2	13.77	3.85	132.67	11.57	15.53	34.23	141	3.7	7.4	115.75	131.25	14	136.13	56.2	19.37	0.7	63	75	38.25	1.6	314.5	99.37	94.65	52.62	63.78	20.07	96.27	37.59	0	0	0	1	0	0	0	0	0	0	0	1	0	1	0	1	0
1166	80	M	WHITE	101.7	13.2	3.03	129.75	9.75	22.45	30.63	140.2	5.2	8.28	105.2	164.6	13	20.97	37.47	1.93	0.6	13.33	81.33	28	1.24	624.33	95.65	92.75	62.5	72	23.08	93.7	37.11	0	1	0	1	0	0	1	0	0	1	0	0	0	0	0	0	0
1167	61	F	OTHER	68.9	20.45	3.34	187.5	10.25	14.35	30.65	148.33	3.7	8.43	121.33	167.33	13	19	29.2	1.7	0.2	2564.67	1043.67	21.33	0.87	1716	111.48	94.57	69.57	75.57	15.46	98.96	37.16	1	0	0	1	0	0	0	0	1	0	0	1	0	0	0	1	0
1168	76	M	WHITE	84.6	10.5	3.31	281	9.1	14.5	27.2	132	5.3	8.6	99	115	14	14.9	29.9	1.4	0.2	23	18	36	1.6	176	122.4	110.46	74.17	85.42	21.24	95.84	36.84	0	0	0	0	0	1	1	0	1	1	0	0	0	1	1	1	0
1169	72	M	WHITE - OTHER EUROPEAN	112.5	51.35	3.15	402.67	9.75	17.53	30.07	135.5	5.28	8.8	95.83	129.33	27.67	19.45	30.08	1.77	0.85	73.5	105	20	2.52	500.5	97.9	104.11	69.26	80.58	28.85	98.36	35.95	0	0	0	0	0	0	1	0	1	1	1	0	0	0	0	0	0
1170	66	F	UNKNOWN	134.9	17.2	4.44	275.67	11.3	17.8	37.47	141.67	4.4	7.5	99.33	181.33	27	24.53	28.27	2.23	0.97	3395	10076.67	39	3.13	9038.33	71.79	111.5	73.82	85.09	14.75	93.08	37	1	1	0	0	0	0	0	0	0	0	0	0	0	0	1	1	0
1171	76	F	WHITE	66.7	5.75	2.87	229.5	9.05	16.5	27.15	145	3.6	8.6	103	144	15	135.9	37.8	18.2	0.7	151	115	34	1	393	89.96	136.88	63.6	79.6	27.12	97.48	36.03	1	0	0	1	0	0	0	0	0	0	0	0	0	0	0	1	0
1172	77	M	HISPANIC/LATINO - DOMINICAN	78.9	12.61	3.39	228	9.79	15.57	30.48	134.83	5.17	8.66	99.33	141.83	19.67	14.23	34.5	1.27	0.5	14.5	18	41.5	3.28	232	82	114.05	52.15	66.75	18.07	96.04	37.45	0	1	0	1	1	0	1	0	1	1	0	0	0	1	0	1	0
1173	87	F	UNKNOWN	76.8	8.75	3.23	226.5	8.5	16	26.98	139	4.4	8.45	103	283	17	14.3	26.2	1.3	0.7	10.5	36	36	1.3	333	101.55	99.7	58.38	68	21.56	94.13	38.14	1	1	0	1	0	0	0	0	0	0	0	0	0	0	1	1	0
1174	56	F	OTHER	57.23	8.73	3.78	173.67	10.83	13.57	32.8	141.25	3.8	7.68	110.25	142	12.33	13.3	26.57	1.25	1.5	21	20	15	0.7	305	69.87	99.38	61.5	70.25	17.92	98.95	37.07	0	0	0	0	0	0	0	1	0	0	0	0	0	1	0	1	0
1175	67	M	OTHER	80.8	10.25	3.46	267.5	7.7	19	26.8	137	4.15	7.45	101.5	54.5	9.5	26.25	36.55	2.45	0.25	11	12	11	0.8	150	52.64	118.5	60.15	76.81	15.11	99.72	36.68	1	1	0	0	0	0	0	0	1	0	0	0	0	0	0	0	0
1176	78	M	UNKNOWN	100	8	4.58	104	13.8	12.43	40.2	140.5	4.05	8.8	106	114.5	13.33	13.25	44.35	1.23	0.9	9	20	13	0.97	97	82.44	137.57	70.75	75.2	20.33	95.68	36.68	1	0	0	0	0	0	0	0	1	0	0	0	0	1	0	1	0
1177	47	M	UNKNOWN	119	8.8	4.59	264.5	14.15	14.6	43.55	135	4.43	8.73	98	115.75	17.75	11.5	34.88	1.03	0.4	14	26	11.5	0.78	177	95.19	123.96	84.16	92.68	20.92	95.77	36.46	0	1	0	1	1	0	0	0	0	0	0	0	0	1	0	1	0
1178	84	M	WHITE	71.1	16.95	3.06	282	7.45	20.5	25.8	135.5	4.05	8.9	95	114.5	10.5	20	29.8	1.8	0.6	11	23	30.5	0.85	366	82.16	98.92	56.32	69.2	17.4	93.6	36.63	0	0	0	1	0	0	0	0	1	0	1	0	0	1	1	1	0
1179	86	F	WHITE	63.2	8.59	2.77	113.56	8.54	14.79	24.36	140.4	4.46	7.94	104.8	182.6	22.6	15.13	34.63	1.4	1.75	25	35	16.2	0.66	210	84.31	126	58	74	17.79	99.87	36.77	1	0	0	0	0	0	0	0	1	0	0	0	0	1	0	1	0
1180	92	M	UNKNOWN	64.6	7	3.5	192	10.4	14.5	33.6	144	4.2	9	102	121	21	12.8	62.93	1.2	0.6	21	24	72	2.1	207	76.24	113.67	59.13	376.04	19.08	98.63	36.55	0	1	0	1	0	0	1	1	1	0	0	0	0	1	0	0	0
1181	74	M	WHITE	77	9.75	3.8	229.25	13.03	17.5	41.05	141.67	3.93	8.83	101	121.67	14.33	18.15	35.6	1.65	2.65	28	72.5	41	1.7	363	101.05	90.02	60.93	71.24	17	96.64	36.81	0	0	0	1	0	0	1	0	0	1	1	1	0	0	0	1	0
1182	78	M	WHITE	77	9.23	4.13	209	13.07	13.5	37.33	136	4.35	8.5	100.5	130.5	15	12.6	70.75	1.1	0.4	21	29.5	14.5	0.75	223.5	73.04	147	69.5	88.5	14.54	98.27	37.63	1	0	0	0	1	0	0	0	0	0	0	1	0	1	0	1	0
1183	71	F	WHITE	92.3	19.1	2.89	238	7.93	14.1	25	140.25	3.53	6.93	108.5	177	17	17	30.15	1.55	0.3	32	59	30.25	1.63	221	96.32	108.44	54.08	66.56	23.43	96.93	36.43	1	1	0	0	0	0	0	0	1	0	1	0	0	0	0	1	0
1184	86	M	BLACK/AFRICAN AMERICAN	77.9	11.7	4.39	103.67	13.37	17.53	40.6	146.67	4.63	8.1	110.67	137.33	17	25.63	34.13	2.5	3.1	229.67	155	69.33	2.2	403.5	114.21	120.09	86.05	92.88	24.67	96.96	36.61	1	0	0	1	0	0	1	0	0	0	0	0	0	0	0	1	0
1185	74	F	WHITE	64.8	13.1	3.98	120	11.95	16.27	36.3	140.43	4.89	8.16	100.86	366.71	25.14	31.53	77.97	2.87	2.6	1496	1493	41.71	2	3290	114.58	110.4	62.75	71.86	24.46	95.36	37.56	0	1	0	1	1	0	0	0	0	1	1	0	0	1	0	1	0
1186	39	M	WHITE - OTHER EUROPEAN	125.05	14.75	4.66	368.5	13.3	13.75	40.95	134.5	5	8.65	97.5	122.5	15	22.3	41.7	2	0.7	77.5	34.5	51	2	237	129.19	95.22	60.91	68.83	21.23	97	36.5	0	0	0	1	0	0	0	0	1	0	0	1	0	0	0	1	0
1187	51	M	BLACK/AFRICAN AMERICAN	107.6	10.33	2.53	176	7.2	14.63	21.8	133.75	5.48	7.88	101.75	146.25	16.5	11.9	48.97	1.1	0.2	13.5	33	65.75	8.18	664	81.97	180.43	90.57	119.71	25.97	93.75	36.42	0	0	0	0	0	0	1	0	0	0	1	0	1	0	0	1	0
1188	73	M	ASIAN - SOUTH EAST ASIAN	60.25	13	3.52	368.33	9.83	15.77	31.47	137	4.03	8.87	100.25	159	15	12.7	47.23	1.15	0.6	7	23	17.25	0.88	230	77.12	94.81	65.23	75.04	15.73	96.5	36.96	0	0	0	1	0	0	0	1	0	0	0	0	0	1	0	1	0
1189	78	F	WHITE	82.1	8.3	3.61	235.75	9.28	17.4	30.22	140.5	3.78	8.37	103.5	100.5	13.5	14.35	45.53	1.33	0.35	10	19.5	35	1.2	239	92.65	95.54	53.15	78.08	17.27	99.43	36.82	0	0	0	1	0	0	1	0	0	0	0	0	0	1	0	1	0
1190	55	M	HISPANIC/LATINO - PUERTO RICAN	77.5	7.9	3.85	273	10.9	14.3	34.5	139	4.9	9.9	104	129	12	14.9	27.7	1.4	1	20	20	67	1.7	328	63.24	143.45	59.85	83.45	30.24	93.2	37.14	0	0	0	0	1	0	1	0	0	0	1	0	1	0	0	1	0
1191	62	M	WHITE	100	6.4	4.58	160	13.7	14.4	40.9	141	3.3	8.38	103	69	16	12.4	29.9	1.1	0.7	12	16	12	1	142	99.08	126.96	94.58	105.04	17.44	95.72	36.67	0	0	0	1	0	0	0	1	1	0	0	0	0	1	0	1	0
1192	89	F	WHITE	61.6	11.98	2.98	245.25	9.38	18.93	28.15	139.67	4.53	7.67	105.33	116.67	13	16.3	39.05	1.43	1.35	184.5	383.5	19.67	0.87	617.5	112.14	116.16	55.08	68.88	25	99.82	36.13	0	0	0	1	0	1	0	0	0	0	0	0	0	0	0	1	0
1193	65	M	WHITE	114.1	13.63	3.88	134.67	11.57	15.93	36.53	142	3.95	6.78	111.5	151.25	12.75	12.03	108.23	1.1	0.23	36.33	41	60.5	3.08	432.5	67.61	126	83.33	96.67	19.48	92.9	35.92	0	0	0	1	0	1	1	0	1	1	0	0	0	1	0	1	0
1194	78	M	BLACK/AFRICAN AMERICAN	101.2	6.17	5.07	149.33	13.87	14.37	42.87	134	4.17	8.73	97.67	128.33	12.67	12.93	41.35	1.2	0.5	59.5	103.5	16	0.7	284	95.56	130.6	79.76	95.08	27.6	93.76	37.94	0	0	0	1	0	0	0	0	0	0	0	0	0	1	0	1	0
1195	72	M	UNABLE TO OBTAIN	100	27.35	4.09	109.5	14.25	16.35	41.85	141	4.9	8.45	106.5	120	19	30.05	57.8	3.05	24.45	58.5	125.5	114.5	4.65	447.5	104.49	100	52.75	64.35	18.83	92.76	37.24	1	1	0	0	0	1	0	0	0	0	0	0	0	0	0	0	0
1196	70	F	WHITE	90.6	3.9	2.87	54	9.6	20.1	28.2	134.5	3.75	8.2	101	118	15.5	11.1	36.8	1	0.6	17	22	17.5	0.8	309	99.08	120.33	74.07	83.93	17.36	97.19	36.87	1	0	0	0	0	0	0	0	1	0	0	0	0	0	0	0	0
1197	82	M	OTHER	89.5	3.85	2.71	45.25	8.73	22.48	25.35	134	4	7.8	98	114	13	14.3	32.9	1.3	2.8	18	30	48	1.2	762	90.92	81.45	43.36	51.45	18.19	93.5	36.77	1	0	0	1	0	1	0	0	1	0	0	0	0	0	0	0	0
1198	89	F	BLACK/AFRICAN AMERICAN	74.4	8.9	4.36	182	12.7	14.2	41.35	144.67	3.4	10.15	104	97	12.5	15.07	108.93	1.4	0.6	16	22	46	1.55	185	97.1	125.34	85.48	97.9	17.17	97.63	36.57	0	0	0	1	0	0	1	0	0	0	0	0	0	1	1	1	0
1199	62	M	WHITE	111.17	28.35	3.32	426.5	9.3	17.25	27.55	133	3.63	7.47	94.67	119.25	22.33	12.3	56.23	1.17	0.2	24	49	78.75	3.03	251	63.6	112.13	51.87	68.9	20.03	96.63	36.48	0	0	0	1	1	0	1	0	1	1	1	0	0	1	0	1	0
1200	71	F	WHITE	108.33	7.75	3.49	197.5	10.05	15.6	31.5	140.33	3.53	8.15	107.67	144.67	16	14.6	26.1	1.3	0.25	137	88	14.67	0.53	208	108.08	105.24	57.04	71.6	19.69	95.62	37.64	0	1	0	0	0	0	0	0	1	1	0	0	0	0	0	1	0
1201	78	M	WHITE	72.1	19.7	4.99	334	16.2	14.4	46.8	128.5	4.65	8.5	94	131	22	34.2	145.9	3.13	0.9	497	523	53.5	1.3	824	113.32	93.43	60.87	69.48	19.93	95.58	35.9	0	0	0	1	0	0	0	0	0	0	0	0	0	1	0	1	0
1202	71	F	WHITE	149	0.97	2.77	19.67	8.57	16.57	24.37	131.67	3.87	7.4	103.67	86.33	11	15.9	38.05	1.4	3.75	101	78.5	46.67	2.4	277	119.52	101.62	53.86	63.31	23.27	92.61	36.11	1	0	0	1	0	1	0	0	0	0	0	0	0	0	0	1	0
1203	80	F	UNABLE TO OBTAIN	67	8.5	2.63	275.33	8.53	14.63	27.23	136	4.8	8.8	97	87	7	12	33.7	1.1	0.3	95	68	26	0.8	349	56.27	96.17	61.73	73.3	13.27	97.14	36.88	1	0	0	0	0	0	0	0	1	0	0	0	0	0	1	0	0
1204	72	M	WHITE	148.73	10.23	2.69	125	9.43	15.93	27.5	132	3.77	9.03	90.33	142.67	21	28.3	52.8	2.55	7.65	41	139	38.33	2.77	249	94.11	111.83	49.59	64.17	21.84	98.79	36.72	0	0	0	0	0	0	0	0	0	0	0	0	0	0	0	0	0
1205	76	M	WHITE	117.23	26.9	3.99	27.33	10.8	21.83	33.37	143.25	3.55	8.43	109.75	133	14.5	13.9	30.08	1.28	1.6	39	57	12.75	0.93	916.75	92.89	152.32	80.8	97.2	22.67	95.3	36.52	1	0	0	0	0	0	0	1	1	0	1	0	0	0	0	0	0
1206	80	M	WHITE	78.1	5	3.19	209.4	8.42	20.14	28.14	139	3.85	8.4	99	124	12.5	25.13	53.53	2.3	1.15	36	37	33.5	1.55	418	117.25	105.08	61.8	73.64	19.68	97.29	36.81	0	1	0	1	0	0	1	0	1	1	0	0	0	0	0	1	0
1207	57	M	HISPANIC/LATINO - GUATEMALAN	93.3	14.88	2.25	70	7.4	18.67	21.38	137.67	4.47	8.7	100	144.33	16	18.6	31.8	1.7	7.97	21.33	70	71.33	2.53	785	92.19	115.77	65.73	80.04	15.85	97.85	37.4	0	0	0	1	0	0	1	0	0	0	1	0	0	1	0	1	0
1208	79	M	WHITE	94.7	18.5	3.56	259.5	11.65	18.5	35.85	136	4.47	8	100	118	12.33	17.85	33.35	1.6	0.4	10	43	19	0.7	360	108	105.72	61.56	72	25.4	96.67	36.24	0	0	0	0	0	0	0	0	1	0	1	0	0	0	0	1	0
1209	86	F	WHITE	71	13.57	4.05	260.67	12.2	16.4	34.23	135.5	4.85	8.2	104	105	13.5	15.05	27.25	1.4	7.7	44	73	76	1	802	122.96	104.4	69.7	79.64	19.35	99.48	36.93	0	0	0	1	0	1	0	0	0	0	0	0	0	0	0	1	0
1210	77	F	PATIENT DECLINED TO ANSWER	45	13.63	4.13	208	12	13.27	36.37	137.5	3.7	7.75	104.5	283	17.5	12.88	89.7	1.1	0.65	322	1266.5	19.75	1.05	2520.5	86.49	102.2	64.6	73	26.18	95.38	36.83	1	0	0	1	1	0	0	0	0	0	0	0	0	1	0	1	0
1211	92	F	WHITE	48	11.25	3.48	278.5	9.75	14.35	29.1	141	3.35	8.3	103.5	112.5	11.5	15	26.7	1.3	0.7	8	18	14	0.6	175	116.56	97.21	54.32	63.74	18.37	94.13	35.44	1	1	0	0	0	1	0	0	0	0	0	0	0	0	0	1	0
1212	72	M	WHITE	103.6	22.17	4.73	280	12.63	15.53	40.23	141.4	4.52	8.38	108.2	225.6	18.4	26.6	28.23	2.57	0.35	45	73.5	25.6	1.24	342	82.67	98.43	61	69.43	24.3	97.96	36.76	0	1	0	0	0	0	0	0	1	0	0	0	0	1	0	1	0
1213	69	M	WHITE	70	7.68	3.92	135.75	9.83	17.93	29.63	140.5	4.1	7.7	117.75	86	14.25	53.23	79.1	5.73	0.1	50	39	82.5	2.3	135	71.59	108.13	63.48	73.81	14.5	96.3	36.38	0	1	0	1	0	0	1	0	0	0	0	0	0	1	0	0	0
1214	75	M	WHITE	110	19.53	4.87	357.75	14.4	14.38	42.86	142.2	3.7	8.02	110.8	173.4	16.2	16.7	42	1.57	0.8	15	23	30	1.36	184	125.88	147.94	85	99.38	30.15	95.64	36.96	1	0	0	0	0	0	0	0	1	0	0	0	0	0	0	1	0
1215	92	M	WHITE	81.4	20.25	4.38	167.25	13.48	15.6	40.88	138.5	4.8	8.3	107.5	100.5	15.5	21.03	34.57	1.93	1.4	23.5	23	30	1.35	245	72.57	112.19	63.86	75.29	15.95	96.33	36.94	0	0	0	1	0	0	1	0	0	0	0	0	0	1	1	1	0
1216	65	M	WHITE	112.87	19.9	3.57	188	10.93	13.17	32.63	141.33	4.5	7.4	102.33	187.67	14.33	15.37	85.47	1.4	0.23	101.33	90	26	1.2	383	118.68	95.25	72.25	80	22.54	96.54	37.76	0	1	0	1	0	0	0	0	1	1	0	0	0	1	1	1	0
1217	64	M	UNKNOWN	94.9	29	2.7	348.75	7.55	16.98	23.98	146.25	4.48	7.78	109.5	306	25	46.1	38.5	4.1	0.4	253	311	62.25	1.65	1544	84.71	117.88	58.3	70.23	27.24	97.07	37.02	1	1	0	0	0	0	0	1	0	0	0	1	0	1	0	1	0
1218	91	M	WHITE	74.3	10.25	3.18	115	10	13.75	30.15	138	3.9	7.4	103.5	91.5	18.5	20.35	35.25	1.85	0.7	36.5	93	38.5	1.9	131	76.88	106.28	55.68	67.48	17.16	94.84	36.94	0	1	0	0	0	0	1	0	1	0	0	0	0	0	0	0	0
1219	58	M	WHITE	71.2	8.35	3.4	368	10.05	13.65	29.25	134	4.8	8.85	100	252	12.5	12.67	29.73	1.07	0.2	12.5	13	25	1.55	156.5	70.27	140.73	64.27	83.15	15.19	98.73	36.44	1	0	0	1	0	0	0	0	1	0	0	0	0	1	1	1	0
1220	82	F	UNKNOWN	97.5	9.65	4.03	243	12.85	13.45	38.8	144	3.6	9.6	102	120	15	12.15	46.18	1.13	0.25	18	20.5	24	1	184	80.17	152.94	87.75	107.69	18.91	96.57	36.73	1	0	0	0	0	0	0	0	0	0	0	0	0	0	0	0	0
1221	77	F	UNKNOWN	131.45	10.55	3.12	347.5	9.6	15.25	33.25	142.5	4.2	9.15	100	142	11	13.7	26.4	1.25	0.35	16.5	21.5	17	0.6	188	70.24	103.84	58.04	74.12	19.16	94.35	36.21	0	1	0	1	0	0	0	0	1	1	1	0	0	0	0	1	0
1222	79	F	UNKNOWN	71.5	11.1	3.41	553.5	9.15	13.65	28.85	127.25	4.95	8.45	93.5	135	16	14.1	28.6	1.3	0.2	47	46	24.33	0.93	474.33	87.46	103.05	57.2	67.05	22.04	96.38	36.43	0	0	0	0	0	1	1	0	0	0	1	0	0	0	0	1	0
1223	59	M	HISPANIC/LATINO - SALVADORAN	91.7	10.3	4.1	210	12.7	13.5	38.4	139.5	4.4	9.65	106	117.5	17.5	11.7	23	1.1	0.5	79	56	54	2.45	262	91.52	125.75	82.5	92.17	19.48	94.08	36.68	0	0	0	0	0	1	1	0	1	0	1	0	0	0	0	1	0
1224	92	M	WHITE	74.9	14.95	4.46	70	13.8	14.5	41.3	137.5	3.8	8.25	96.5	181	21	13.45	97.23	1.25	2.45	176.5	357.5	60.33	2.97	588	57.23	104.35	69.31	78.88	15.28	96.44	36.67	0	1	0	0	1	0	1	0	1	0	1	0	0	1	0	0	0
1225	65	M	BLACK/AFRICAN AMERICAN	65.3	8.55	3.4	306.5	9.75	13.95	29.5	133.75	4.35	8.47	100	126.75	18	39.63	29.93	3.63	0.5	26	25	43	1.5	305	82.29	91.67	64.33	70.67	19.13	99.3	36.39	1	0	0	1	0	0	0	1	0	0	0	1	0	0	0	0	0
1226	70	F	WHITE	89.5	3.5	2.14	66	6.93	16.73	21	134	3.5	8.9	92.33	102	16.67	12.4	22.2	1.1	1.3	21	43	61	8.87	359	77.62	112.48	52.6	67.04	15.15	99.68	36.84	0	0	0	0	0	0	1	0	0	1	1	0	1	0	0	1	0
1227	73	M	WHITE	86	20.15	3.66	60	11.05	17.2	33.25	131.5	5.18	6.57	98.25	102.25	24.5	14.15	44	1.3	2.4	46	95.5	60.67	4.57	586.5	97.2	107.5	60.7	71.3	24.12	98.31	37.13	0	0	0	1	0	1	0	0	0	0	1	0	0	1	1	1	0
1228	61	F	WHITE	57.7	21.3	2.85	417	8.6	15.35	26.6	140	4.2	7.9	108	37	14	13.4	28.8	1.1	0.4	8	17	16	1	173	108.61	91.13	44.89	55.79	17.42	97.35	37.55	0	0	0	1	0	0	0	1	0	0	0	0	0	0	0	1	0
1229	64	M	WHITE	103.5	9.97	4.37	111	12.37	14.97	36.63	134.67	4.63	7.8	104	138.67	15.33	15.1	29.7	1.3	0.8	15	28	20	1.67	304	87.13	99.11	57.71	67.9	18.37	96.51	37.49	0	0	0	1	0	1	1	0	0	0	0	0	0	0	0	1	0
1230	50	F	BLACK/AFRICAN AMERICAN	121.1	14.7	4.35	176	10.75	17.2	33.4	131	4	8.57	97.67	283	15.33	14	32.05	1.3	0.5	13	19	10.67	0.7	225	109.27	110.81	61.19	71.81	22.45	96.86	38.41	0	1	0	0	0	0	0	0	0	0	1	0	0	0	0	1	0
1231	65	F	WHITE	77.65	21.18	2.81	369.25	7.55	20.48	26.13	140	4.28	8.85	91	162.25	13.5	31.25	30.35	2.8	0.4	14	15	33.25	1.33	305	86.1	124.75	60.89	75.07	20.72	94.21	36.59	0	0	0	1	0	0	1	0	1	1	1	0	0	0	1	1	0
1232	67	F	WHITE	85.5	11.7	3.12	342	9	15	29.1	139	3.7	8.2	108	167	14	14.3	57.4	1.4	0.3	18	40	21	1.3	345	83.65	103.41	60.77	70.05	17.09	96.43	36.77	0	1	0	1	0	0	0	0	0	1	0	0	0	0	0	1	0
1233	61	M	UNABLE TO OBTAIN	58.35	22.78	4.63	174.75	14.6	13.53	43.4	138.4	4.08	8.6	105.8	199.8	11.8	13.35	57.05	1.25	1.5	92	699	25.8	1.5	2568.6	115.67	84.73	66.55	73.91	20.83	94.67	36.84	0	0	0	1	1	0	0	0	1	0	0	1	0	1	0	1	1
1234	84	F	WHITE	63.4	8.3	2.99	45	8.45	15.15	26.9	134.33	3.83	8.73	98	171	18.67	15.6	109.77	1.4	0.8	305.5	35.5	83.67	3.77	274	100.25	106.78	71.13	81.96	19.29	96.5	36.36	0	0	0	1	0	0	1	0	1	0	1	0	0	0	0	0	0
1235	79	M	UNABLE TO OBTAIN	88	8.6	4.46	109	13	13.8	40.4	141	4.7	9.2	110	100	10	12.9	29.3	1.2	1	18	17	35	2.4	386	66.72	144.38	73.45	94.28	19.52	96.07	36.64	0	0	0	0	0	0	1	0	1	0	0	0	0	1	0	1	0
1236	67	M	OTHER	75.2	9.36	2.98	178	9.26	13.74	27.22	139	4.4	8.93	106	77	13	12.9	28.58	1.18	1.2	19	92	28	1.3	380	77.88	102.84	54.56	71.83	10.88	97.96	36.75	0	0	0	1	0	0	0	0	0	0	0	0	0	1	0	1	0
1237	58	M	UNKNOWN	100	4.8	3.03	58.33	7.5	16.13	22.87	137.33	4.4	6.7	107	98.33	8.33	17.05	32.75	1.6	5.35	98	68	28	0.9	260.5	111.35	103.25	63.1	72.05	17.7	96.61	37	0	0	0	0	0	0	0	0	0	0	0	0	0	0	0	1	0
1238	77	M	WHITE	77.1	15.7	3.77	111.86	11.06	13.07	31.33	136	4.4	8.6	106.67	126	15.33	14.38	32.28	1.32	1.7	13	33	15	0.97	262	90.87	101.43	46.13	71.67	16.17	99.3	36.5	1	1	0	0	1	1	0	0	0	0	0	0	0	1	0	1	0
1239	88	F	UNKNOWN	62.65	8.9	3.63	167	11.15	12.25	33.45	142	4.47	8.8	103.67	220.33	16.67	11.45	27.55	1.05	0.4	12	19	21	0.97	245	90.7	145.86	67.46	89.11	19.69	95.83	37.08	0	1	0	1	0	0	0	1	1	0	1	1	0	1	0	1	0
1240	75	M	WHITE	129.4	20.45	3.26	240	9.2	14.1	30.3	135.5	5.3	7.4	103.5	147	21	10.95	32.4	1	0.85	45	107	49.5	2	442	116.11	107.82	63.96	68.64	23.75	93.82	37.6	0	0	0	0	0	0	1	1	0	0	0	0	0	0	0	1	0
1241	91	M	WHITE	81.8	6.9	3.38	448	9.8	17.6	29.9	137	4.7	9.1	103	98	9	15.8	30.9	1.5	1.4	13	20	15	0.9	278	43.61	135.83	59.79	81.14	20.38	95.07	37.18	0	0	0	0	0	0	0	0	0	0	0	0	0	0	0	0	0
1242	78	F	WHITE	51.5	1	3.01	16	9.2	16.9	27.6	138	3.95	8.1	103	94	12	18.3	34.5	1.7	1.2	9	15	13	0.5	147	90.12	115.29	67.46	79.04	24.44	97.88	36.76	0	0	0	0	0	0	0	1	0	0	1	0	0	0	0	1	0
1243	65	M	WHITE	112.4	9.8	4.95	154.33	15.57	13.1	46	138.33	4.03	8.92	100	100.67	14.33	14.75	38.57	1.35	1	195	261.5	30.5	1.4	459	81.62	102.88	73.63	83.38	16.83	92	37.19	0	0	0	1	0	0	0	0	1	1	0	1	0	0	0	1	0
1244	74	M	BLACK/AFRICAN AMERICAN	84.25	9.67	3.94	121.57	11.87	15.3	35.84	134.75	5.78	8.1	103.25	135.25	9.5	15.8	46.55	1.45	0.7	38.67	22.33	72	2.38	176.5	114.52	88.8	63	71.8	18.41	98.44	37.19	0	0	0	1	0	0	1	0	0	0	0	1	0	0	0	0	0
1245	83	M	WHITE	82.5	13.1	3.95	262	12.75	13.45	38.2	136.5	4.35	8.8	100.5	214.5	12	14.35	32.35	1.35	0.8	13.5	23	10	0.55	256	84.4	128.44	60.32	79.96	22.8	98.12	37.35	0	1	0	0	0	0	0	0	0	0	0	1	0	0	0	1	0
1246	76	M	WHITE	68.9	7.1	2.67	334	7.9	19.1	25.5	135.5	6	8.3	98	101	13.5	32.3	37	2.9	0.5	37	88	33	2	1098	94.18	97.38	68.48	77.72	15.15	98.58	36.64	0	0	0	1	0	0	1	0	0	0	0	0	0	0	0	1	0
1247	87	F	ASIAN - CHINESE	53.9	12	3.84	200	11.1	13.2	34.6	143	4.5	8.4	109	126	12	12.7	34.2	1.2	1.2	61	38	10	0.7	299	123	110.54	72.13	83.21	27.13	98	36.91	1	1	0	0	0	0	0	0	0	0	0	0	0	0	0	1	0
1248	63	M	OTHER	64.8	14	3.86	340	11.8	13.6	34.5	136	4.25	9.1	102.5	179	13	12.4	32.2	1.1	0.5	15	27	26	0.8	205	94.58	134.3	56.3	75	17.2	97.46	36.83	1	1	0	0	0	0	0	1	0	0	0	1	0	0	0	1	0
1249	79	F	WHITE	56	9.55	2.38	226.5	6.85	17.65	22	140	4.25	8.8	101.5	66	13	12.1	37.3	1.1	0.7	403.33	294.5	55.5	1	250	79.81	134.52	58.8	76.44	17.92	97.23	36.67	1	0	0	1	0	0	0	1	1	0	0	0	0	1	0	0	0
1250	70	M	WHITE	92.4	9	4.27	171	12.9	15	39.7	136.5	5.1	8.4	104.5	87.5	14.5	13	22.3	1.2	3.3	453	331	27	1	670	65.48	106.09	65.09	74.59	22.96	93.71	36.72	0	0	0	0	0	0	0	0	0	0	0	0	0	1	0	0	0
1251	70	M	WHITE	115.6	5.55	2.97	184.5	9.5	16.35	29.03	139.5	4.6	7.4	109.5	129.5	12.5	14.4	32.85	1.25	0.85	34	66.5	14.5	0.65	264	79.35	127.91	66.96	81.65	16.13	93.64	35.75	1	1	0	0	0	0	0	0	0	0	0	0	0	0	0	0	0
1252	83	F	ASIAN - CHINESE	49.1	8.7	2.61	51.33	8.3	18	23.7	128	3.67	6.6	95.67	173.67	14.33	13.3	31.2	1.2	0.7	12.5	11	17.33	0.77	166	90.56	115.72	56.56	69.2	24.96	95.44	36.99	1	0	0	0	0	0	0	0	1	0	0	0	0	0	0	0	0
1253	62	M	WHITE	98.2	13.97	3.32	127	11.73	16.83	34.43	137.67	4.4	7.13	107	149	16	15.2	31.9	1.4	1.1	37	108.5	18.67	0.97	636	127.81	111.27	73.18	79.36	19.37	98.11	37.76	0	0	0	1	0	0	0	0	0	0	0	1	0	1	0	1	0
1254	80	M	WHITE	75	6.5	3.72	106.67	12.47	13.53	37.6	138.67	5	7.63	107.33	87.67	16.33	37.27	45.57	3.5	0.9	17	50	44	1.77	294	101.28	104.9	68.1	76	23.56	96.12	36.77	0	0	0	0	0	0	0	0	0	0	0	0	0	1	0	1	0
1255	86	M	UNKNOWN	80.9	14	2.87	181	8	16.4	26.7	146	3.5	10.1	115	109	9	16.4	37.5	1.5	0.6	21	27	46	1	151	79.16	106.88	71.63	79.42	24.2	98.76	36.62	0	0	0	1	0	0	0	1	1	1	1	0	0	0	1	0	0
1256	70	M	WHITE	102	11.05	4.37	389	13.25	13.35	41.45	137	4.25	8.7	100	104	11	18.95	32.05	1.75	0.4	37	37.5	23.5	0.8	254.5	94.15	115.83	74.42	87	21.12	91.81	36.87	1	0	0	0	0	1	0	1	1	1	0	0	0	1	0	1	0
1257	71	F	WHITE	68.6	10.95	3.16	406	10	16.8	31.45	132	4.35	9.05	96.5	165	19.5	73.6	35.8	7	1.2	47	59	48.5	2.45	272	77.12	104.92	62.23	71.88	24.38	96.77	36.73	0	0	0	1	0	0	1	1	1	0	1	1	0	1	0	1	0
1258	80	M	WHITE	167.45	8.67	3.12	145	11.07	15.3	32.87	135	4.25	8.2	96.5	95.5	14	14.93	41.53	1.38	0.6	18	26	58	3.15	189.5	82.23	116.41	64.03	78.86	18	94.3	36.61	0	0	0	1	1	0	0	0	0	1	0	1	0	1	0	1	0
1259	82	M	UNABLE TO OBTAIN	65	11.33	2.67	177.33	8.43	13.57	24.33	135.5	4.5	8.35	104	228.5	16.5	13.23	42.67	1.13	0.4	202	123	53	2.35	377	83.24	142.71	67.14	84.21	18.03	96.91	36.6	1	1	0	1	0	0	0	0	0	0	0	0	0	1	0	1	0
1260	84	M	WHITE	104.7	9.77	3.07	125	9.93	15.53	29.97	134	5.7	8.55	96.5	141.5	21	20	30.8	1.85	20.95	618.5	799.5	72	6.15	365.5	79.45	106.77	60.2	71.62	21.4	98.47	37.01	0	0	0	0	0	0	1	0	0	0	0	0	0	0	0	1	0
1261	66	M	UNKNOWN	105	11.8	2.82	162	8.3	17.4	25.3	130.5	3.8	7.6	97.5	100	11.5	28.17	32.83	2.8	2.8	16	27	35	4.2	176	102.18	113.3	62	73.4	23.85	97.73	36.68	0	1	0	1	0	0	1	0	0	0	0	0	0	1	0	1	0
1262	82	M	WHITE	93.1	14.75	3.47	83.5	10.45	15.15	31.95	136	4.5	7.8	102	197	16.5	15.23	21.7	1.43	0.7	36	54	74.5	4	388	62.9	116.43	58.67	75.14	19.38	93.86	36.51	0	0	0	0	0	0	1	0	1	0	1	0	0	1	0	1	0
1263	83	M	ASIAN	70.3	4.2	3.36	110.4	10.63	17.27	30.96	143	3.85	8.1	109.5	167.5	15	17.06	34.38	1.54	1.3	27	38	18	1.05	218	64.97	135	73.5	88	19.39	95.97	35.89	1	0	0	0	0	0	0	1	0	0	0	0	0	0	0	1	0
1264	68	M	WHITE	84	8.6	2.99	217	10.1	17.4	28.8	136.5	4.7	8	97	97	18	28.2	26.9	2.68	0.3	12	25	39	9.1	218	80.97	102.3	54.9	69.05	15.28	97.22	36.57	0	0	0	0	0	0	0	1	0	0	0	0	0	1	0	1	0
1265	71	M	WHITE	170.6	10.53	2.63	167.17	8.57	17.27	24.45	136	4	8.35	100	105	14.5	15.47	27.67	1.43	2.35	16	21.5	31	0.75	146	82.64	114.46	56.21	68.75	17.6	96	36.83	1	0	0	1	0	0	0	0	0	0	0	0	0	0	0	0	0
1266	80	F	WHITE	66.1	10.9	4.58	199	12.5	13	37.6	142	3.6	9	106	134	14	12.03	28.73	1.13	0.4	21	24	12	0.7	179	95.43	130.92	67.92	82.8	16.43	97.39	37.31	1	0	0	0	0	0	0	1	0	0	0	0	0	0	1	1	0
1267	65	M	WHITE	110	18.53	2.57	241.5	6.73	16.28	21.65	135	4.23	7.4	108.75	218.5	18	15.4	26.5	1.4	0.4	65	100	102	3.65	246	65.11	103	58	78	18.21	98.71	36.9	0	1	0	1	1	0	1	0	1	0	0	1	0	0	0	0	0
1268	56	M	WHITE	105	9.55	3.66	264.5	10.6	15.25	30.75	132.5	3.9	8.1	91	212.5	15	15.65	54.43	1.45	1.1	11	16	11	0.7	295	107.83	99.33	62.67	73.67	21.33	94.83	37.56	0	1	0	1	0	0	0	0	0	0	0	1	0	1	0	0	0
1269	92	F	WHITE - RUSSIAN	80.6	21.1	4.4	233.33	11.7	15.4	35.97	135.33	3.77	8.75	98.67	186	15	12.5	24.45	1.05	2.35	535	696.5	21.33	0.93	562.5	66.94	110	54.53	68.33	12.79	97.21	36.44	0	1	0	1	0	0	0	0	0	0	0	0	0	0	0	1	0
1270	72	F	WHITE	100.65	24.9	4.32	102	12.55	16.75	36.2	137.25	4.38	6.78	107	169.75	16.25	18.5	40.55	1.7	7.65	109.5	124	32.75	1.5	340.5	105.83	112.09	67.31	78	20.89	94.37	37.22	1	1	0	0	0	1	0	0	1	0	0	0	0	0	0	1	0
1271	81	M	WHITE	84.1	5.65	3.76	143	11.3	12.7	34.95	139	4	9.4	102.5	85.5	15	12.1	29.8	1.1	0.4	17	21	24.5	1.05	150	57.71	128.86	68.22	82.97	14.81	97.44	36.82	1	1	0	0	0	0	0	0	1	0	0	0	0	1	0	1	0
1272	77	F	WHITE	79.2	4.5	3.57	198.75	9.85	19	28.44	136	4.07	8.03	104	245.67	12	11.5	27.6	1	0.4	30	26	34	0.73	255	102.63	108.26	53.39	66.09	33.33	97.54	36.57	0	1	0	1	0	0	1	0	0	0	0	0	0	1	1	1	0
1273	92	M	WHITE	83.7	32.33	2.79	250	8.4	16.3	25.07	147.25	3.65	7.98	108	129.75	14.5	15.85	32.05	1.45	1.87	45	146.67	48.25	1.25	2807	71.71	119.5	53.58	69.08	24.83	96.67	36.95	0	0	0	0	1	0	0	0	0	0	0	0	0	0	0	1	0
1274	65	M	UNKNOWN	103.95	26.33	3.99	406	11.13	14.5	33.57	126.67	4.57	7.8	91	217.67	20.33	18.1	92.23	1.67	3.45	200.5	294.5	60.33	3.17	858.5	115.46	115.76	80.31	83.05	20.45	94.39	38.44	0	1	0	1	0	0	0	0	0	0	0	0	0	1	0	0	0
1275	86	M	WHITE	83	10.5	4.18	106	13.57	12.8	40.83	140.75	3.88	8.2	105.5	105.75	16.5	12.67	95.43	1.17	0.47	55.67	90.67	21.5	0.98	436.33	66.25	108.92	65.73	75.54	13.92	96.67	37.98	1	0	0	0	0	1	0	0	0	0	0	0	0	0	0	1	0
1276	73	M	WHITE	100.7	14.7	4.77	208	14	17.8	43.8	130.5	5.5	8	86.5	170.5	29.5	19.3	110.3	1.8	7.3	130	80	126	8.7	393	88.69	118.61	68.26	82.7	18.08	90.08	36.54	0	1	0	1	1	0	1	0	1	1	0	0	0	1	0	1	0
1277	75	M	WHITE - RUSSIAN	63.2	4.2	2.55	180	8.05	14.85	27.05	137	4.67	7.8	104.33	187.5	16.67	13.5	38.8	1.25	0.4	108	119	37.67	1.93	356	55.35	117.74	47.48	63.78	19.68	95.68	19.03	0	1	0	1	0	0	1	0	0	0	0	0	0	1	0	1	0
1278	74	F	WHITE	57.4	4.88	2.7	112.2	7.56	17.7	23.52	130	3.97	7.9	103.33	88.67	6.67	19.6	36.2	1.8	1.37	16	27	13	0.53	329	69.84	93.34	55.41	67.03	16.35	97.87	36.98	0	0	0	0	0	0	0	0	0	0	0	0	0	0	0	0	0
1279	65	F	WHITE	69.7	7.55	3.41	380	10.95	13.77	33.35	136	3.97	8.4	100	136	11.33	12.1	29.1	1.1	0.6	33	25	6.67	0.63	158	100.08	130.83	65.46	80.17	18.28	94.68	37.01	1	0	0	0	0	0	0	0	0	0	0	0	0	1	0	1	0
1280	72	M	WHITE	105	13.52	3.02	174.89	9.01	14.88	28.37	143.75	5.05	7.78	110.5	138	15.75	15.49	25.94	1.44	0.83	725.33	1616	39	2.48	1403.67	123.07	119.35	79.19	91.38	18.15	96.41	37.48	0	0	0	1	1	0	1	0	0	0	0	1	0	1	1	1	0
1281	75	M	WHITE	74	36.08	2.4	389.4	7	16.12	21.14	144	4.65	7.7	110	135	12	35.1	44.4	3.17	0.75	15	20	39	0.7	289.5	91.48	105.5	46.13	59.25	27	96	36.96	0	0	0	1	1	1	0	0	1	0	0	1	0	1	0	1	0
1282	75	M	WHITE	77.1	45.67	3	336.83	8.36	24.88	27.19	137.6	4.8	7.75	103.4	126.33	19.25	19.73	58.83	1.79	0.85	44.5	210.5	34	2.52	646	91.27	102.33	53.67	64.67	25.04	96.7	36.83	0	0	0	1	1	0	1	0	0	0	0	0	0	1	0	1	0
1283	67	M	WHITE	63.1	7.55	2.45	113	8.35	14.5	25.25	133	4.4	9.1	94	83	21	29.7	43	2.7	0.4	15	37	32	4.9	244	62.89	99.73	49.19	60.69	15.08	98.46	36.78	0	0	0	1	0	0	0	0	1	1	0	0	0	0	0	0	0
1284	89	M	WHITE	72	9.33	2.66	82.25	8.25	15.45	23.95	134	3.4	8.2	103.5	240	18	20.85	34.03	1.9	1.05	28.5	247.5	28	1.1	779.5	87.67	107.8	66.33	98.33	19.38	99.25	36.8	0	0	0	1	0	0	1	0	1	0	0	0	0	1	0	0	0
1285	75	F	WHITE	87.4	5.77	2.66	110	6.9	15.73	22.27	141.33	4.6	8.1	107	149.67	12	31.67	38.27	2.87	0.7	11	13	37.33	1.2	231	89.78	100.91	53.43	63.74	17.07	96.59	36.86	0	1	0	1	0	0	1	0	0	0	0	0	0	0	0	0	0
1286	89	F	WHITE	67	4.23	3.39	184	10.37	15.47	32.1	133	4.4	8.7	105	138.5	16	10.75	37.45	1	0.35	68.5	72.5	93	2.5	276	69.46	119.4	54.1	68.2	18.42	98.15	36.57	0	0	0	1	0	1	1	0	1	0	0	0	0	1	0	1	0
1287	85	M	WHITE	78	13.15	4.1	306	13.1	14.65	39.8	136	3.95	7.95	96	107.5	18.5	22.1	31	2	1.25	98	55.5	27.5	1	207.5	116.1	96.27	76.77	85.74	16.93	96.29	36.48	0	0	0	1	0	1	0	0	1	0	0	1	0	1	0	1	0
1288	81	M	WHITE	85.2	22.37	4.27	147.33	12.37	12.83	36.2	140.33	4	8.6	108.67	98	13	14.8	29.53	1.33	0.4	14	35	14.5	1	211	77.2	100.5	57	67.5	20.71	97.42	37.37	1	0	0	0	0	0	0	0	1	0	0	0	0	1	0	1	0
1289	85	M	WHITE	70.5	6.6	3.22	143.5	10.15	14.1	29.15	118.5	4	8.8	81.33	93.5	11.5	22.9	38.65	2.1	0.85	17	23.5	19	0.7	179	59.28	116.04	59.79	72.33	17.84	95.08	36.59	1	0	0	1	0	0	0	0	1	0	0	1	0	1	1	1	0
1290	56	F	BLACK/AFRICAN AMERICAN	107.55	3.55	3.01	64	9.55	17.5	29.85	139.5	4.2	7.85	95.5	135.5	17.5	20	47.15	1.8	8.85	19.5	103.5	17	1.1	389.5	100.52	145.44	84.72	97.84	17.84	95.64	36.93	1	0	0	0	0	0	0	0	0	1	1	0	0	0	0	1	0
1291	71	M	UNKNOWN	72.9	8	3.62	109	9.8	19.8	32	134.5	4.6	8.15	96	256	23	12.9	30.9	1.2	0.4	22	65	103.5	3.9	275	123.42	116.5	67.04	77.77	19.5	93.5	36.46	0	1	0	1	1	0	1	0	1	1	0	1	0	1	0	1	0
1292	94	F	WHITE	79.1	12.05	3.5	239.5	10.35	15.85	30.8	131.5	4.2	9.2	93	209	18.5	38.4	35.3	4	0.3	28	31	82	2.2	268	119.46	109.28	59.56	71.72	20	97.88	35.77	0	0	0	1	0	0	1	0	0	0	0	1	0	1	0	1	0
1293	89	M	WHITE	80	4.35	3.06	78	11.3	16.55	32.33	131	4.03	7.3	96.67	84	17	26.1	37.5	2.6	1.05	63	108.5	68.33	2.5	202	115.32	97.08	56.33	69.53	22.49	96.47	37.77	0	0	0	0	0	1	1	0	0	0	0	0	0	0	0	1	0
1294	76	M	WHITE	54.7	21.97	2.62	343.33	8.43	14.8	26.2	143	4.53	8.7	100	189.67	14.33	41.43	35.33	3.8	0.63	771	752	58.33	1.6	826	50.08	122.52	60.16	77.8	20.52	94.64	36.4	0	1	0	1	1	0	1	0	0	1	0	1	0	1	0	1	1
1295	76	M	WHITE	81.2	10.2	3.13	112.33	8.9	20.97	29.1	139.25	3.28	8.63	101.5	157.75	11	15.4	29.35	1.4	0.8	16.5	23	33.5	0.9	300	72.11	124.67	57.29	73.21	21.48	93.96	36.63	1	0	0	0	0	1	0	0	0	0	0	0	0	0	0	0	0
1296	78	M	WHITE	75	8.5	4.17	108.5	12.9	12.85	39.15	133	4.05	8.4	106.5	84	12.5	51.1	40.2	4.6	0.5	24	26	14.5	0.6	199	64.46	96.73	55.96	69.04	18.85	94.42	36.72	0	0	0	1	0	0	0	0	0	0	1	1	0	1	1	0	0
1297	67	F	UNKNOWN	115	8.3	4.53	261.5	12.45	17.1	37.25	139	3.43	8.93	100.67	140	12.67	15.55	113.1	1.45	1.6	36	34	24.33	1.1	253	125.39	141.2	101	106.4	21.39	95.65	36.67	1	0	0	1	0	0	0	1	0	0	0	1	0	1	0	1	0
1298	77	F	WHITE	65	8.25	2	387	6.4	14.9	22.37	133	4.3	7.2	88	104	21	11.1	22.1	1	0.45	6	30	82	6.7	345	81.6	129.7	39.73	61.17	17.23	97.93	37.03	0	0	0	0	0	0	0	0	0	0	0	0	0	0	0	1	0
1299	91	F	WHITE	49.9	5.35	2.53	238	7.7	14.6	24.03	145.67	3.53	8.8	112.33	101.67	14	13.75	28.8	1.15	0.2	33	35	12.33	0.63	282	89.92	117.38	51.92	68.54	17.35	98.62	37.04	1	1	0	0	0	1	0	0	0	0	0	0	0	0	0	1	0
1300	77	F	UNKNOWN	119.6	15.5	3.06	314	9.65	14.5	29.45	129.5	3.7	7.9	90.5	95.5	19	12.6	24.3	1.2	0.4	9	13	59	10.95	204	80.88	113.84	56.48	72.56	19.2	97.04	36.85	0	1	0	0	0	0	1	0	0	0	1	0	0	0	0	0	0
1301	92	F	WHITE	50	12.88	2.39	111.29	7.57	15.1	25.58	139.6	4.28	7.65	100.2	160.67	18	17.56	61.62	1.64	1.4	15	30	35.8	1.68	205	60.58	92.53	39.93	52.73	18.42	96.36	36.4	0	0	0	1	0	0	1	1	1	0	0	0	0	1	0	0	0
1302	68	F	WHITE	90.2	11.5	3.52	120.67	10.27	13.2	32.2	136.33	3.67	8.07	100	103.33	12.67	12.1	25.15	1.15	0.5	579.33	310.33	16	0.8	453.67	119.37	105.5	66.04	74.43	20	92.74	37.03	1	0	0	0	0	0	0	0	0	0	0	0	0	0	0	1	0
1303	78	F	WHITE	67.8	203.56	2.32	139	7.16	23.98	23.58	132	6.14	8.22	99.2	147.4	13.4	14.4	26.5	1.3	0.7	25	53	60.6	3.14	1434.2	85	112.12	46.84	61.88	21.46	95.08	37.14	0	1	0	0	0	1	1	0	1	0	0	0	0	0	0	0	0
1304	86	F	BLACK/CARIBBEAN ISLAND	58.6	43.95	3.91	495.25	10.3	15.33	35.18	139.8	5.22	7.25	110.8	147.4	19.6	18.63	48.38	1.75	0.6	111	600	59.4	1.74	1467.67	89.75	105.86	58.62	69.36	21.82	99.03	36.58	1	1	0	0	0	0	0	0	1	0	0	0	0	0	0	1	0
1305	86	M	UNABLE TO OBTAIN	113.65	12.75	2.95	140	7.53	17.65	26.4	139.25	4.33	9.33	86.5	101	12.5	32.05	43.55	2.9	1.53	17.67	42.67	50.5	1.68	204	79.45	86.11	57.15	66.96	19.65	96.35	36.4	0	0	0	1	0	0	1	0	0	1	0	0	0	0	0	0	0
1306	71	F	WHITE	59	15.28	3.32	98.75	10.85	13.5	32.8	137	3.95	7.5	107.5	137	10.5	18.33	64.27	1.7	1	43	64	10	0.65	638	81.91	111.5	64.5	78	14.18	99.59	36.49	1	0	0	0	0	0	0	0	1	0	0	0	0	1	0	1	0
1307	91	F	WHITE	58.8	6	3.93	225	11.2	16.5	35.6	135.67	4.9	8.7	97.33	131	11	13.6	24.7	1.3	0.55	40	52.5	101.33	2.5	327	95.23	93.84	65.72	74.84	23.81	95.46	36.49	0	0	0	1	0	0	0	0	0	0	1	0	0	1	0	1	0
1308	73	F	WHITE	56.2	6.07	3.51	32.67	11.03	21.9	35.97	136.25	4.6	8.43	103.75	118.67	20.25	28.8	38.6	2.7	1.27	116.67	185.33	49.25	1.45	1116.33	114.21	102.56	61.44	71.3	29.75	94.93	37.03	0	0	0	0	0	1	0	1	0	0	0	0	0	0	0	1	0
1309	79	M	HISPANIC/LATINO - DOMINICAN	75.25	2.8	4.97	127	13.7	14.6	42.6	140	4.7	8.4	105	258	12	11.8	31.1	1.1	0.6	45	52	14	0.9	362	83.88	118.64	72.32	86.16	27.85	93.15	36.81	1	1	0	0	0	0	0	0	1	0	1	0	0	0	0	1	0
1310	81	M	WHITE	87.2	7.03	2.34	89.67	7.42	22.13	21.32	131.2	5.46	7.83	100	264.8	15	13.5	26.7	1.25	0.2	9	84.33	39	1.62	448	73.51	131.49	73.69	90.13	20.42	95.79	36.79	0	1	0	0	0	1	1	1	0	0	1	0	0	1	0	0	0
1311	59	M	WHITE	76	11.2	4.08	203	11.6	15.1	33.7	133.83	5.17	6.06	101.33	126.33	17.83	11.8	22.5	1.1	0.5	403	3007	29.17	2.35	4695	85.48	173.96	85.52	106.93	19.75	94.04	36.81	0	0	0	1	0	0	0	0	0	0	1	0	0	1	0	1	0
1312	91	M	WHITE	74	7.05	3.11	275	9.45	15.55	28.8	141.5	4.75	9.05	109	107	17	12.5	22.8	1.05	0.6	32	67	50	1.45	442	75.89	129.56	62.63	79.81	16.25	97.59	36.29	1	0	0	0	0	1	0	0	0	0	0	1	0	1	0	1	0
1313	71	M	WHITE	72.9	14.9	4.88	259	14.6	13.4	43.3	140	4.4	9.3	107	127	16	11.1	24.8	1	0.4	42	25	18	0.8	158	98	118.71	68.71	79.75	15.88	96.16	36.94	1	0	0	0	0	0	0	1	0	0	0	0	0	1	0	1	0
1314	86	M	WHITE	79.1	19.65	3.38	375.5	10.5	12.25	32	138	4.15	7.75	108.5	164	10.5	28.7	38.9	2.77	0.7	17.5	16	22.5	0.9	119.5	54.88	101.56	47	60	13.41	99.68	35.97	1	0	0	0	0	0	0	0	0	0	1	0	0	0	0	0	0
1315	70	F	BLACK/AFRICAN AMERICAN	82.4	13.85	3.72	112.5	11.1	13.9	34.05	141	5.63	8.75	107.5	102.75	11	16.8	29.15	1.55	0.65	16	24	19	0.88	220	74.38	131.04	69.93	84.5	20.96	96.19	36.93	1	1	0	0	0	0	0	0	1	0	0	0	0	1	0	1	0
1316	85	M	WHITE	129.4	9	4.47	175	13.5	14.6	42.4	143	3.8	9.8	106	193	18	12.3	26.3	1.1	0.8	17	26	23	1.6	328	66.13	138.38	81.04	97.33	16.36	94.84	36.63	1	1	0	0	0	1	0	0	1	1	0	0	0	1	0	1	0
1317	75	M	WHITE	94.5	14.33	3.56	240	9.35	18.43	29.83	132	4.6	8.43	91	97	21.75	32.6	33.6	3.03	0.9	25	48	41.25	4.18	271	110	106.04	76.48	86.84	15.12	98.44	35.63	0	1	0	1	1	0	1	0	1	0	0	0	0	0	0	0	0
1318	81	M	BLACK/AFRICAN AMERICAN	60.4	8.2	3.67	215	9	22.9	27.8	138	3.7	8.8	96.5	140	15.5	35.2	34.1	3.4	0.7	19	33	54	2.1	194	83.32	96.92	52.38	62.27	18.64	98.85	36.46	0	1	0	1	0	0	1	0	1	0	0	1	0	1	0	1	0
1319	54	M	WHITE	99.3	8.55	3.25	270	9.25	17.6	27.55	132	4.35	7.85	95	213	19	25.9	40.5	2.3	0.4	14.5	12.5	42.5	4.85	177	101	130.96	78.38	90.58	17.96	91.96	36.58	0	1	0	1	0	0	0	0	0	0	0	0	1	1	0	1	0
1320	92	F	WHITE	77.15	16.4	2.71	329.33	8.2	17.63	25.93	128.33	3.87	7.75	98.33	139	10.67	19.5	33.6	1.8	1.5	16	31	18	0.57	275	101.85	122.19	58.96	73.89	23.63	98.54	36.56	0	0	0	0	0	0	0	0	1	0	1	0	0	0	1	1	0
1321	77	M	OTHER	98.9	13.2	2.98	151	9.7	14.9	30.1	138	4.8	8.1	105	186	19	34	46.3	3.2	1.7	332	273	27	1.3	350	64.53	130.96	51.08	70.48	22.17	93.77	37.72	1	1	0	1	0	0	0	0	1	0	0	1	0	1	1	1	0
1322	91	M	UNABLE TO OBTAIN	86.8	14.95	4.43	252.5	13.65	15	42.4	134.5	4.5	9.25	101.5	112	11	15.05	31	1.4	1.4	17.5	28.5	31.5	1.65	181	86.08	99.38	67.58	77.48	23.77	94.09	36.63	0	0	0	0	0	0	1	0	1	0	0	0	0	0	1	1	0
1323	73	M	UNKNOWN	82.4	8.25	3.67	150.5	11.15	12.95	33.3	131.5	3.7	7.8	96.5	171	17.5	15.2	30.3	1.4	0.7	28.5	38.5	23.5	1.3	225.5	85.96	124.72	61.68	77.44	22.48	92.8	37.01	0	1	0	0	0	0	1	0	1	0	0	1	0	0	0	1	0
1324	74	F	WHITE	90.9	20.08	3.75	175	11.57	13.3	37.2	140.14	4.73	9.01	99.71	105.29	25.71	30.97	70	2.8	1.8	2094.17	3216.83	42.86	2.67	2746.2	63.1	86	58.71	65.29	21.24	96.64	36.44	0	0	0	1	0	0	0	0	1	0	0	0	0	0	0	1	0
1325	89	F	WHITE	56.8	13.4	4.45	311	13.6	12.8	38.7	138	3.8	8.9	102	117	15	10.9	23.7	1	0.8	25	45	11	0.5	322	93.38	133.79	63.63	79.48	21.35	94.72	36.93	1	0	0	0	0	0	0	1	0	0	0	1	0	0	0	1	0
1326	54	F	WHITE	109.6	11.6	3.29	150	9.85	15.25	28.8	141	4.15	7.9	111.5	101.5	12.5	12.1	26.15	1.05	0.5	61	16	25.5	0.9	129	75.43	121.62	68.69	80.69	15.21	97.93	36.38	1	0	0	1	0	1	0	0	1	0	0	0	0	0	0	0	0
1327	61	M	WHITE	121	8.95	4.34	279.5	13.1	13.5	39.9	140	4.5	8.15	105	189.5	13	15.1	26.65	1.4	0.4	17	25	24.5	1.75	245	59.92	105.32	69.04	79.72	17.2	95.88	36.86	0	0	0	0	0	0	1	0	1	0	1	0	1	1	1	0	0
1328	59	F	WHITE	53	13.4	3.8	399	11.85	12.75	35.25	121.75	5.13	8.27	96	132.25	11	12	25.55	1	0.2	7	21	10.5	0.98	584	106.73	128.4	87	91.8	18.53	97.41	35.88	1	0	0	0	0	0	0	0	0	0	1	0	0	0	0	1	0
1329	91	M	WHITE	60.05	15.85	2.57	221.5	8.65	18.05	26.7	131	4.33	7.15	100.67	288.67	12.67	14.07	101.13	1.27	0.4	61	23	20	1.2	254	110.81	91.06	50.35	60.25	21.19	99.88	36.62	1	0	0	1	0	1	0	0	0	0	0	0	0	1	1	0	0
1330	83	F	BLACK/AFRICAN AMERICAN	96.6	15.2	2.75	401	8.3	14.6	26.7	141	5	9.3	100	157	17	17.8	24	1.6	0.3	20	32	29	1.3	394	82.96	177.5	88.83	109	21.35	97.5	37	0	1	0	1	0	1	1	0	1	0	0	0	0	0	0	0	0
1331	70	M	WHITE	65.7	6.54	2.89	152.6	9.06	13.72	26.83	137.33	4.67	8	108	112	13	14.1	35.1	1.2	0.5	17	36	16	0.95	166	82.74	104.28	59.64	84.38	17.12	99.15	37.19	1	0	0	0	0	0	0	0	1	0	0	0	0	1	0	1	0
1332	59	F	WHITE	54	21.4	2.83	630.5	9.2	13.05	29.85	144	4.13	7.83	108	118.33	9	12	25.5	1.1	0.3	36	28	13.67	0.4	233	91.58	93	56.71	64.71	20.58	96.63	37.12	0	0	0	0	0	0	0	0	0	0	0	0	0	0	0	1	0
1333	74	F	WHITE	80.4	11.77	3.88	153.67	12.13	12.7	37.63	126	3.6	6.83	93	291	20.25	22.2	40.3	2.03	0.8	19.67	44	15	1.5	319	109.17	78.62	49.15	55.54	27.83	84.25	38.49	1	0	0	1	0	0	0	1	0	0	1	0	0	0	0	0	0
1334	75	M	WHITE	90	23.34	3.55	249.6	11.64	12.58	35.2	137	4.32	8.16	97.4	206.4	23.6	46.94	51.16	4.18	4.23	2940	5253.67	47.6	2.2	6857.5	92.33	103.64	67.93	75.86	19.58	85.12	37.04	1	0	0	1	0	1	0	0	1	0	0	0	0	0	0	0	0
1335	86	M	WHITE	52	28.65	3.62	425.5	11.65	16.75	36.83	147.67	3.43	8.4	118	115.33	19.67	36.3	33.7	3.7	0.5	16.5	16.5	75.33	2.37	230.5	99.6	119.05	49.95	65.18	21.6	95.22	36.43	0	0	0	0	0	0	1	0	0	0	0	0	0	1	0	1	0
1336	26	M	WHITE	166.7	14.9	3.54	134	8.6	18.2	28.3	137.33	5.53	7.2	100.67	145	23.33	22.8	34	2.1	1.2	4017	5989.5	65.33	5.37	7285	83.42	111.85	59	70.88	17.31	94.77	36.93	1	1	0	0	0	0	0	0	0	0	0	0	0	0	0	1	0
1337	39	M	HISPANIC/LATINO - SALVADORAN	95	20.33	5.96	235	16.77	13.7	50.77	142.2	4.38	7.45	111	152.75	16.67	22.8	44.8	2.1	0.67	664	849.67	30.75	2.88	2204	104.23	94.36	71.71	81.62	17.7	97.15	35.89	0	0	0	0	0	0	0	0	0	0	0	0	0	0	0	0	0
1338	70	M	WHITE	87.5	18.7	2.63	121.5	8.43	17.5	24.5	134.5	5.53	7.45	100.5	313	19.75	12.85	30	1.15	0.6	16	9	56.75	2.68	189	98.71	104.17	65.92	77.17	13.46	98.79	36.71	0	1	0	1	0	0	1	0	0	0	1	0	0	0	0	1	0
1339	63	F	UNKNOWN	48.5	10.38	2.52	37.5	7.78	20.9	22.25	146.25	4.08	9.38	101.25	106	15.75	12.83	28.73	1.17	4.27	26.33	43	45.5	1.43	662	81.11	107.65	59.19	69.65	18.26	97.5	36.83	1	0	0	0	0	1	0	1	0	0	0	0	0	0	0	0	0
1340	88	F	UNABLE TO OBTAIN	50.3	13.65	3.88	238.5	11.95	16.5	34.35	137	4.15	7.9	102	106.5	16.5	11.95	21.45	1	1	22	82	19.5	0.8	305	59.8	133.67	60.08	79.88	20	98.75	36.95	1	0	0	0	0	1	0	0	1	0	0	1	0	1	0	1	0
1341	56	M	WHITE	109	12.4	2.92	300.5	9.45	17.2	30.2	151.5	3.7	7.55	116	115	12.5	15.95	37.48	1.45	0.8	71.5	88.5	9.5	0.6	339	91.77	130.38	81.5	95	21.52	97.3	37.56	1	0	0	0	0	0	0	0	0	0	0	0	0	1	0	1	0
1342	93	M	WHITE	75	7.45	4.44	251.5	13.6	14	43.45	139.33	4.57	9.17	97	131	12.67	45.4	110.18	4.2	0.7	60	53.5	17.67	0.57	295.5	72.15	146.27	88	105.08	30.62	96.04	36.68	0	0	0	1	0	0	0	0	1	0	0	1	0	0	1	1	0
1343	70	M	WHITE	142.4	16.07	4.24	157	11.5	15.73	37.97	135.67	4.93	8	98.33	167.33	17	12.5	29.2	1.2	0.7	23	38	17.33	1.23	175	79.72	106.48	62.65	73.35	17.12	94.59	37.39	0	1	0	1	0	0	0	0	1	0	0	1	0	1	1	1	0
1344	67	F	WHITE	63.95	5.97	3.23	144.33	8.85	14.53	28.47	142.83	4.13	8.28	113.17	91.17	9.5	22.48	54.72	2.08	2.88	120.75	183.5	9.17	0.87	267	85.96	105.56	53.22	68.67	14.11	99.32	36.72	1	0	0	0	0	1	0	0	0	0	1	0	0	0	0	1	0
1345	84	F	WHITE	79.5	15.9	3.68	359	11.7	13.7	33	129	4.3	9	93.33	114	17.5	27.6	39.3	2.7	0.5	43	136	30.5	1.1	480	87.33	98.52	62.26	70.52	24.48	96.15	36.06	1	0	0	1	0	0	0	0	0	0	0	0	0	1	0	1	1
1346	57	M	WHITE	105.2	7.85	2.53	114.75	6.98	18	22.4	138.75	3.48	7.68	109.5	151.25	11.75	14.78	28.63	1.4	2.1	56	141	15	1.08	398	120.4	119.37	67.47	79.23	20.31	98.6	36.94	0	0	0	0	0	0	0	0	0	0	0	0	0	0	0	1	0
1347	72	M	WHITE	99.33	29.93	3.88	174.33	10.77	16.73	34.33	131	4.74	8.04	100.4	149.6	13.8	11.53	29.57	1.07	1.25	43.5	98	29.8	1.98	251	79	131.92	60.46	76.31	22.32	95.96	37.4	1	0	0	0	0	0	0	0	1	0	0	0	0	0	0	1	0
1348	78	M	WHITE	83.5	9.85	4	356	11.7	14.9	35.5	142	4.15	8.85	102	126	16	24.7	61.4	2.47	0.6	23	28	123.33	2.1	175	74.46	98.83	48.83	60.63	19.46	96.27	35.93	0	0	0	1	0	1	1	0	0	0	0	1	0	1	0	1	0
1349	73	M	WHITE	100	14.9	2.41	311	7.4	18.3	26.3	136	3.9	9	96	128	12	33	34.6	3	0.3	7	12	26	3.1	155	99.85	100.88	61.44	72.52	17.88	97.54	36.76	0	1	0	1	0	0	1	0	1	0	0	0	0	1	0	0	0
1350	85	F	WHITE	67.7	5.1	4.15	217	11.6	13.5	35.2	140	4.2	9.3	98	189	12	13	29.9	1.2	1.6	17	14	18	0.8	190	76.13	172.53	74.53	100.93	18.56	95.96	36.61	0	1	0	1	0	0	0	0	1	0	0	1	0	1	0	1	0
1351	55	M	BLACK/AFRICAN AMERICAN	118	17.15	3.51	292.5	9.1	19.65	27	138	4.5	8.75	102	86	14	17.85	32.45	1.6	0.9	42.5	37.5	37	1.45	215	106.88	121.25	64.39	77.86	25.45	96.22	37.7	0	1	0	1	0	0	1	0	0	0	1	1	0	1	0	1	0
1352	82	F	WHITE	81	10.5	4.54	215.5	14.25	13.4	41.8	144.5	3.65	8.4	111	99	19	12.25	32.15	1.1	0.4	19	27	18	0.85	271	95.43	135.42	77.42	96.95	20.57	95.05	36.93	1	0	0	0	0	0	0	0	1	0	0	0	0	1	0	1	0
1353	88	F	WHITE - RUSSIAN	64.7	5.3	3.08	178	8.25	18.75	27.1	138	5.68	10.55	110	85.5	8	12.1	42.55	1.1	0.2	7	14	31.5	1.93	124.5	65.5	114.83	53.56	70.78	19.35	94.88	36.56	0	0	0	1	0	1	1	0	1	0	1	0	0	0	1	1	0
1354	75	M	WHITE	100.4	6.95	4.79	191.5	13.55	14.4	42.95	139	4.8	8.95	104	106	11	12.9	70.95	1.2	0.5	13	18	16.5	1.25	168	74.84	116.08	77.44	89.08	15.92	97.2	37.03	0	0	0	1	1	0	0	0	1	1	0	1	0	1	0	1	0
1355	77	F	WHITE	63.8	9.3	3.34	264	10.45	13.25	30.7	142	3.93	8.27	107.67	117	16.33	13.45	26.9	1.15	0.35	46	78.5	14.33	1.23	360	93.57	166.39	69.14	91.79	19.93	98.21	37.82	0	0	0	0	0	0	1	0	1	0	0	1	0	1	0	1	0
1356	93	F	WHITE	54	27.13	5.46	297.33	15.1	14.33	45	142	3.45	9.13	103.75	159.33	20.25	16.05	121.45	1.45	0.4	8	17	21.67	1.03	239	92.37	166.8	88	107	24.93	95.93	36.09	1	0	0	1	0	0	0	0	0	0	0	0	0	1	0	1	0
1357	78	F	BLACK/CARIBBEAN ISLAND	88.5	10.43	3.03	165.5	7.65	17.33	25.2	138.75	5.02	8.08	101.67	183	18.5	13.25	21.45	1.25	0.6	37	59	28.25	1.9	211	90.6	143	65	87	19	98.6	37.06	1	1	0	0	1	0	0	0	1	0	1	1	0	1	0	1	0
1358	79	M	WHITE	106.3	21.1	3.83	131	10	14	32.8	139.33	4.23	8.15	108	270.67	12.33	20.73	121.53	1.88	0.6	15	27	57.33	2.5	229	85.43	121	44.09	62.43	16.78	98.26	37.72	0	0	1	1	0	0	1	0	1	0	0	0	0	1	0	0	0
1359	57	F	HISPANIC/LATINO - PUERTO RICAN	130.7	26.33	3.77	620	9.98	14.73	32.78	135.25	4.65	8.5	91	189.75	17.25	14.65	28.05	1.35	0.35	160.5	146	60.75	2.75	369	97.07	97.5	73.5	81.5	25.63	97.74	37.17	0	0	0	1	0	0	1	0	1	0	1	1	0	1	0	1	0
1360	74	M	WHITE	95.9	15.7	3.36	173	11	13.35	32.2	140	4.25	8	109	179	19.5	13.2	30.95	1.2	0.6	21	26	23	1.2	288	64.16	124.04	46.42	78.3	23.16	96.11	37.39	1	0	0	0	0	0	0	0	1	0	0	0	0	0	0	1	0
1361	75	M	BLACK/AFRICAN AMERICAN	68.8	22.93	4.53	141	13.13	14.47	39	132.33	4.2	7.95	101	205.67	14.33	14.4	67.7	1.3	2.15	310.5	686	34.33	2.13	679	138.87	106.22	75.78	85.83	32.57	95.52	37.71	0	1	0	1	0	0	0	0	0	0	1	1	0	0	0	1	0
1362	81	F	UNKNOWN	93.7	9.45	2.71	518	7.55	15.2	24.3	137	3.75	8.8	108	125.5	10	11.5	27.9	1.1	0.6	31	23	14	0.55	189	82.41	115	59.76	76.74	23.59	99.26	36.99	0	1	0	1	1	0	0	0	0	0	1	0	0	1	0	1	0
1363	83	M	WHITE	111.1	13	4.03	248	11.1	14.7	36.8	142	4.2	8.9	101	78	17	12.2	33.2	1.1	0.3	34	42	14	0.8	302	112.64	122.04	87.92	98.44	19.44	92.83	36.8	0	0	0	1	0	1	0	0	0	1	0	0	0	1	0	0	0
1364	82	M	WHITE	80	26.55	3.72	312.25	11.5	13.33	33.7	145.83	3.62	8.33	118.17	355.5	20.17	14.4	28.3	1.3	0.1	33	77	35	2.12	387	95.67	115.5	55.88	69.66	16.88	98.4	37.13	1	1	0	0	0	0	0	0	1	0	1	0	0	1	1	1	0
1365	71	M	BLACK/AFRICAN AMERICAN	86.5	22.23	2.56	322.67	7.5	13.6	23.5	136.5	4.9	8.15	102	165.5	16	42.03	33.8	3.9	1.25	57	98.5	93.5	4.7	345	90.6	120.62	63.52	80.03	19.53	96.87	37.38	0	1	0	1	0	0	1	0	1	0	0	0	0	1	1	1	0
1366	67	F	WHITE	56.7	17.85	3.6	105.5	11.65	20.4	34.95	141	4.43	8.4	109.33	115.33	12	26	35.3	2.4	7.55	16.5	83.5	15.33	0.5	767	88.96	127.46	69.42	87.21	18.46	95.04	37.1	1	0	0	0	0	0	0	0	0	0	0	0	0	0	0	1	0
1367	75	M	OTHER	65.7	4.65	4.13	87.5	11.4	14.1	36.1	141	4	8.65	106.5	134.5	11	14.75	28.2	1.4	0.7	26	30	10	0.95	210	60.66	144.73	69	86.86	17.9	99.9	36.61	1	0	0	0	0	1	0	1	1	0	0	0	0	0	0	1	0
1368	74	F	WHITE	68.2	8.3	2.64	351	7.15	14.95	24.4	136	4.6	8.6	105	315	11	12.65	64.58	1.18	0.4	17.5	14.5	25	0.4	103	81.08	127.27	60.2	79.47	21.08	97.36	36.92	0	1	0	0	0	0	0	0	1	0	0	0	0	0	0	1	0
1369	90	M	WHITE	83.8	6.55	2.75	197	10	15.7	29.65	140	3.9	8.35	107.5	110	11.5	21.3	26.7	2	0.8	30	31	34	1.35	224	85.93	116	65.96	76.96	21.85	95.88	36.44	0	0	0	0	0	0	1	0	1	0	0	0	0	0	0	0	0
1370	98	F	WHITE	50.4	14.7	5.73	240	12.25	20.95	39.5	135.5	3.85	7.15	100	138.5	19	57.6	39.8	5.3	1.7	28	83	45.5	1.95	446	93.93	88.44	51.31	62.77	20.07	98.61	36.78	0	0	0	1	0	1	1	0	1	0	0	0	0	0	0	0	0
1371	59	M	WHITE	58.6	4.73	3.44	136.33	9.73	15.3	32.93	143.33	3.67	7.93	105.67	141.67	19.67	11.6	69.5	1.07	0.5	21	71.5	11.67	3.23	473	92.86	67.56	31.88	39.16	20.91	98.17	36.74	0	0	0	1	0	0	0	0	0	0	0	0	1	1	0	0	0
1372	70	M	BLACK/AFRICAN AMERICAN	92.2	13.37	2.63	367.33	7.37	15.13	24	139.67	4.6	8.93	103.67	121.67	13.33	20	28.45	1.8	0.45	38	13.5	57.33	2.67	301.5	81.04	107.13	66.21	78.67	16.83	99.69	37.06	1	1	0	1	0	0	1	0	1	1	0	1	0	1	0	1	1
1373	86	F	UNKNOWN	50.65	10.88	3.39	270.4	8.18	17.8	27.74	140.6	4.68	8.14	106.2	139.4	9.8	15.22	25.06	1.4	0.7	8	22	21.4	0.82	224	68.15	107.86	58.71	73.07	24.32	99.52	36.77	0	0	0	1	0	0	0	0	0	1	0	0	0	0	0	1	0
1374	66	M	WHITE	88.6	10.25	4.69	227	13.9	14.65	41.6	140	4.55	9	107.5	124.5	13.5	14.55	34.3	1.25	0.6	40	25	30.5	1.25	339	93.36	89.67	64.19	69.79	18.89	97.81	35.99	1	0	0	1	0	0	0	0	0	0	0	1	1	1	0	1	0
1375	89	F	WHITE	50.8	36.2	3.44	170	10.2	14.8	30.9	142	3.7	7.2	113	154	16	15.4	73.3	1.4	0.4	10	29	22	1.3	210	111.36	107.71	57.54	69.63	28.68	96.17	36.94	1	1	0	1	0	0	0	0	1	0	0	0	0	1	1	1	0
1376	82	F	WHITE	77.9	5.4	2.6	151.5	8.25	19.35	25.45	137.5	4.45	8.6	96	203	16.5	36.6	57	3.9	1.9	15	28	71	2.75	210	88.19	118.54	64.5	76.81	15.38	99.92	36.78	0	1	0	1	0	0	1	0	0	0	0	0	0	0	0	1	0
1377	75	M	WHITE	97	4.01	2.68	92.14	7.36	16.17	23	133.67	4.73	8.6	88	156.33	13.67	23.93	31.47	2.23	1.1	11	23	128.67	3.4	129	75.07	110.75	58.96	73.79	18.25	95.96	36.65	0	1	0	1	0	0	1	0	1	0	0	0	0	1	0	1	0
1378	66	F	WHITE	97	15.13	4.27	246.5	12.74	12.83	37.28	135.75	4.05	9.15	95.5	154.25	14	13	38.43	1.23	0.47	18	43	14.5	0.95	595.33	114.36	158.33	113.33	122	20.21	97.57	35.83	0	1	0	1	0	0	0	0	1	1	0	1	0	1	0	1	0
1379	51	M	UNKNOWN	84.2	15.35	5.17	158	15.95	14.05	46.6	138.75	4.78	8.77	108	238.5	17.25	11.4	61.77	1.1	0.8	281	352	30	1.55	452	104.47	116.33	72.67	83	20.83	95.23	37.1	0	1	0	1	0	0	0	0	1	0	0	1	0	1	0	1	0
1380	74	M	WHITE	120	8.6	2.91	215	9.85	16.25	28.7	134.5	3.95	8.35	96.5	160.5	12	21.8	93.85	2.05	1.1	24	45	37	1.8	183	61.08	114	67.6	79.8	17.35	99.27	36.08	0	1	0	1	0	0	1	0	1	0	0	0	0	0	0	1	0
1381	75	M	WHITE	76.1	11.87	3.03	247.33	9.4	13.1	27.87	151	4.1	8.5	110	187	17	14.9	48	1.4	1.3	25	72	30	1.1	434	90.57	104.3	60.26	70.78	21.96	98.35	36.92	0	0	0	1	1	0	0	0	1	0	0	1	0	1	0	1	0
1382	79	F	HISPANIC OR LATINO	75.5	7.7	3.39	172.5	10.55	16.4	31.75	150	3.75	8.1	113.5	137.5	18	23.6	29.75	2.25	0.3	32	58	40.5	1.6	301	68.77	165.46	77.83	97.5	20.23	95.38	36.52	0	1	0	1	0	0	1	0	0	0	0	0	0	0	0	0	0
1383	72	F	BLACK/AFRICAN AMERICAN	86	10.1	3.31	251.5	8.5	15.65	26.5	142	3.55	8	113	202.5	13.5	14.7	24.4	1.3	0.2	21	20	42	3.4	212	76.12	191.5	87.75	114	15.4	100	36.28	0	1	0	1	0	0	1	1	1	0	1	0	0	1	0	1	0
1384	60	F	WHITE	102.7	14.9	3.87	433	11.9	13.4	36.5	141.5	3.75	9.45	95	151	13.5	18.4	33.3	1.7	0.4	28	23	20	0.65	202	66.04	112.8	65.36	76.24	19.27	92.73	36.61	0	0	0	0	0	0	0	0	0	0	1	0	0	1	0	1	0
1385	68	M	WHITE	95.3	15.27	3.8	275.33	11.37	15.83	34.93	140.75	4.3	10.43	96	199.5	25.75	15.18	48.98	1.43	0.65	105	188	58.5	8.35	308	70.15	105.22	55.5	71.13	14.5	95.08	37.42	0	1	0	1	0	0	0	1	1	0	0	0	0	1	0	0	1
1386	75	F	WHITE	79	21.83	3.4	374.67	8.1	18.27	27.37	135.33	4.53	8.7	97	122	15.67	15.53	30.4	1.43	2.1	18.67	27.67	36.67	1.1	242	58.15	102.88	54.48	66.76	18.26	97.57	36.71	1	0	0	0	0	0	0	0	1	0	0	0	0	0	0	1	0
1387	74	M	BLACK/AFRICAN AMERICAN	85	4.4	3.3	61.67	7.53	22.3	26.5	144	3.75	9.1	113.5	94	12.5	13.8	40.3	1.3	0.2	10	17	47	4.15	190	63.21	157.12	52.33	78.18	15.74	99.64	36.5	0	1	0	1	0	0	1	0	1	0	0	1	0	1	0	1	0
1388	63	F	WHITE	155.3	7.9	3.12	199.5	8.55	15.6	28.9	143.67	4.97	8.47	105.67	121.33	17	11.4	27.4	1	0.25	6	9.5	95.67	5.83	258	68.62	138.48	59.6	78.36	19.31	95.19	36.48	0	1	0	1	0	0	1	0	1	1	0	0	0	1	0	0	0
1389	73	M	WHITE	93.2	6.6	3.01	133.5	8.45	16.8	26.3	137.67	5.73	7.85	106	107	18.67	44.1	56.1	4.9	0.3	171	150.5	130.67	2.3	258	64.94	107.48	67.9	77	15.97	99.47	35.94	0	0	0	1	0	0	1	0	0	0	0	1	0	0	0	1	0
1390	73	M	UNKNOWN	81	18.6	3.71	142	12.1	14.2	36.1	138	4	8.8	101	106	19	15.5	26.9	1.4	1	20	25	22	1.4	177	60.72	112.2	57.52	73.52	19	95.56	36.9	0	0	0	1	0	0	0	0	1	0	0	0	0	1	1	1	0
1391	54	M	UNKNOWN	66.4	10.6	3.96	111	13.1	12.6	37.7	138.5	4.05	7.4	108.5	90.5	14	10.3	28	1	0.5	51	76	5.5	0.7	251	94.88	132.25	80.5	94	16.88	97.83	37.08	0	0	0	0	0	0	0	0	0	0	0	0	0	0	0	0	0
1392	55	M	UNKNOWN	96.1	20.4	3.64	225	10.88	13.63	32.8	140	4.05	9.5	109.5	105	13	12.33	42.97	1.1	0.4	31	44	12.5	0.8	156	73.07	150.04	78.96	77.32	16.32	98.17	37.03	1	0	0	0	1	0	0	0	0	0	0	0	0	1	0	1	0
1393	65	F	BLACK/AFRICAN AMERICAN	86	8.8	4.38	151.5	9.6	16.25	31.1	137	4	9	102.5	224	17.5	18.4	73.25	1.65	0.7	16	36	13.5	1.1	292	52.23	121.37	51.96	68.33	17.74	98.8	36.89	0	1	0	1	0	0	0	0	1	0	0	0	0	0	0	1	0
1394	82	M	BLACK/AFRICAN	95.5	8	4.13	134	11.7	13.8	35.3	145	3.57	9	111	137.33	16.67	15.43	29.33	1.4	1	17	25	11	1.03	271	67.12	151.63	81.75	101.17	17.74	98.73	37.16	1	0	0	0	1	0	0	1	1	0	0	0	0	0	0	1	0
1395	66	F	WHITE	62.3	4.75	3.09	71	10.65	17.35	32.15	137.33	5.18	7.97	114	169	13.67	21.6	54.8	2.05	3.4	37	45	31.67	2.17	281	83.61	108.3	56.74	69.61	18.04	99.26	36.2	0	0	0	1	0	0	0	0	0	0	1	0	0	0	0	1	0
1396	83	F	UNKNOWN	66	13.37	2.86	89.67	8.35	15.7	24.6	131	3.6	7.7	101	108	7	24.3	71.22	2.22	1.15	39	143	36	1.2	378	115.84	119	60.13	73.25	22.47	96.76	36.89	0	1	0	1	0	0	0	1	0	0	0	1	0	1	0	1	0
1397	82	F	WHITE	100	28.03	2.71	385.43	8.27	15.67	25.13	133.86	5.4	7.63	97.14	245.43	15.86	14.23	28.23	1.33	1	120	114	26.43	1.7	397.5	80.26	104.97	58.9	72.46	15.42	97.38	36.52	0	0	0	1	1	0	0	0	1	1	0	0	0	0	0	0	0
1398	65	F	HISPANIC/LATINO - COLUMBIAN	68.2	19.2	2.33	341.5	7.75	29.85	24.75	136	4.37	9.6	96.67	140.67	15.67	15.25	40.35	1.4	11.03	229	355.67	32	1.53	767	96.71	102.48	47.96	64.2	26.13	95.63	37.89	0	0	0	1	1	0	0	0	1	0	1	0	0	1	1	0	0
1399	71	M	WHITE	108.3	1.7	2.97	162	9.5	18.6	28.6	141.5	3.55	8.75	103.5	231	15	12.3	30.55	1.1	0.7	82	65	25.5	1	466	85.48	155	74.04	92.83	23.6	94.76	37.38	0	0	0	1	0	0	0	0	0	0	1	0	0	1	0	1	0
1400	41	F	WHITE	64	31.73	2.87	321.25	9.33	18.73	28.58	140	4.45	7.03	111	225	20.75	35.93	91.93	3.83	3	111	339.5	24.25	1.38	434.5	104.31	105.33	37.67	53.83	23.1	97.69	36.88	0	0	1	1	0	0	0	0	0	0	1	1	0	0	0	0	0
1401	59	M	WHITE	77.2	30.8	2.97	321.5	7.6	21.15	26.05	138.67	4.6	8.2	94.67	201.33	12.33	14.55	41.55	1.3	0.35	14	23	59	1.83	493.5	72.44	128.96	60.04	79.35	18.8	95.84	36.69	0	0	0	1	1	0	0	0	0	1	1	0	0	1	0	1	0
1402	74	M	UNABLE TO OBTAIN	83	18.68	3.16	281.25	10.05	16.35	31.68	138	4.42	7.94	100	129.6	20.2	28.28	36	2.58	1.73	1650.33	1535.33	41.2	3.72	1059.33	106.62	98.17	64.96	72	18.38	95.36	36.78	0	0	0	1	0	0	0	0	1	0	1	0	0	0	0	0	0
1403	91	M	WHITE	85.3	9.1	4.75	283	11.4	16.6	37.4	144	3.4	8.3	107	105	11	13.7	27.9	1.3	0.9	8	14	14	0.7	163	61.86	125.68	58.86	78.82	17.76	96.66	36.65	1	0	0	0	0	1	0	0	0	0	0	0	0	0	1	1	0
1404	90	F	UNKNOWN	46.65	9.65	3.71	158.5	11.4	13.05	35.5	144	4.3	8.85	110.5	131.5	13	14.6	25.95	1.35	0.95	20	35	23.5	0.75	355	99.35	122.04	77.08	87.68	17.84	98.8	36.87	0	0	0	1	0	0	0	0	0	0	0	0	0	1	0	1	0
1405	89	F	WHITE	67	8.23	2.61	39.75	7.88	19.73	23.33	139.25	3.98	7.05	112	122	14.25	13.8	28.4	1.2	1.05	39.5	36.5	20	1.25	428.5	78.03	107.59	49.68	63.38	18.06	97.35	37.55	1	0	0	0	0	1	0	0	0	0	0	0	0	0	0	0	0
1406	83	F	WHITE	67.65	8	2.95	147	8.88	15.08	26.83	143	3.6	8	107	99	12	11.9	54.25	1.1	0.5	52	48	10	0.7	258	81.25	121.11	61.07	77.82	18.42	95.48	36.89	0	0	0	0	0	0	0	0	0	1	0	0	0	0	1	1	0
1407	57	M	WHITE	128.8	7.1	4	175	13.6	13.6	39.8	140	4.1	8.6	106	87	15	17.5	77.3	1.55	1.4	18	36	21	1.2	197	92.77	116.38	84.67	92.25	18.54	95.38	36.45	1	0	0	1	0	0	0	0	0	0	0	1	0	0	0	1	0
1408	85	M	WHITE	75	31.8	3.42	225	10.1	14	30.75	139	3.6	7.9	106	128	14	30.3	37.5	3	0.85	18	22	38	1.3	269	84.57	99.5	58.59	68.27	22.43	96.96	37.11	0	0	0	1	0	0	0	0	0	0	0	0	0	0	0	1	0
1409	57	M	BLACK/AFRICAN AMERICAN	118.93	8.4	4.78	209	13.65	14.95	43.1	133	5.25	8.87	97	223.5	17.67	10.5	30.7	1	0.4	44	41	38	1.67	433	80.92	115.17	67.65	78.52	13.8	93.58	36.72	0	1	0	1	0	0	1	0	1	0	1	1	0	0	0	1	0
1410	86	M	UNKNOWN	69	6.5	3.7	163	11.6	14.2	38.8	145	4.6	8.9	105	135	11	10.9	38.3	1	0.3	23	25	34	0.7	297	53.88	102.33	52.13	67.71	19.29	96.96	36.73	1	0	0	0	0	0	0	0	0	1	0	0	0	1	0	1	0
1411	76	M	WHITE	59.8	7.85	3.71	109.5	9.3	22.7	31.95	140	3.8	9.1	103	91	11	15.75	58.3	1.4	0.3	12	12	23	0.8	439	62.21	93.13	62.43	72.26	19.22	95.43	36.53	0	0	0	0	0	1	0	0	0	0	1	0	0	0	0	0	0
1412	85	F	WHITE	68.4	15.4	3.79	209	11.1	15.1	33.8	135	4.8	8.3	104	112	11	21.2	31.5	1.9	1	15	28	22	0.9	218	99.04	110.9	61.1	72.4	20.42	95.65	36.84	0	0	0	1	0	0	0	0	0	0	0	0	0	0	0	1	0
1413	76	M	WHITE	57.3	7.15	3.88	278	11.7	14.15	32.8	135.5	3.95	9.6	100.5	143.5	16	55.55	97.7	5.5	0.2	19	28	24	0.95	190	91.64	122.72	70.04	80.92	22.92	96	36.49	1	0	0	0	0	0	0	0	0	1	0	0	0	0	0	1	0
1414	74	M	WHITE	69.9	14.25	4.28	192	11.35	15.95	36.3	140.5	4.7	9.15	107.5	136.5	18	13.8	29.45	1.3	0.9	12	37	35.5	0.85	195	77.89	102.56	58	68.04	16.19	96.41	37.07	0	1	0	1	0	0	0	0	0	0	0	0	0	1	0	0	0
1415	80	M	WHITE	138	22.35	5.29	199	14.25	15.4	45.1	136.67	4.37	9.23	99.33	124	13	15.65	30.6	1.4	1.3	15	31	28	1.9	335	62	116.52	60.83	76.41	20.93	94.97	37.63	1	1	0	0	0	1	0	0	1	1	0	0	0	0	0	0	0
1416	77	M	WHITE	104.8	16.53	3.87	90	10.95	13.43	36	138.5	4.03	8.85	104	128	12	15.83	27.23	1.47	0.35	18	53.5	13.33	0.87	245	86.44	105.36	67.29	69.05	18.23	94.65	37.14	1	1	0	0	0	0	0	0	1	0	0	0	0	1	1	1	0
1417	81	F	WHITE	78.7	10.6	3.8	146	12	13.1	35.1	141	3.95	9	109	170	11	16.1	30.3	1.5	0.8	60	67	17	0.8	210	77.93	136.68	73.65	92.68	14.16	99.56	37.77	1	0	0	0	0	1	0	1	0	0	0	0	0	0	0	1	0
1418	91	M	WHITE	47.6	9.45	3.22	160	9.8	12.75	30.5	143	4.1	7.3	112	141	8.67	13.3	27.1	1.2	0.2	32	75.5	35	1.17	288	71.76	121.16	49.89	70.84	16.33	97.44	36.5	0	0	0	1	1	1	1	0	0	0	1	1	0	1	0	1	0
1419	72	M	UNKNOWN	76.13	14.65	3.38	205	10.4	18.9	31.53	139.67	4.23	8.47	107.67	124.67	21	38.3	39.6	4	0.85	90.5	90	91	4.73	286	69.5	104.7	71.2	80.89	20.85	91.04	35.11	0	0	0	1	1	0	1	0	0	0	0	0	0	1	0	1	0
1420	52	F	WHITE	81.1	8.9	4.2	200	12.3	12.5	37.1	138	3.5	9.1	104	118	9	13.6	30.2	1.2	0.5	44	33	12	0.9	187	97.44	119.12	82.96	93.77	18	97.41	36.68	1	0	0	0	0	0	0	0	0	0	0	0	0	0	0	0	0
1421	87	F	WHITE	65.8	15.3	3.36	275	10.1	15.5	30.8	134.5	4.4	10.1	94	77	25	26.2	34.65	2.35	0.8	37	39	41	1.95	238	43.58	135.64	43.84	64.92	31.85	94.46	36.77	0	0	0	1	0	1	1	1	0	0	0	0	0	0	0	0	0
1422	81	M	UNKNOWN	84.1	25.7	3.6	398	10.55	16.15	33	139	3.7	8.87	101.67	161.67	16	28.1	150	2.55	0.35	141	157	45.33	0.73	436.5	62.22	104.58	43.33	58.08	16.67	99	36.44	1	0	0	0	0	0	0	0	0	0	0	0	0	1	0	0	0
1423	78	F	WHITE	56.95	13.07	3.28	140.44	9.53	15.82	30.52	137.33	4.7	9.2	102	126.67	9.67	11.85	73.78	1.1	0.65	6	17.5	43.33	2	185	95.47	117	57.8	74.4	25.94	96.79	36.73	0	0	0	1	0	0	1	0	1	0	0	0	0	1	0	1	0
1424	71	F	HISPANIC/LATINO - PUERTO RICAN	67.7	10.1	2.64	177.5	9	17.88	27.88	132.5	4.48	8.6	90	124.33	18.67	16.35	25.83	1.53	1.88	39.75	140.5	20.67	4.28	366	85.94	93.61	56.65	71.04	19.68	92.43	36.54	0	1	0	1	0	0	1	0	0	0	0	0	0	0	0	0	0
1425	70	F	WHITE - RUSSIAN	77.8	29.67	4.58	522	15.67	14.1	47.27	148.5	3.5	9.15	110.5	130.5	13.5	13.7	28.9	1.3	0.4	19	25	29.5	0.55	293	96.68	117.67	72.42	85.79	20.5	98.64	37.08	0	0	0	0	0	0	0	0	1	0	0	0	0	1	0	1	1
1426	62	M	PORTUGUESE	50.9	11.77	3.18	336.33	9.07	16.47	28.57	140.33	3.77	7.6	105.67	86	13.67	11.63	53.36	1.07	0.3	14	23	8.67	0.8	243	99	108.36	65.76	75.16	21.73	94.12	36.77	0	0	0	0	0	1	0	0	0	0	0	0	0	1	0	1	0
1427	75	M	WHITE	89.8	8.7	4.17	375.5	12.05	15.85	39.75	141.5	4.35	8.65	104.5	102	14	15.2	31.4	1.4	0.6	23	22	14.5	0.65	302	76.5	110.53	64.59	75.12	22.71	94.76	36.75	1	0	0	0	0	0	0	0	1	0	1	0	1	0	0	0	0
1428	82	M	WHITE	72	11.34	4.12	194.4	11.78	13.6	35.46	138.6	3.3	9.04	95.8	146.4	12.4	14.1	91.63	1.3	1.1	12	24	26	1.38	244	56.59	103	57	69.75	23.96	95.96	36.89	1	0	0	0	0	1	0	0	1	0	0	0	0	0	0	1	0
1429	86	M	ASIAN - SOUTH EAST ASIAN	65.8	5.98	2.16	148.75	7.08	19.65	21.78	139.67	3.97	7.53	99.33	228.33	11.33	13.1	27.7	1.2	0.7	36	26	79.33	2.3	325	89.84	102	62.28	75.08	20.96	97.46	36.5	0	1	0	1	0	0	1	0	1	1	1	0	0	0	0	1	0
1430	67	M	WHITE	86.8	12.4	2.5	157	8	17	24.7	140	3.9	8.5	107	83	6	18.2	30.1	1.7	0.4	14	19	15	1.2	148	67.67	113.25	66	79.75	21.04	98.5	37.08	0	0	0	0	0	0	0	1	1	0	1	0	0	0	0	0	0
1431	91	M	UNKNOWN	76.4	12.2	4.14	268	13.8	14.7	41.8	140.5	3.8	8.2	101	104	14	13.9	31	1.3	1.9	17	43	30.5	0.75	254	98.08	98.44	60.48	71.8	27.24	92.8	36.8	0	0	0	0	0	0	0	0	0	1	1	0	0	0	0	0	0
1432	81	F	WHITE - OTHER EUROPEAN	48.8	9.95	2.67	314.25	7.58	19.25	25.08	138	5.27	9.13	102.67	89.33	8.33	11.9	28.4	1.1	0.3	12	9	64	1	120	97.84	119.17	72.33	86.42	23.52	98.8	36.76	0	0	0	1	0	0	0	0	0	0	1	0	0	0	0	1	0
1433	66	M	PATIENT DECLINED TO ANSWER	69.5	11.4	4.25	155.8	12.7	12.74	38.44	138.67	4.33	8.83	108.5	113.67	9.5	14.03	33.13	1.27	1.8	86.5	224	21.25	1.3	720	74.84	120.38	67.54	84.23	19.24	97.76	36.69	0	0	0	0	1	1	0	0	0	0	0	0	0	1	0	1	0
1434	80	M	WHITE	72.4	25.2	3.45	185.5	10.15	19.65	31.8	135.5	4.4	8.35	102.5	103	12.5	14.55	27.3	1.35	1.1	8	9.5	28.5	1.45	426	110.92	106.42	65.42	79.42	15.56	96.42	36.63	0	0	0	1	1	1	1	0	1	0	0	0	0	0	1	1	0
1435	64	M	WHITE	101.1	28.5	4.99	209.5	12.95	17.3	41.75	134.75	4.78	9.38	101	200.25	11.5	15	26.5	1.4	1.05	23.5	34.5	28.75	1.38	668	113.78	125.5	70.18	84	20.7	95.26	36.81	0	1	0	1	0	0	1	0	0	1	1	0	0	1	1	1	0
1436	82	F	WHITE	71	7.8	2.69	134	8.63	15.6	27.07	137	4.4	7.8	102	146	12	13.5	32.9	1.2	0.6	14	25	11	0.7	164	71.9	97.41	68.36	78.13	20.03	97.29	36.33	1	0	0	0	0	0	0	1	1	1	0	1	0	0	0	0	0
1437	65	F	BLACK/AFRICAN AMERICAN	86.05	6.83	2.15	23.5	7.1	16.1	20.83	122.67	3.1	7.43	72.33	129.67	10	17.6	32.3	1.6	1.45	8.5	17	12.67	1.2	172.5	71.89	101.68	63.28	75.44	16.71	96.54	36.54	0	1	0	1	0	1	1	0	0	1	0	0	0	0	0	0	0
1438	83	M	WHITE	85	7.2	4.35	147	14	13.8	42.1	142.25	4.05	8.55	107	184	10	12.8	33.3	1.2	1	21	22	23.5	0.95	270	76.84	151.83	89.04	101.42	15.58	99.61	37.3	1	1	0	0	0	1	0	0	1	0	0	1	0	0	0	1	0
1439	73	F	WHITE	75	9.5	3.69	100	11.4	16.5	34.5	144	3.5	8.15	102.5	108	16.5	11.3	30.3	1	1.9	16	38	15.5	0.75	495	91.95	150	78.24	94.78	17.81	97.89	37.4	1	0	0	0	0	0	0	1	0	0	0	1	0	1	0	1	0
1440	76	M	UNKNOWN	75.65	12.4	2.5	181.75	7.93	15.88	24.4	137.5	4.9	8.3	103	136.75	19	26.28	38.35	2.4	4.07	722.33	1285	49.67	1.67	1621.5	57.91	143	72.8	87.4	16.46	97.91	35.96	0	0	0	0	0	0	0	0	0	0	0	0	0	1	0	0	0
1441	73	F	WHITE	57.75	7.57	3.52	77.67	11.1	16.37	33.8	144.67	4.17	8.3	112	132	12	12.8	29.97	1.2	0.1	15	34	10	0.65	403	78.27	139	48.6	71	13.23	96.88	37.56	1	1	0	1	0	0	0	0	1	0	0	0	0	1	1	1	0
1442	93	F	WHITE	57.2	12.3	3.45	199	10.3	12.7	32.6	139	4.9	9.2	104	98	19	9.8	25.8	0.9	0.2	15	19	26	0.8	236	87.96	152.42	79.17	98.71	17.25	94.54	36.51	1	1	0	0	0	0	0	0	0	0	0	1	0	1	0	0	0
1443	92	F	WHITE	79.4	26.08	4.97	143.5	12.83	16.45	41.25	134	4.03	8.73	101	147.67	17	15.27	25.57	1.4	1.95	849	1475	22.33	1.2	755	97.24	99.32	54.32	64.92	21.5	96.64	36.58	1	0	0	0	0	0	0	0	1	0	0	1	0	1	0	1	0
1444	81	M	BLACK/AFRICAN AMERICAN	60.3	19.07	2.65	385.67	8.27	17.43	27.93	154.33	3.63	8.6	111	123.33	11.67	11.85	32.5	1.1	0.25	103	127	65.67	1.33	492.5	108.42	128.5	87.38	100.12	36.23	96.83	36.87	1	0	0	0	0	0	0	0	1	0	0	0	0	1	0	1	0
1445	49	M	WHITE	111	17.7	3.45	74.67	10.98	16.32	27.11	131.5	5.25	6.93	91.33	115.5	22.83	20.99	41.05	1.97	6.58	1909.25	4536.75	104.83	3.08	8519.75	103	125.5	70.5	90.6	22.23	94.41	35.62	1	0	0	0	1	0	0	0	0	0	1	0	0	0	0	0	0
1446	74	F	WHITE	96	12.8	3.26	485	9.1	17.8	31.65	145	3.6	7.8	112	197.5	14	48	57.48	5.4	0.4	12	19	32.5	1.65	220	92.56	99.15	50.38	62.68	23.76	96.3	36.01	1	1	0	1	0	0	0	0	1	0	0	0	0	1	0	1	0
1447	91	F	WHITE	64.7	24.7	3.34	173.33	8.93	16.33	29.27	134	4	9.2	88.33	183.33	20.67	28.53	27.15	2.6	0.4	52	87	155.67	2.23	352	97.27	104.63	42.42	57.77	29.07	97.59	36.59	0	0	0	1	0	0	0	0	0	0	0	0	0	1	0	1	0
1448	87	F	WHITE	106.2	14.05	3.03	163	9.95	13.4	29.85	139	4.1	7.87	99	131	7	13	39.4	1.2	0.5	26	26	27.67	0.57	380	58.2	97.71	50.38	61.04	15.04	96.84	36.57	0	0	0	1	0	0	0	0	0	0	0	0	0	1	0	1	0
1449	64	F	WHITE	80.8	6.84	5.08	92	14.43	15.9	43.27	141.5	4.17	8.15	117	142	7.5	18.68	80.3	1.73	0.6	15	26	14	0.5	214	65.37	102.36	56.95	63.86	18.24	99.26	36.94	1	1	0	0	0	0	0	0	1	0	0	0	0	1	1	1	0
1450	64	M	WHITE	100.5	13.25	4.88	198.5	14.8	15.2	43.4	140.33	3.9	8.9	99.67	111.67	14	31.1	27.55	3.05	0.75	215.5	924	54.67	2.93	642.5	90.81	95.96	60	68.37	20.87	93.94	36.5	1	0	0	1	0	0	0	0	1	0	0	0	0	0	0	1	0
1451	86	M	WHITE	65.9	10.5	3.28	221	8.8	15.3	27.4	132.8	3.76	8.98	98	162.8	13.8	31.8	35.1	2.9	0.3	28.5	25	14	1	228	79.65	98.83	62.48	74.17	20.38	96.19	36.49	0	1	0	1	0	0	0	0	0	1	0	0	0	0	0	0	0
1452	76	F	WHITE	77.1	5.75	3.53	160	11	12.5	33.8	137.5	3.65	9.2	102.5	110.5	11	11.35	43.38	1.05	0.55	21.5	30	12.5	0.6	185	64.56	99.58	61.17	73.21	18	96.84	36.6	1	0	0	0	1	0	0	0	1	0	0	1	0	1	0	1	0
1453	62	F	HISPANIC/LATINO - DOMINICAN	109.73	26	4.05	241.5	11.05	15.8	37	139.5	4.25	7.2	106.5	285.5	19	13.9	26.5	1.3	0.45	8.5	17.5	30	2.3	245.5	126.95	113.39	65.58	75.93	21.11	97.76	38	0	1	0	1	0	0	0	0	0	0	1	0	0	1	1	1	0
1454	57	M	UNKNOWN	94	5.5	4.11	94	13.17	14.9	41	144	4	7.8	120	130	8	10	32.7	0.9	0.2	13	26	9.5	0.7	394	63.72	130.4	76.52	89.24	15.36	97.8	37.06	0	0	0	1	0	0	0	0	0	1	0	0	0	0	0	0	0
1455	71	M	WHITE	79.5	14.16	3.75	190.6	12.36	13.28	37.64	139.4	4.86	8.08	108.2	194.8	17	35.7	83.72	3.23	1.76	47.6	84.6	44.4	2.44	474.25	96.68	99.71	74.57	88.86	23.26	98.37	36.61	0	0	0	1	0	0	1	0	1	0	0	1	0	1	0	1	0
1456	72	M	WHITE	98.6	10.1	3.82	216.5	11.1	15.2	31.63	136	3.5	8.25	99	189	15	22.85	28.1	2.2	0.7	23	18	8.33	0.83	236	62.57	160.21	61.92	86.29	15.74	96.52	36.21	1	1	0	0	0	0	0	1	1	0	0	1	0	0	0	1	0
1457	73	M	WHITE	51.8	7.5	2.41	116	8.3	14.5	26	138.5	4.2	8.3	105	118.5	6.5	13.05	28.55	1.2	0.85	24	46.5	13.5	0.45	183	79.04	124.38	83.08	95.38	28.24	96.56	36.73	0	0	0	1	1	0	0	1	0	1	0	0	0	0	0	1	0
1458	60	M	UNKNOWN	99.6	11.4	4.55	219	13.8	12.6	39.8	121.33	3.83	9	87	146	16	12.3	35.1	1.1	0.8	16	29	4	0.67	235	66.47	115.35	60.29	73.26	16.21	98.48	37.15	0	0	0	0	0	0	0	0	0	0	0	0	0	1	0	1	0
1459	48	M	HISPANIC/LATINO - PUERTO RICAN	92.2	12.55	3.79	120.5	11.1	16.9	34.65	141.5	4.1	8.05	108	121	7.5	13.5	28.35	1.25	1	43.5	28	23	0.6	440	104.28	111.16	74.44	82.08	21.04	93.44	36.48	1	1	0	0	0	0	0	0	0	0	1	0	1	0	0	1	0
1460	79	M	UNKNOWN	85.5	15.23	4	117.5	13.43	15.38	40.45	139.2	5.16	9.6	98.4	118.4	20	76.8	34.48	7.18	1.8	1070.33	1829	59.4	3.52	1196.67	80.15	119.6	82.52	95.84	19.8	93.92	36.42	0	0	0	1	0	0	1	0	0	0	1	0	0	0	0	1	0
1461	69	M	WHITE	96.5	7.8	2.72	126.33	9.2	14	25.77	139	4.2	7.3	111	81	7	15.27	38.47	1.33	0.6	13	24	17	0.75	191	88.68	103	68.73	69.2	13.73	98.1	37.89	0	0	0	0	0	0	0	0	0	0	0	1	0	1	0	1	0
1462	79	M	WHITE	73.2	5	2.39	127	7.7	13.4	24.1	140.5	4.6	8.4	100	172	14	13.1	26	1.2	0.3	10	15	40.5	4.8	164	63.3	123.95	58.14	77.05	18	95.43	36.82	0	0	0	0	1	0	1	0	1	0	0	0	0	1	0	1	0
1463	53	M	WHITE	83.2	9.8	2.9	129.5	9.35	15.75	29.65	135.5	5.3	8.05	96	93.5	17	14.6	25.8	1.3	0.4	13	22	34.5	5.9	234	78.58	123.82	64.18	81.41	18.25	96.13	37.29	0	1	0	1	0	0	1	0	1	0	1	0	1	1	0	1	0
1464	86	M	UNKNOWN	67.2	19.7	3.34	80	10.5	14.15	33.35	142.2	4.9	7.72	108.8	113.6	18.6	17.73	38.23	1.6	1.17	319.33	218.67	58.4	3.9	268	59.33	88.64	44.38	62.5	16.93	99.64	36.63	0	1	0	1	1	1	1	0	0	0	1	0	0	1	0	0	0
1465	86	M	UNKNOWN	73.4	5.7	4.02	77	12	12.8	37	138	4.4	8.8	106	93	9	10.8	100.7	1.02	0.5	173	47	16	1.3	284	77.4	143.78	82.61	101.11	21.84	96.4	36.84	0	0	0	0	0	0	1	0	1	0	0	1	0	1	0	0	0
1466	79	F	WHITE	80.3	14.5	4.03	342	11.7	13.9	36.1	138.33	4.17	9.6	104.67	319	14.5	26.1	134.3	2.4	0.3	86	354.5	29	1.2	1921	81.83	102.43	59.96	70.14	15.87	97.43	37.1	1	1	0	1	1	0	0	1	1	0	0	1	0	1	0	1	1
1467	91	M	WHITE	63.8	13.2	3.61	404	10.9	14.2	32.2	140.5	4.15	7.9	106.5	88	14	72.8	45.9	8.6	0.5	105.75	245.5	24	0.7	149	81.69	111.44	56.89	70	18.58	99.62	36.85	0	0	0	0	0	0	0	0	0	0	0	0	0	0	0	0	0
1468	83	M	WHITE	77.43	7	4.22	201.5	11.45	17.65	37.55	148.67	5.07	9.17	113.33	173.33	20	16.25	25.8	1.5	0.77	74	56	46.67	1.63	469.5	104.94	118.3	87.47	94.77	26.39	96.73	36.6	0	0	0	1	0	0	1	0	0	0	1	1	0	1	0	1	0
1469	89	F	UNABLE TO OBTAIN	87	13.8	2.82	150.67	8.53	19.9	27.5	138.67	4.37	8.9	101	185.5	12.67	19.6	34.05	1.87	0.8	41	34	74	3.55	215	64.87	109.3	33.8	51.6	14.95	98.63	36.45	0	1	0	1	0	0	1	0	0	0	0	0	0	0	0	0	0
1470	68	F	WHITE	95.15	15.68	2.43	335.6	7.64	19.98	24.08	134.67	5.47	7.73	91	122.33	21.33	13.65	98.8	1.25	0.37	27	144.5	61	6.4	1061.67	80.54	117.31	60.41	74.21	20.04	98.96	36.92	0	0	0	0	1	0	1	0	1	0	0	0	0	1	0	0	1
1471	91	M	WHITE	74.5	7	2.18	76.67	7.57	15.67	23.1	137.25	5.65	8.4	101.75	153.5	17.5	19.13	29.5	1.77	0.6	21	20	55.5	5.6	212	102.66	90.38	55.75	63.88	17.56	97.03	36.67	0	0	0	1	0	0	0	0	1	0	0	0	0	1	0	1	0
1472	75	F	WHITE	58.75	0.4	2.66	37.5	8	17.23	24.73	135	4.45	8.1	100	214	18.5	16.8	27.1	1.55	0.45	20.5	55	23.5	0.3	2206.5	103.69	108.67	66.96	75.63	25.19	93.04	36.22	0	0	0	0	0	0	0	0	0	0	0	0	0	0	0	1	0
1473	58	M	ASIAN - KOREAN	74.1	14.65	4.26	253	13.25	13.2	39.35	130	4.3	8.95	95.5	102.5	11.5	14.4	32.1	1.3	0.9	109.5	41.5	22	0.95	280	94.16	104.46	72	79.65	30.32	94.36	37.06	1	0	0	0	0	0	0	0	0	0	1	0	0	0	0	0	0
1474	80	F	WHITE	148.3	65.63	2.77	109.43	8.97	18.26	27.19	138	5.25	7.65	106.5	99.5	13.5	28.9	46.03	2.65	3.8	26	90	51.5	1.3	515	96.32	101.86	68.29	78.57	17.16	97.56	36.7	1	0	0	0	1	0	0	0	0	0	0	0	0	0	0	1	0
1475	64	M	WHITE	124.6	10.7	4.5	221.5	13.05	14.1	39.45	138.5	3.3	9.1	99	127.5	13.5	11.75	54.9	1.05	0.45	38	26	15.5	0.9	166	77.8	113	63	79	16.43	96.57	36.92	1	1	0	0	0	0	0	0	1	0	0	0	0	1	0	1	0
1476	68	M	UNKNOWN	71.5	9.1	3.2	110.33	10	14.43	32.33	139	5.8	9.48	99	112.6	18.4	45.23	35.33	4.17	1.17	36.33	56.33	30.8	6.68	334.5	93.45	130.26	74.79	90.8	19.94	98.67	36.54	0	0	0	1	0	0	0	0	1	0	0	0	0	1	0	1	0
1477	84	M	WHITE	105	6.8	4.17	155	11.9	15	37.8	139.33	4.67	8.47	104.67	100.67	16.67	11.83	26.37	1.1	2.1	27	51	18.33	1	488	83.96	126.63	79.54	90.42	21.54	95.77	37.12	0	1	0	1	0	0	0	0	1	0	0	0	0	1	0	1	0
1478	74	M	HISPANIC/LATINO - PUERTO RICAN	64.2	11.77	4.3	249.33	11.6	16.57	36.73	134.2	3.86	8.44	98.8	223	14	16.8	26.1	1.55	0.88	109	77.25	44.6	1.68	348	92.07	93.59	70.12	78.59	21.61	96.67	36.65	0	1	0	1	1	0	1	0	0	0	0	0	0	1	0	0	0
1479	52	M	WHITE	93.8	12.5	4.5	194.67	10.67	16.03	34.23	139	4.3	8.2	105	90	11.5	14.17	36.3	1.33	1.6	33	74	20.5	1.1	273	71.05	128.47	81.53	94.8	20.75	97.1	36.78	1	1	0	0	1	0	0	0	1	0	0	1	0	1	1	1	0
1480	74	M	BLACK/AFRICAN AMERICAN	81.9	12.37	2.87	261.67	7.83	20.23	24.27	135.5	4.7	8.33	99.25	108.25	11.25	48.35	39.15	4.5	0.7	62	155.67	37	2	331.67	70.25	103.15	48.37	61.85	18.71	96.83	37.01	0	1	0	1	0	0	0	0	0	0	0	1	0	1	0	1	0
1481	84	M	UNKNOWN	97.9	9.15	3.52	336	10.15	14.25	32	140	3.8	8.3	103	147.5	14.5	14.55	32.25	1.3	0.5	12	28	2.5	0.45	168	96.81	145.11	77.04	95.63	16.62	97.23	36.93	0	1	0	1	0	0	0	0	1	1	0	0	0	1	0	1	0
1482	94	M	WHITE	61.1	11.47	4.3	182	13.23	16.83	40.8	134.25	5.1	10.28	97.75	100.5	22	25.1	38.13	2.37	2.13	89	118	48.5	1.9	274	110.23	104.33	73.33	80.33	25.19	97.38	36.4	0	0	0	1	0	1	1	0	1	0	0	0	0	0	0	1	0
1483	63	M	WHITE	121	23.05	3.78	53.5	12.25	13.1	36.65	133.5	4.3	7.75	95.5	225	17	16.15	27.45	1.5	1.7	138	97	39	1.5	361.5	122.92	118.1	82.4	92.75	33.24	94.12	37.24	0	0	0	1	0	0	0	0	0	0	0	1	0	1	0	1	0
1484	71	F	WHITE - OTHER EUROPEAN	98	11.1	3.21	257	9.4	17.3	28.3	137.5	3.6	11.25	88	162	11.5	27	32.7	2.5	0.4	16	31	24.5	0.85	429	112.86	122.67	72.04	82.48	15	94.74	36.54	0	1	0	1	0	0	0	0	1	0	0	0	0	0	0	1	0
1485	85	M	UNABLE TO OBTAIN	113	10.67	2.73	103.71	8.91	13.31	26.99	135.75	3.9	7.57	103.2	128.25	10.6	16.28	42	1.5	0.5	22	37	14.6	0.84	156	87.96	95.86	51.96	59.88	17.29	99.16	19.44	1	0	0	0	0	0	0	0	1	0	0	1	0	1	0	1	0
1486	78	M	UNKNOWN	91.9	8.47	3.68	128.67	10.83	13.7	33.57	137	3.83	8.03	100.67	116.67	12	12.25	29.05	1.15	0.7	13.5	18.5	8	0.93	193	101.79	145.4	80.95	96.45	19.83	99.04	37.68	1	0	0	0	0	1	0	0	0	0	0	1	0	1	0	1	0
1487	74	F	WHITE	49.5	22.5	3.37	275.5	7.9	22.5	26.05	134	5	8.1	98	142.5	13.5	32.87	35.8	3.07	1	14	28	47	1.45	307	119.08	105.63	59.17	72.88	28.46	97.92	36.71	0	0	0	1	0	1	1	0	0	0	1	0	0	0	0	1	0
1488	83	F	WHITE	101.4	11.1	2.55	139	8.3	21.5	25.9	137	5.1	8.8	102	270	26	10.4	24.9	1	0.4	35	26	47	2.5	316	89.69	106.92	49.04	63.32	22.27	99.81	36.91	0	1	0	0	0	0	0	1	0	0	1	0	0	0	0	0	0
1489	94	F	BLACK/AFRICAN AMERICAN	64.5	4.8	4.45	195	12.9	14	40.6	136	4.7	9.5	97.5	93	19.5	19.05	33.95	1.75	0.7	23	87	14.5	0.7	653	66.3	161.2	59.72	84.08	25.15	96.88	36.54	0	0	0	1	1	0	1	0	0	0	0	1	0	1	0	1	0
1490	80	M	WHITE	118.2	10.4	3.92	143	12	14.7	36	145	3.6	8.3	107	95	12	35.6	49.3	3.7	3.6	171	138	26	1.5	241	79.28	123.44	65.72	78.8	19.72	95.8	37.01	0	1	0	1	0	0	1	0	0	0	0	0	0	0	0	1	0
1491	81	M	WHITE	73.33	28.35	4.34	186.5	12.9	12.8	40.45	139	3.9	8.55	104	108.5	12	12.4	27.2	1.1	0.6	7.5	11.5	20	0.9	156.5	110.65	97	58.11	69.06	16.64	95.32	36.8	0	0	0	1	0	0	0	0	1	0	0	1	0	1	1	1	0
1492	60	M	WHITE	135.6	17.47	3.07	190	9.4	17.17	28.8	143.2	5.84	7.98	111.2	128.6	15.6	15.27	33.8	1.55	0.5	13	283	71.4	3.28	452	76.29	127.24	48.18	67	19.67	97.21	36.37	0	0	0	0	0	0	1	0	0	0	0	1	0	0	0	1	0
1493	86	M	UNKNOWN	84.07	14.3	4.21	257.67	12.23	14.07	38.37	139.33	3.87	8.93	100.67	151	16	12.45	28.8	1.15	0.8	23	32	9.33	0.7	266	75.27	145.85	68.24	90.61	18.24	98.3	37.37	1	0	0	0	0	0	0	0	1	1	0	1	0	0	0	1	0
1494	54	M	UNKNOWN	75	16.05	3.25	73.43	10	14	31.75	149	5	8.1	106.4	149.67	34.4	35.04	109.8	3.24	2.02	2798.6	5489	35.75	1.2	15490	102.76	83.33	47.17	56	19.85	79.91	35.36	0	0	0	0	0	0	0	0	0	0	0	0	0	0	0	0	0
1495	83	F	BLACK/AFRICAN AMERICAN	89.3	8.9	5.07	113.5	13.45	17.25	45.75	150.67	4.73	9.4	103.67	150.67	15.33	19.9	21.3	1.8	1.4	438	556	58.33	1.4	984	117.16	116.59	74.37	86.7	18.8	98.04	36.55	0	0	0	1	1	0	0	0	0	0	0	0	0	1	0	1	0
1496	41	M	BLACK/AFRICAN AMERICAN	60.8	5.15	2.64	367	8.4	17.85	24.2	139.33	4.07	7.23	106.33	271.67	9.33	15.95	33.5	1.4	0.3	15	36	27.67	2.17	302	113.67	122.09	80.27	90.52	25.3	98	37.23	0	0	0	0	0	0	0	0	0	0	0	0	0	0	0	0	0
1497	77	M	WHITE	65	6.55	2.81	44	8.25	19.5	26.05	144.5	4.15	7	114	79.5	12	20.25	52.63	1.8	2.05	19	24	53.5	1.6	464.5	85.6	110.83	52.09	66.13	25.04	95.48	36.45	1	0	0	0	0	0	0	0	0	0	0	0	0	0	0	1	0
1498	75	F	WHITE	50.8	8.9	3.6	487.5	7.95	16.65	26.6	136	3.85	8.25	107.5	75	12	16.6	63.62	1.5	0.2	39	32.5	13.5	0.85	272.5	95.4	117.32	56.64	73.35	25.04	94.27	37.1	0	0	0	0	0	0	0	0	0	0	0	0	0	0	0	0	0
1499	74	M	WHITE	65.7	3.85	2.23	81.5	8.35	16.55	24.25	140.33	4.4	8	104.67	179.67	18.33	13.15	28.05	1.2	0.4	12	23	63.33	2.2	331.5	74.25	111.53	64.8	75.8	23.46	99	36.63	0	0	0	0	0	1	1	0	1	0	0	0	0	0	0	1	0
1500	66	F	WHITE	64.4	4.25	2.1	210.5	6.8	20.45	21.6	133	3.35	7.15	103	99	11	13.3	32.3	1.2	0.2	58	67	12	0.4	220	75.64	108.39	61.48	93.33	16.5	97.53	37.17	0	0	0	0	0	0	0	0	0	1	0	0	0	0	0	0	0
1501	99	M	WHITE	69.5	21.7	2.31	668.5	8.85	19.1	28.95	147.67	4.73	8.7	102.67	131.67	12.67	14	29.3	1.3	0.2	12	16	45.67	1.07	260	109.85	123.92	70.56	82.52	28.08	94.08	36.79	1	0	0	0	0	0	0	0	0	0	0	0	0	1	0	1	0
1502	45	M	WHITE	100	22.4	4.45	376	11.98	15.9	39.9	141.17	4.03	8	105.83	216.5	20.83	24.35	87.5	2.35	0.37	186.67	271	27	1.88	1248	92.58	102.86	54.66	71.54	22.18	91.65	36.36	0	1	0	1	1	0	0	0	0	0	0	0	0	0	0	0	0
1503	81	M	WHITE	71.8	50.8	3.31	154.5	9.7	24.2	32.65	137.67	4.33	8.6	98	130	16	18.8	57.53	1.7	0.5	8	10	17.67	2.9	177	121.42	97.3	63.3	73.67	26.52	97.3	36.76	0	1	0	1	1	1	1	0	1	0	0	0	0	0	0	1	0
1504	84	M	WHITE	77	12.1	2.87	190	9.6	17.5	30.9	141	3.5	8.4	99	89	15	18.2	32.2	1.6	1.3	18	21	15	2.5	174	66.07	100	49.07	61.07	22.41	96.97	36.86	0	0	0	0	0	0	0	0	0	0	0	0	0	0	0	0	0
1505	82	F	WHITE	72	9.1	2.25	169.33	7.37	20.4	22.37	137	4.4	8.6	103	123	12	20.17	33.13	1.9	1.3	26.5	63	63	1.8	259	73.11	111.15	59.81	71.89	16.67	98.89	36.72	0	0	0	1	0	0	1	0	1	0	0	1	0	0	0	1	0
1506	71	F	WHITE	94.5	39.67	3.39	324.33	10.07	17.73	30.53	136.33	3.83	8.8	98.67	100	14.67	29.93	32.9	2.75	4.27	110.67	105.67	14.67	0.63	297	106.77	114.63	60.53	74.79	22.32	95.86	36.68	0	1	0	1	0	0	0	0	0	0	0	0	0	1	0	1	0
1507	79	M	WHITE	90.3	3.25	3.23	156	9.45	24.15	30.95	140	4.3	8.6	96.5	110	18.5	51.3	55.8	5.1	1.8	19	52	25.5	3.3	399	129.18	79.23	49.41	56.44	17.2	98.25	36.07	0	0	0	1	0	1	0	0	0	0	1	0	0	0	0	1	0
1508	57	M	WHITE	138	4.63	2.59	197	8.57	18.83	24.38	138.67	4.1	8.1	102	151.67	16.67	28.27	33.17	2.87	1.8	51	57	9.33	0.6	779	84.8	108.81	61.38	72.43	30.41	96.8	36.92	1	1	0	0	0	0	0	0	1	0	0	1	1	0	0	1	0
1509	79	F	WHITE	61.45	14.53	2.79	216.33	8.97	14.97	28.27	139	3.7	9.1	92.67	118.67	13	25.15	41	2.3	0.57	26	115.33	24.33	1.1	597	92.58	110.48	62.39	77	19.18	93.97	37.08	0	0	0	1	1	0	0	0	1	0	0	0	0	1	0	1	0
1510	78	F	WHITE	80	24.87	4.81	180.33	10.9	21.4	35	148	3.43	7.3	115.33	146.67	16.67	15.15	26.6	1.35	0.6	44.5	91.5	32.33	1.53	619	101.96	105.48	57.83	70.52	29.48	96.8	36.22	1	0	0	1	0	0	0	0	0	0	0	0	0	1	0	1	0
1511	68	F	UNKNOWN	78.6	13.7	3.05	166	9.35	14.25	30.6	149	3.43	7.3	119.33	264.33	12	14.45	27.4	1.3	0.5	16	15	41.33	1.2	239	125.2	117.2	59.12	72.24	18.16	100	37.56	1	1	0	0	0	0	0	0	1	0	1	0	0	1	1	1	0
1512	69	M	WHITE	92.3	16.83	3.22	237.33	8.63	18.83	27.13	135	3.97	8.37	98	93.67	16.67	59.3	46.5	5.9	1.93	325.33	216	54.67	2.1	539	87.26	126.39	55.04	73	21.35	93.87	36.21	0	1	0	1	0	0	1	0	0	0	0	0	0	1	0	1	0
1513	92	F	OTHER	60	30.37	4.41	110	13.9	17.4	41.53	134	4.2	8.03	96.33	168.67	21.33	14.05	26.45	1.25	1.27	127.67	339	73.67	2.1	793.33	107.52	99.97	56.55	66.55	19.34	98.48	36.76	0	0	0	1	1	0	1	0	1	0	0	0	0	0	0	1	0
1514	68	M	WHITE	42.85	9.33	2.64	104.75	7.85	14.75	23.8	135.5	3.25	6.75	107	68.5	12.5	11.7	29	1.1	0.45	14	12.5	53.5	5.85	220	62.32	93	57.17	68.75	15.04	99.42	36.51	0	0	0	1	0	1	1	0	1	0	0	0	0	0	0	0	0
1515	66	M	WHITE	109.1	12.5	2.61	83.5	7.35	23.15	23.85	136.67	3.93	7.8	96.67	145.33	12.33	18.28	105.04	1.68	1.05	11	29	33	0.8	251.5	87.92	94.32	60.88	71.36	16.85	96.88	36.86	0	0	0	1	0	1	0	0	0	1	0	0	0	0	0	1	0
1516	76	F	WHITE	69.3	16.2	4.02	212	12.1	14	37.1	140	3.8	8.55	103	121.5	14	11	27.8	1	0.3	8	20	15	1.15	241	80.4	147.22	67.22	85.78	17.16	98.62	37.09	0	0	0	0	0	0	1	1	0	1	0	0	0	1	0	0	0
1517	69	M	WHITE	100.8	4.07	3.02	113	9.87	14.33	28.24	135	4.2	7.68	104.25	109.67	8.33	12.6	28.43	1.07	0.8	23	19	17.25	0.73	345	106.8	99.83	61.4	69.86	18.48	94.75	37.96	1	0	0	0	0	0	0	0	0	0	0	0	0	0	0	1	0
1518	60	M	UNKNOWN	130.5	12.55	4.39	300.5	11.7	13.1	35.8	132.5	4.75	10.4	95	163	15.5	15.2	34.1	1.4	1.2	38.5	50.5	15.5	1	1353.5	120.59	130.69	72.23	85.23	23.04	94.59	36.86	0	1	0	0	0	1	0	0	1	0	1	1	0	0	0	1	0
1519	70	M	WHITE	98.2	15.7	2.63	220	7.96	13.62	23.42	136	4.2	7.63	103.75	176.75	14	18.9	58.85	1.73	0.7	330	280	23	1.3	282	118.55	82.5	65.5	73	19.67	95.9	36.69	1	1	0	0	0	0	0	0	1	0	0	1	0	1	0	1	0
1520	75	M	WHITE	71.6	0.87	3.12	37	8.3	15.37	25.3	136	3.25	7	106	119.5	12.5	17.5	33.5	1.6	1.85	18.5	19.5	26	1.15	159	126.04	89.18	61.6	70.52	19.36	98.4	36.77	0	0	0	0	0	0	0	0	0	0	0	0	0	0	0	0	0
1521	83	F	WHITE	69.6	6.8	3.42	134	10.4	14.4	30.7	138	4.5	9.6	97	51	15	37.23	44.7	3.8	6.5	33	33	34	7	141	60.12	109.36	40.96	57.29	18	98.62	36.3	0	1	0	1	0	0	0	0	0	0	0	0	0	0	0	1	0
1522	81	M	WHITE	88.5	11.45	4.26	168.5	13.28	13	39.83	141	4.3	8.8	107.67	113.5	11.33	12.75	30.08	1.15	0.4	18	18	11.67	0.8	188	66.28	132.57	59.14	80.24	15.36	94.48	36.49	1	0	0	0	0	1	0	0	1	0	0	0	0	1	0	1	0
1523	79	F	WHITE	61	28	3.3	230.33	10.2	14.57	30.13	142	4.47	8.6	106.33	108.5	12.67	16.3	28.63	1.53	0.6	8	51	14.33	1.17	300	83.28	100	49.14	74.39	18.55	98.79	36.35	0	0	0	1	0	0	1	0	0	0	0	0	0	1	0	1	0
1524	89	M	ASIAN - CHINESE	63	7.43	3.95	58	13	15.33	42.13	164	3.35	6.9	131	95	15.5	18.43	150	1.7	1.8	24	30	101	2.75	365	91.83	92.09	61.65	71.91	21.71	98.25	36.9	0	0	0	0	0	0	0	0	0	0	0	0	0	0	0	1	0
1525	75	F	WHITE	55.5	28.45	3.51	270.5	10.9	12.3	33.8	147.5	4.55	7.6	108	244	7	13	25.1	1.1	0.2	20	16	61.5	0.35	197	98.5	101.79	65.51	80	23.23	95.37	37.18	0	1	0	0	0	0	0	0	0	0	0	0	0	0	0	0	0
1526	82	F	WHITE	65.9	6.4	2.94	198	8.9	16.5	27.6	128.75	4.7	8.48	94.5	157.33	11	15.55	87.6	1.45	0.3	22	14	26.25	0.65	232	93.46	105.8	57.52	68.56	19.27	97.19	36.73	0	0	0	0	0	1	0	0	0	0	1	0	1	0	0	1	0
1527	73	M	WHITE	88	14.55	4.04	314.5	9.1	20.55	30.6	141.5	4.65	8.1	103	112.5	17	24.85	45.45	2.45	1.7	16	22	50.5	5.8	280	101.04	112.78	57.67	70.44	18.58	97.92	36.58	0	1	0	1	0	1	0	0	0	0	1	0	0	0	0	1	0
1528	79	M	WHITE	96.2	14.57	2.72	231.67	7.8	14.07	24.27	137.33	4.2	8.5	98.33	229	9	14.05	27.7	1.3	0.7	154.67	193.67	48.67	1.4	371.67	93.24	105.96	58.96	72.75	17.67	95.46	36.7	1	1	0	1	0	0	0	0	1	0	0	0	0	0	0	1	0
1529	79	M	WHITE	132.67	26.93	3.84	175.67	11.2	17.93	35.5	134.25	4.68	7.37	101.5	269	21.5	12.67	30.33	1.13	0.35	50	61.5	88.33	4.63	330	124.35	91.3	56.2	62.6	23.31	97.31	36.48	0	1	0	1	0	0	1	0	0	0	1	0	0	1	1	1	0
1530	80	M	BLACK/AFRICAN	90	8.6	3.67	327.5	10.65	16.5	31.75	130.33	3.97	8.33	92.33	130.33	18.67	15.85	27.25	1.45	0.7	54	250	35	1.47	3248	81.24	93.82	64.45	71.14	21.63	96.88	36.92	1	0	0	1	0	1	0	0	1	1	0	1	0	0	1	1	0
1531	74	M	WHITE	76.9	91.9	4.31	635	9.3	19.1	31.9	142	4	7.95	107	117	21.5	16.8	49.9	1.6	1.55	107	90	17.5	1	250	78.5	142.72	69.56	105.18	22.13	98.79	37.67	0	0	0	1	1	0	0	0	0	0	1	0	0	1	0	1	0
1532	83	M	WHITE	76.3	28.4	3.09	141	10.8	14.5	32.3	140	4.43	8.6	105	111	17	24.7	31.95	2.35	5	234	180	38.67	2.47	264	83.73	111.39	49.96	64.7	18.43	97.52	36.67	0	1	0	0	0	0	1	0	0	0	0	0	0	0	0	1	0
1533	74	M	WHITE	77.6	14	2.92	372	9.5	16.9	27.4	141	3.8	9.6	112	98	14	20.6	30.1	1.9	2.4	40	42	55	2.2	208	75.48	119.75	60.25	74	23.74	99.37	37.76	1	0	0	0	0	0	0	0	0	0	0	0	0	0	1	1	0
1534	71	F	WHITE	97.6	8.6	3.36	188	10.1	18	34.4	148	4.65	9.45	108.5	112	13	16	46.2	1.5	1.2	39	90	46.5	1.2	391	84.24	118.84	55.32	69.8	23.08	95.8	36.69	0	1	0	1	0	0	1	0	0	0	0	0	0	1	0	1	0
1535	73	M	WHITE	90.2	22.4	2.97	364	8.33	14.15	27.04	135	5.5	8.53	106.75	161.25	20	17.33	36.23	1.53	1.1	131.67	295	62.25	3.43	381.33	84.76	98	44.5	58	17.97	98.33	38.05	0	1	0	1	0	0	1	1	0	0	1	1	0	1	0	1	0
1536	75	F	WHITE	72.5	6.57	3.49	219.67	10.83	17.47	30.2	116	3.9	8	84.75	122.5	10.5	10.85	26.8	1	1.15	45	19	10.5	0.55	229	77.33	142	55.33	75.42	18.71	97.29	36.49	1	0	0	0	0	1	0	0	0	0	1	0	0	1	0	1	0
1537	76	F	WHITE	70.8	17.25	3.25	230	10.15	13.65	31.35	138.75	4.8	8.7	108	271.5	17	12.15	25.4	1.1	0.45	182.5	244	47.25	2	391	85.77	110.93	56	68.93	18.65	99.42	18.7	0	1	0	0	0	0	1	0	0	0	0	0	0	0	0	1	0
1538	64	F	WHITE	67.5	9.2	3.67	148	10.25	14.6	30.9	134.33	4.15	7.9	100	113.33	14	11.8	25.8	1	0.95	68.5	62	7.67	0.5	154	83.93	108.8	71.36	80.04	16.48	94.56	37.04	1	0	0	0	0	0	0	0	0	0	0	0	0	0	0	1	0
1539	87	F	WHITE	61.1	10.6	3.32	171	9.5	14.3	29.6	128.5	4.85	8.7	79.5	162.5	25.5	13.2	77.33	1.2	0.4	58	49.5	191	4.6	435	75.12	101.52	57.92	71.48	19.19	97	36.51	0	0	0	1	1	1	1	0	1	0	0	0	0	0	0	0	0
1540	69	F	WHITE	54.7	12.5	2.72	214.75	8.1	13.38	26.6	144.67	4.48	9.57	109.83	167.83	19.17	14.9	28.3	1.3	0.6	14	110	48	2.1	253	92.13	170.3	61.3	88.3	23.3	95.08	36.98	0	0	1	1	1	0	1	1	0	0	0	1	0	1	1	1	0
1541	58	M	WHITE	68.7	4.19	3.04	78.86	9.04	14.93	27.2	148	5.4	8.85	113.5	158	11.5	12.12	45.98	1.12	2	23	77	26	1.55	425.5	55.73	87.23	44.38	67.15	13.27	100	37.61	0	0	0	1	0	0	1	0	0	0	0	0	0	1	0	0	0
1542	74	M	BLACK/AFRICAN AMERICAN	103.5	10.57	2.49	344.33	8.1	15.83	23.8	145	3.55	7.7	110	114	11.5	20.1	101.13	1.8	1.45	28.5	113.5	63	3.6	370.5	76.75	150.46	69.38	88.77	20.17	96.54	36.93	1	1	0	0	0	1	0	0	0	0	1	0	0	1	0	1	0
1543	80	F	WHITE - OTHER EUROPEAN	70.95	1.5	3.57	76	11.25	15.5	34.2	138.33	4.13	7	104	84	21.33	20.67	85.48	1.93	0.55	356.5	290.5	46.33	3.03	354	96.42	91.92	65.08	74.21	27.75	97.67	37.39	0	0	0	0	1	1	0	0	0	0	1	0	0	0	0	1	0
1544	82	F	UNKNOWN	63.6	4.85	3.83	113.5	11.9	13.95	35.9	144.33	3.63	8.23	114.33	103.67	15.67	17.6	36.9	1.65	0.4	12	16	25.67	1.17	190	103.5	143.71	85.08	97.54	24.88	95.19	37.01	0	0	0	1	0	0	0	1	0	1	0	0	0	1	0	1	0
1545	60	M	WHITE	95	18.68	2.37	315.5	7.37	20.05	23.43	128	5.1	9.2	91	82	17	16.7	38.3	1.5	0.3	11	19	102	3.5	195	82.42	102.04	60.42	72.67	16.35	97.37	37.23	0	0	0	0	0	0	1	0	1	0	0	0	0	0	0	0	0
1546	88	F	UNKNOWN	89	15.32	2.25	235.2	7.18	23.52	22.46	137.67	4.4	8.07	106	134.33	12.67	13.18	24.1	1.23	0.45	8	12	21.33	0.97	240	106.06	99.62	55	67.57	18.03	97.03	36.69	0	0	0	1	0	1	0	0	0	0	0	0	0	0	0	1	0
1547	77	M	WHITE	88.6	22.95	2.67	32.25	9.1	20.53	28.38	139.33	4.3	7.63	110.67	142.67	14.67	17.6	48.25	1.6	1.8	58	48	42.33	2.03	415.5	112.04	97.57	60	68.24	25.15	96.46	36.57	0	0	0	0	0	0	1	0	0	0	1	0	0	0	0	0	0
1548	52	F	WHITE	79.2	21.6	2.21	180	8	20.43	23.03	135.75	3.93	8.9	100.75	124.25	15	22.33	49.5	2.07	12.87	16.33	69.67	16.5	0.98	357	100.83	125.79	74	88.75	34.76	94.56	36.96	0	0	0	0	0	0	0	0	0	0	1	0	0	0	0	1	0
1549	84	M	WHITE	85.3	13.57	2.79	108.67	8.93	12.33	28.58	136.4	4.34	7.8	107.8	94	9.5	15.75	26.5	1.5	0.7	15	24	10.5	0.7	150	89.28	114.58	60	65.15	12.38	98.87	37.52	1	0	0	0	0	1	0	0	0	0	0	0	0	1	0	1	0
1550	87	M	WHITE	76.5	8.1	2.46	112.8	7.48	18.73	22.43	141	4.33	7.3	106.33	101	16.67	17.9	32.9	1.6	0.7	9	12	99	3.58	180	98.05	115.46	53.62	67.28	22.86	95.14	37.23	0	0	0	0	0	0	1	0	0	0	1	0	0	0	0	1	0
1551	77	M	WHITE	63	18.95	3.71	335.5	11.35	13.3	33.6	136	4.85	8.6	102	126.5	8.5	27.2	29.1	2.5	0.25	90.5	37	22.5	0.55	599	76.14	119.28	73.69	87.38	21.5	97.72	36.43	0	0	0	0	0	1	0	0	0	1	1	0	0	0	1	1	0
1552	67	M	ASIAN - CHINESE	59.65	14.25	4.1	130.5	12.8	12.45	37	135.5	3.4	8	97	134.5	13	19.4	33.2	1.8	1.65	16	36.5	11.5	0.8	239	116.04	124.32	83.04	94.8	25.96	94.46	37.33	0	0	0	0	0	1	0	0	0	0	0	0	0	0	0	1	0
1553	62	M	BLACK/AFRICAN AMERICAN	84.2	10.2	4.4	245	15.4	12.9	43.9	142	3.2	9.2	104	171	16	11.8	29.5	1.1	1	29	40	10	0.9	209	95.73	145.5	84.65	98.5	22.62	93.81	36.98	1	0	0	0	0	0	0	0	0	0	0	1	0	0	0	1	0
1554	40	M	WHITE	82.9	14.5	3.64	805.33	11.2	12.8	35.2	139.75	3.55	7.5	103	102.67	14.33	18.57	31.6	1.7	1.3	86	111	10.67	0.53	353	112.46	140.1	70.81	86.05	28.92	93.32	38.04	0	0	0	1	0	0	0	0	0	0	0	0	0	0	0	0	0
1555	76	F	WHITE	44	5.25	4.41	383	12.65	16.3	37.25	136.5	4.05	8.25	104	141.5	15	13.6	28	1.2	0.4	5	8	11.5	0.6	245	76.58	118.83	59.17	73.05	15.13	98.6	35.99	0	0	0	0	0	1	0	0	0	0	1	0	0	0	0	0	0
1556	57	F	WHITE	64.55	4.1	3.08	132.5	9.05	17.6	27.25	136	3.8	7.8	105	157	15.5	37.45	58.9	3.4	13.75	28.5	47.5	31.5	1.65	193	105.57	95.78	63	73.91	23.87	99.91	36.56	0	0	0	0	0	0	0	0	0	0	1	0	1	1	0	1	0
1557	79	F	WHITE	59	5.6	3.87	148	11.9	13.1	36.9	136	3.9	8.9	100	98	13	12.3	26.1	1.1	0.8	10	21	12	0.7	163	63.08	124.48	59.7	77.87	15.04	97.4	36.85	1	0	0	0	0	0	0	0	0	0	0	0	0	0	0	0	0
1558	88	F	WHITE	70	33.85	3.54	214	11.15	12.55	32.25	133.67	4.03	7.17	106.33	257.33	17	22.2	121.7	2	0.3	768	974.5	19.33	1.2	1542	90.37	86.33	54.33	61.67	19.42	95.8	37.44	1	0	0	1	1	0	0	0	1	0	0	1	0	1	0	1	0
1559	65	M	UNKNOWN	83.7	16.82	2.8	46	8.88	18.92	26.7	131.67	3.83	8.63	98	196	16.33	21.53	37.13	2	3.2	21.5	27	58	1.9	230	91.24	124.26	70	82.89	27.59	96.24	36.68	1	1	0	0	0	0	0	0	0	0	0	0	0	0	0	1	0
1560	77	M	WHITE	141.45	14.5	3.32	377.75	9.88	16.85	31	138	5.05	7.43	100.75	81	19.5	18.1	38.7	1.7	9.97	106.33	215	44	1.95	306.5	93.84	102.24	51.08	62.48	18.44	93.24	36.74	1	0	0	0	0	0	0	0	0	1	0	0	0	0	0	0	0
1561	86	F	UNABLE TO OBTAIN	63	13.8	3.04	98	9.4	13.37	30.2	137	4.58	7.9	111	126	11.5	17.47	37.17	1.63	2.7	12	80	12.5	0.65	469	84.31	148.96	73.63	79.11	14.25	98.18	36.8	1	1	0	1	0	0	0	0	0	0	0	1	0	1	0	1	0
1562	84	M	UNKNOWN	88.8	13.6	3.02	237	8.8	14.85	26.45	130	4.4	8.45	92	251	22.5	17.9	91.1	1.65	0.6	9	14.5	119	4.1	172	65	102	89	95	16.5	95.33	36.59	0	0	0	1	0	1	1	1	1	0	0	0	0	1	0	0	0
1563	94	F	WHITE	44.7	15.5	3.27	73	9.6	13.8	32.1	138	4.6	9	96	99	7	12.7	27.7	1.2	0.4	20	54	28	1.1	306	79.4	119.72	40.36	59.2	25.68	97.16	36.63	1	0	0	1	0	0	0	0	1	0	1	0	0	0	0	1	0
1564	87	F	UNKNOWN	60.4	7.8	3.19	139	10.65	14.6	32.1	136.5	3.95	8.15	104.5	133	12.5	12.05	150	1.1	0.6	15	17	13.5	0.9	170	69.73	129.9	61.42	77.16	20.24	96.96	36.73	1	0	0	0	1	1	0	1	0	0	0	1	0	1	0	1	0
1565	89	F	UNKNOWN	48.13	30.1	4.54	179.33	10.2	18.8	34.3	132.67	4.23	8.77	93.33	127	15	16.95	26.95	1.55	0.95	14.5	14	27.33	0.7	195	101.45	117.07	63.81	79.37	24.58	96.56	36.4	0	0	0	1	0	0	0	0	0	1	0	0	0	0	0	1	0
1566	92	F	UNKNOWN	63.5	6.4	3.97	179	10	15.35	33.95	146	3.4	8.4	105	92.5	18	11.25	32.8	1	0.5	6	18	20.5	0.75	199	85.16	121.14	63.93	81	24.12	94.68	36.81	1	0	0	0	0	1	0	0	0	0	0	1	0	1	0	1	0
1567	89	F	WHITE	62	6.9	3.4	228	10.9	14.1	31	135	3.3	8.6	95	82	13	13.1	27.65	1.2	2.4	13	22	14	0.9	169	60.67	126.4	63.07	79.38	19.56	95.94	37	1	0	0	0	0	0	0	0	1	0	0	0	0	0	0	1	0
1568	79	F	WHITE	91.1	8.93	4.62	256.67	12.5	14.73	41.93	135.67	4.5	8.85	102.67	114.67	16.67	21.13	59.27	1.93	0.2	13	19	16	0.5	236	92.84	129.97	74.14	86.03	17.52	98.29	36.72	1	0	0	0	1	0	0	0	0	0	0	0	0	0	0	1	0
1569	72	M	WHITE	85.73	13.89	3.6	38.43	11.77	15.04	34.83	137.43	3.45	6.97	100.86	70.14	23.43	23.06	120.42	2.11	2.7	399.17	823.83	30	3.06	1424.88	120.17	107.7	63.8	72.8	30.06	94.91	68.55	0	0	0	0	0	1	0	0	0	0	1	0	0	0	0	0	0
1570	85	F	WHITE	66.7	21.48	3.41	245.83	9.78	19.7	32.78	136.83	5.5	9.15	98	84.33	26.83	86.42	33.33	7.78	2.43	864.5	1889.25	34.67	1.85	3530	85.7	91.73	69.09	76.82	26.03	96.66	36.58	0	0	0	1	0	1	0	0	0	0	0	0	0	0	0	0	0
1571	73	F	UNKNOWN	66	7.08	2.88	162.17	8.83	13.98	26.6	141.25	3.88	9.2	111.75	100.5	10.5	13.42	29.82	1.24	0.3	22	28	21.67	0.9	235	77.69	118	61.18	76.09	15.97	99.03	36.89	0	1	0	0	0	0	0	0	1	0	0	1	0	1	0	1	0
1572	72	F	WHITE	128.7	9.6	4.05	274	8.6	21.8	26.9	139.67	5.33	8.83	101.33	132.33	16	13.1	42.7	1.1	1.3	32	40	132.33	4	240	79.19	102.37	60.77	70.13	16.9	98.07	35.86	0	1	0	1	1	0	0	0	1	0	0	0	0	1	0	0	0
1573	88	M	WHITE	51.7	19.15	3.07	125	9.3	15.3	27.97	145	4.1	7.6	112.5	131.5	10.5	10.73	25.13	1	0.35	37	46.5	51.5	1.6	222	79.87	120.7	62.5	80.86	13.25	96.91	36.76	0	0	0	0	0	0	1	1	1	1	0	0	0	0	0	1	0
1574	86	M	WHITE	61.4	16.55	3.33	282.5	9.85	15.9	31.65	145.5	4.5	8.75	105.5	131	15.5	12.55	44.2	1.15	0.75	25.5	40	59	1.9	393	101.93	125.79	65.67	80.58	29.2	92.7	36.74	0	0	0	1	0	1	1	0	0	0	0	0	0	0	0	1	0
1575	76	M	WHITE	60.45	15.97	3.58	185.67	11.97	13.57	35.6	144.5	4	7.63	106.5	121.25	10.5	12.5	30.45	1.15	0.3	11	30	10.5	1.08	209	70.2	110.24	54.92	71.76	15.52	98.6	37.24	1	0	0	0	0	0	0	0	0	0	0	1	0	0	0	0	0
1576	62	M	WHITE	55.13	16.3	2.27	223	6.8	17.55	21.85	144.5	4.55	9	103	171	14	19.55	34.35	1.8	0.3	77	33.5	42	0.85	168	90.41	117.16	67.13	78.94	24.51	97.59	36.59	1	1	0	0	0	0	0	0	0	1	0	0	0	1	0	1	0
1577	86	M	WHITE	82.1	8.35	3.25	248	8.5	14.65	27.83	144.33	3.57	8.15	106.67	121	15	23.1	66.75	2.2	0.45	24	35.5	27	1.3	300.5	65.64	112.12	64.16	74.56	18.36	95.25	36.82	1	0	0	1	0	1	0	0	1	0	0	1	0	1	0	0	0
1578	81	M	WHITE - OTHER EUROPEAN	85	12.48	3	94.2	9.04	16.7	27.78	136	4.47	7.7	99.33	131.33	18.67	25.8	36.8	2.37	1.2	32	22	50.33	2.57	196	80.86	109.14	57.29	68.38	20.51	99.39	37.31	0	0	0	1	1	0	1	0	1	0	0	0	0	1	0	0	0
1579	74	M	WHITE	90.8	9.65	4.13	258.5	10.65	19	34.85	138	4.25	8.15	100	143	15.5	13.95	27.05	1.25	0.4	23	40	23.5	1.3	193	97.85	109.56	69.84	82.24	23.81	95.96	36.87	0	0	0	1	0	0	0	0	1	0	1	1	1	1	0	1	0
1580	90	F	OTHER	80	9	3.54	149.5	10.55	12.5	30.85	138.5	3.75	9.1	102.5	156	15.5	12.7	100.7	1.2	0.3	11	21	8.5	0.55	279	66.28	138.33	59	81.33	24.56	95.92	37.06	0	0	0	1	0	0	0	0	0	0	0	1	0	1	0	0	0
1581	92	M	WHITE	60.23	8.3	3.88	229	12.2	13.6	36.4	139	4.6	8.6	104	138	16	14.1	69.53	1.2	0.6	24	93	37	1.7	327	50.53	133.54	62.73	79.81	15.8	97.48	36.29	0	0	0	0	0	0	1	1	0	0	0	1	0	1	0	0	1
1582	67	M	WHITE	101.7	10.6	5.84	159.5	14.8	16.65	48.75	145.67	3.5	8.55	108	309	14.67	13.2	28.1	1.2	0.8	50	166	28.33	1.3	368	99.76	139.58	73.46	92.29	26.68	94.04	36.86	0	1	0	1	1	0	0	0	1	1	0	0	0	1	0	0	0
1583	57	M	WHITE	79.5	9.6	3.29	75.67	10.6	17.77	32.47	137.4	3.98	6.82	100	137.2	8.8	13.7	32.6	1.25	2.9	61.5	130.5	3.4	0.5	267	86.74	90	70.5	78.05	17.74	98.91	36.61	0	0	0	1	0	0	0	0	0	0	1	0	0	0	0	1	0
1584	69	M	WHITE	118	13.36	3.74	109.14	11.6	15.27	35.43	139.4	4.02	7.34	107.4	140.2	11.6	20.54	30.74	1.94	0.5	20	43.5	22.6	1.54	196	63.83	115.89	75.22	84.33	13.4	98.62	36.69	0	0	0	1	0	0	1	0	1	0	0	1	0	0	1	1	0
1585	74	F	WHITE	69.1	5.97	5.36	26	16.3	23.73	49.63	130.75	5.53	9.6	87	97.5	19.5	13.85	34.3	1.25	2.15	13	27.5	44.25	2.6	415	71.24	90.5	65.75	71.33	16.48	95.21	36.27	0	0	0	1	0	0	1	0	0	0	1	0	0	1	0	1	0
1586	76	F	HISPANIC/LATINO - CUBAN	74	12.15	4.95	179	15.15	12.05	47.65	136	4.65	9.1	104.5	266.5	13	29.4	53.8	2.8	1.55	175	719.5	13	0.65	2268	78.12	135.48	86.61	101.35	24.04	95.5	36.64	0	1	0	1	1	0	0	0	1	0	0	1	0	1	0	1	0
1587	70	M	WHITE	99.5	26.2	2.55	342.25	6.78	15.73	21.62	115.14	5.67	9.1	82	218.86	21.71	29.23	72.23	2.63	1.18	23.5	34.75	60	4.99	265	62.59	108.88	48.69	62.94	15.33	96.46	37.51	0	1	0	1	0	0	1	0	1	0	1	0	0	0	0	0	0
1588	82	M	WHITE	82.1	14.83	3.82	125	11.5	16.03	34.3	140.5	4.25	7.65	111.25	80.25	16	18.8	49.98	1.75	1.3	134	98	41.25	2.6	290.5	87.17	112.38	60.63	73.04	25.54	94	36.66	1	0	0	0	0	1	0	0	0	0	1	1	0	1	0	1	0
1589	88	F	BLACK/AFRICAN AMERICAN	81.6	7.58	2.55	73	7.08	19.65	22.2	144	3.55	8.53	111.5	113.33	16	21.8	37.47	1.97	0.9	33	29	70.5	4.1	326.5	69.7	138.75	59.44	79.58	21.65	98.11	36.42	0	1	0	1	0	1	1	0	1	0	0	0	0	1	1	1	0
1590	65	F	WHITE	86.5	9.5	3.86	120	11.4	15.6	32.7	130	4.06	8.32	99.4	125.6	14.6	15.7	24.5	1.33	1.65	46.5	68.5	28.4	1.18	225	58.46	109.33	66.33	76.67	14.75	99.83	36.33	1	1	0	0	0	0	0	0	0	0	1	0	0	0	0	1	0
1591	72	M	UNABLE TO OBTAIN	101.77	12.4	2.98	314	9.1	18	28.7	127.33	6.03	7.15	91	171	24	41.3	47	4.4	8.2	22	40	96	4.85	248	80.67	88.6	52.74	61	20	98.07	35.46	0	0	0	1	0	0	0	0	0	0	1	0	0	0	0	1	0
1592	68	M	WHITE	91	8.9	5.27	98	14	15.45	42.35	136.67	3.9	8.37	96.33	115	17.67	15.7	34.4	1.47	1.63	263.67	322.33	21.33	1.03	366	100	108.54	64.63	75.08	24	95.58	37.62	1	0	0	1	0	0	0	0	1	0	0	0	0	0	1	1	0
1593	85	M	UNKNOWN	73.1	19.67	3.32	158	9.97	15.57	30.23	141.33	5.2	7.43	110.67	127.67	13.67	11.7	27.6	1.1	0.2	21	20	102.5	2.75	181	103.66	106.41	55.29	67	20.43	96.84	36.58	0	0	0	1	1	1	1	1	1	1	0	0	0	0	0	1	0
1594	69	M	BLACK/AFRICAN AMERICAN	101.3	8.1	2.66	260	6.9	17.5	19.73	136	3.8	9.1	97	167	25	31	31.3	2.8	0.1	14	12	86	8.8	186	88.23	103.37	57.44	67.81	28.13	95.53	36.8	0	1	0	1	0	0	0	0	0	0	1	1	0	0	0	0	0
1595	61	M	WHITE	78.05	4.55	4.63	196.67	12.43	18.8	38.25	147.5	3.45	7.25	109.5	218.5	17.5	15.23	78.5	1.4	0.5	6	8	14	1.6	182	127.15	89.91	58.82	68.64	31.65	98.23	37.29	0	0	0	1	0	0	0	0	0	0	1	0	0	0	0	0	0
1596	73	M	UNKNOWN	80.9	8.9	4.23	111	12.5	15.3	38.8	136	3.8	8.7	102	95	17	11.5	27.8	1.1	0.8	12	19	14	0.7	193	65.71	149.48	83	101.33	16.9	97.81	36.56	1	0	0	0	0	0	0	0	0	0	0	1	0	1	0	0	0
1597	82	M	WHITE	90.15	50.11	3.15	34	8.24	16.34	26.81	135.5	4.02	7.78	99.83	108.83	13.5	16.35	30.33	1.52	1.43	9.67	20	28.67	1.72	354.67	79.48	127.22	55.56	75.67	23.08	98.08	37.46	0	0	0	1	0	0	0	0	1	0	0	0	0	0	0	1	0
1598	66	M	WHITE	139	15.8	4.52	166	14.9	12.8	44.6	142.67	4.4	7.03	107.67	168.83	16.67	12.95	94.02	1.18	0.5	26.5	25	27.33	1.98	226	85.72	120.67	65.67	80.96	21.88	96.92	37.97	1	1	0	0	0	0	0	0	0	0	0	0	0	0	0	1	0
1599	66	F	WHITE	62.7	17.25	3.9	689.5	10.3	13	32.1	137.5	4.03	7.6	105	140.75	11.25	13.6	24.7	1.2	0.3	195	35	8.25	0.5	168	77.42	100.33	61.47	70.4	19.73	92.25	108.08	0	0	0	0	0	0	0	0	0	0	1	0	0	0	0	1	0
1600	76	F	UNKNOWN	41.77	4.4	4.08	174	12	14.1	35.9	138.5	3.85	7.85	103.5	112.5	12.5	12.2	22.1	1.1	1	29.5	164.5	14.5	0.45	522	89.88	93	49.84	59.76	18.6	93.6	36.46	0	0	0	0	0	0	0	0	0	0	0	0	0	0	0	1	0
1601	65	M	BLACK/AFRICAN AMERICAN	141	4.8	3.58	179	9.9	16.7	28.45	136	4	9.5	96	231	18	14.7	73.85	1.3	0.6	50	69	51	1.3	4572	129.49	92.33	63.18	69.12	27.55	96.8	36.76	1	1	0	1	0	0	0	0	1	0	0	0	0	1	0	1	0
1602	81	F	WHITE	55.2	6.1	3.19	158	8.7	17.5	28.4	141	4.2	9.7	110	91	10	14.9	35	1.4	0.75	17	15	17	1.2	139	84.91	119	73.76	90.38	15.35	96.74	36.57	0	0	0	0	0	0	1	1	1	0	0	0	0	0	0	0	0
1603	75	M	UNABLE TO OBTAIN	85	17.57	2.42	228.67	6.97	17.97	21.5	146	4	8.3	110.5	153	5	17.8	26.7	1.6	0.6	16.5	14.5	60	1.45	254.5	74.7	109	68	81	21.96	95.15	36.37	0	1	0	1	1	1	0	0	0	1	0	0	0	1	0	0	0
1604	57	F	BLACK/AFRICAN AMERICAN	78.3	7.7	3.45	168.5	10.85	14.85	33.2	136.33	5	10.53	97.33	159.67	21	12.5	45	1.05	0.35	21.5	113	44.33	6.57	378	102.36	106.5	67	75.88	24.77	99.45	37.28	0	1	0	1	0	0	0	0	1	0	0	1	0	1	0	1	0
1605	58	M	HISPANIC/LATINO - PUERTO RICAN	82	4.85	3.22	49.5	11.75	14.6	33.45	127.33	3.63	7.7	88	122.67	12	13.7	36	1.3	1.5	51	111	12	0.7	419	114.19	94.67	72.5	77	19.38	98.6	38.17	0	0	0	1	0	0	0	0	0	0	0	1	0	1	0	1	0
1606	88	M	WHITE	61.6	8.3	3.44	71	8.7	16.1	27.5	137	3.95	8.05	101.5	127.5	15.5	24.5	38.7	2.3	1.6	29	42	41.5	1.9	198	80.11	112.96	47.79	62.64	16.11	96.89	36.72	0	0	0	1	0	1	0	0	1	0	1	0	1	0	1	1	0
1607	78	M	BLACK/AFRICAN AMERICAN	63.1	12.7	1.92	228.25	6.75	21.93	22.25	131	4.75	8.15	97.5	126.5	12.5	16.2	47.05	1.5	0.3	30.5	21	60	4.4	239	93.03	96.63	59.07	71.07	17.84	98.17	36.77	0	1	0	1	1	0	1	1	0	0	0	0	0	0	0	0	0
1608	88	M	WHITE	68	13.1	3.81	298.75	10.73	16.83	34.03	137.5	3.35	8.55	96.5	106.25	17.75	16.93	32.73	1.53	0.55	12.5	20	40	3.9	145	103.55	104.78	69.7	78.86	16.98	97.4	36.83	0	0	0	1	0	0	0	0	0	0	0	0	0	1	0	1	0
1609	81	M	WHITE	88.9	18.4	3.47	247	12	11.3	33.7	128	3.58	7.08	95.25	178	13.25	18.2	28.9	1.7	0.3	15	39	14.25	0.35	299	94.5	91	61	67	20.69	97.19	36.62	1	0	0	0	0	0	0	0	0	0	0	0	0	0	0	0	0
1610	89	M	UNKNOWN	66.3	8.35	2.93	212	8.9	15.45	30.15	143.2	4.04	8.97	108.8	129	17.8	17.1	61.93	1.6	0.85	550.5	350.5	70.5	2.63	353	71.62	158.75	68.54	79.11	19.72	97.76	36.69	0	1	0	1	0	0	1	0	1	0	0	0	0	1	0	0	0
1611	68	M	WHITE - RUSSIAN	92.2	19.25	4.51	244	12.4	16.6	37.9	127	3.7	8.05	90.5	268	19	20.3	42	1.8	1.4	397	436	66	2.1	425	91.12	99.68	57.08	66.52	18.08	98.16	37.08	0	1	0	1	0	0	1	0	0	0	0	0	0	1	0	0	0
1612	77	M	WHITE	76.45	7.4	4.39	213	11.9	15.7	35.7	134.33	4.9	9.1	102.67	87	15.5	19.9	83.43	1.9	0.2	23	17	70.33	2.47	451	62.08	136.38	68.42	85.04	20.58	97.31	35.84	0	1	0	1	0	1	1	0	1	1	0	1	0	0	0	1	1
1613	79	M	UNKNOWN	70	9.3	4.23	154.5	13.8	13.95	42.4	142.8	5.14	7.38	114.2	102.5	14.5	19.4	64.25	1.73	0.4	22	45	41.75	2.25	564	91.28	113.24	59.8	71.68	22.72	96.88	37.08	1	0	0	0	0	0	0	0	0	0	0	0	0	0	0	1	0
1614	79	M	WHITE	117.6	10.2	2.92	315	8.5	17.4	27.9	133.75	3.95	10.53	87.5	160.25	21.75	14.1	74.94	1.3	3	30	45.5	75.25	3.6	331	98.96	116.17	82	92.79	16.58	96.77	36.5	0	0	0	1	0	0	1	0	0	0	1	0	0	0	0	0	0
1615	59	M	BLACK/AFRICAN AMERICAN	79	12.47	4.97	345.33	12.2	17.4	38.83	136	4.6	7.2	99	157	13.67	31.9	27.4	2.9	1.1	10	27	21.67	0.8	727	115.65	114.73	76.82	85.59	23.5	93.82	37.18	0	1	0	1	1	1	0	0	0	0	1	0	0	0	0	1	0
1616	90	M	WHITE	80	9.63	3.82	124.33	11.43	14.3	35.53	135.67	4.47	8.97	100.67	144.33	12	18.2	36.9	1.65	0.8	7	13	46	1.73	207	77.52	113.85	66.38	80.96	26.84	96.12	37.01	0	0	0	1	0	1	0	1	0	0	0	0	0	0	0	1	0
1617	66	M	WHITE	81.53	21.05	2.86	134	8.75	18.55	27.25	137.5	4.55	8.3	97	89	17	15.9	74.7	1.5	0.4	8	13	32.5	5.95	149	70.96	115.22	67.78	85.3	13.76	92.81	37.06	0	0	0	1	0	0	0	0	1	0	0	0	0	1	0	0	0
1618	83	M	WHITE - OTHER EUROPEAN	82	11.2	2.96	333.57	8.3	14.99	25.84	137.8	4.98	8.13	104	104.2	17	14.9	23.25	1.35	0.5	20	26	153.2	4.68	361	96.54	97.84	59.16	70.24	20.85	94.88	36.56	0	0	0	1	0	0	1	0	1	1	0	0	0	0	0	0	0
1619	86	F	UNABLE TO OBTAIN	54.5	15.3	3.77	167.5	12.45	13.45	36.4	139.5	4.45	8	112	189	14.5	14.35	50.7	1.25	2.05	399.5	780	36.5	1.65	1886.5	117.92	115.56	42	82.63	17.52	99.36	36.64	1	0	0	1	1	0	0	1	0	0	0	0	0	0	0	0	0
1620	67	M	WHITE	95.6	14.2	3.88	219	11.55	15.95	35.15	142.5	3.7	8.2	111	109.5	15	19.75	28.9	1.8	0.6	10	31	17.5	1.35	393	62.46	119.72	63.16	76.32	19.88	96.93	37.25	1	1	0	0	0	0	0	1	1	0	0	0	0	1	0	1	0
1621	92	M	UNKNOWN	75.8	11.4	2.76	150	9.1	18.2	28.6	144	3.9	8.9	102	203	17	15.8	31.4	1.4	1.2	16	43	26	1.3	226	62.96	145.29	53.25	75.88	20.04	96.89	36.62	0	1	0	1	1	0	0	0	1	0	0	1	0	1	0	1	0
1622	83	F	WHITE	72.2	26.95	3.47	276.5	10.1	13.2	30.95	128.5	4.45	7.9	93	137	14	13.8	37.96	1.2	0.8	25.5	30.5	29.5	1.2	231.5	107.73	86.96	45.34	54.78	25.28	95.83	36.71	1	1	0	1	0	0	0	0	0	0	0	0	0	0	0	1	0
1623	68	M	WHITE	81	0.13	2.71	51.67	8.07	16.47	24.07	138	3.86	9.16	100.2	133.8	15	12.53	29.05	1.17	0.25	55.5	111	19.8	0.8	439	80.2	107.2	60.8	79.33	18.71	98.03	36.97	0	0	0	0	0	1	0	0	0	0	1	0	0	0	0	1	0
1624	76	M	WHITE	89.75	10.5	4.3	130.67	13.47	13.2	40.23	142.5	3.85	8.4	107	106	12.5	14.83	60.85	1.37	0.6	18	21	15	1.1	181	61.32	142	74.45	94.88	20.27	96.85	36.46	0	0	0	1	0	0	0	0	0	0	0	0	0	1	0	1	0
1625	70	F	UNABLE TO OBTAIN	91.3	22.63	2.81	347.67	8.77	16.03	26.43	130.33	4.07	8.17	95.33	143	16.33	16.7	33	1.45	4.1	134	204.5	50	5.37	249.5	91.67	93.69	49.97	60.31	19.9	97.17	36.36	1	0	0	0	0	1	0	0	0	0	0	0	0	0	0	1	0
1626	92	M	WHITE - OTHER EUROPEAN	69.7	10.7	2.17	167	6.6	14.9	20.2	144	4	9.1	109	191	17	26.2	36.6	2.4	0.6	28	22	87	2.2	149	76.06	128.24	74.88	99.38	15.42	93.97	36.44	0	1	0	1	0	1	1	0	0	0	0	0	0	0	0	1	0
1627	87	M	WHITE	62.7	7.57	2.13	110.67	6.83	22.27	20.03	141	4.6	8.57	101.67	111	16.33	14.65	24.35	1.35	0.85	33.5	22.5	53	1.27	224	87.46	102.75	51.29	63.25	18.73	95.4	36.46	1	0	0	1	0	1	0	0	0	0	0	0	0	1	0	1	0
1628	85	M	WHITE	56.2	5.43	2.34	89.33	7.33	14.6	23.15	142.5	3.37	7.7	112	125.5	17	16.93	33.2	1.57	1.35	16	51	25.67	1.3	299	81.15	117.21	54.75	73.29	21.19	98.16	36.9	0	0	0	0	0	0	0	0	1	0	0	1	0	0	1	1	0
1629	71	M	BLACK/AFRICAN AMERICAN	65	10.38	4.62	192	11.03	19.44	34.82	139	4.12	7.86	105.67	213	16.2	39.97	86.22	3.63	1.37	88.33	182.33	16.8	1.14	780.75	84.37	98.36	57.86	71	19.33	98.92	34.86	0	1	0	1	0	0	0	0	1	0	0	0	0	1	0	0	0
1630	75	M	WHITE	80.95	20	4.61	212.5	15.55	13.55	48.25	141	3.63	9	103	102.67	15	12.5	27.8	1.2	0.75	409	345.5	13.67	1.3	369	54.17	91.63	58.5	66.63	17.37	94.59	36.55	0	0	0	1	0	0	1	0	0	1	1	0	0	1	1	1	0
1631	88	M	WHITE	70	14.78	3.2	206.5	9.18	18.35	28.28	141.75	4.68	8.65	111.25	122.5	15.25	28.7	59.65	2.85	0.9	30	64	52	1.63	263	84.89	117.15	55.88	70.58	18.22	99.44	37.33	1	1	0	0	0	0	0	0	0	0	0	0	0	1	0	1	0
1632	45	M	UNABLE TO OBTAIN	89	16.1	3.79	276	11.9	14.5	36.1	136	4.8	7.5	101	218	15	14.5	29.3	1.3	0.4	55	121	16	1.1	1329	91.36	110	59.79	72.29	17.68	97.14	37	0	0	0	0	1	0	0	0	0	0	1	0	0	1	0	1	0
1633	70	F	WHITE	99.5	22.46	2.09	148.14	6.54	21.87	19	135	4.25	8.47	106	121.5	16	22.8	64.25	2.08	5.2	70	235	41	1.23	587.5	97	116	58.4	71	16.57	97.11	36.74	1	0	0	1	0	0	0	0	0	0	0	0	0	0	0	1	0
1634	88	F	BLACK/AFRICAN AMERICAN	59	6.14	3.82	125.8	9.98	20.66	31.48	140	3.85	9.15	95.5	95.5	14.5	28	40.65	2.55	3	22.5	37	53	1.9	265.5	84.12	89.88	63.75	71.96	26.36	95.61	36.55	0	0	0	1	0	0	0	1	1	0	0	0	0	0	0	0	0
1635	74	M	WHITE	70.6	11.15	2.87	321.5	8.3	14.5	26.4	129.33	3.87	8.27	92.67	468.33	15.67	15.65	81.67	1.45	0.25	18	46	26.67	1.33	344.5	68.16	110.78	48.83	63.96	14.6	99.24	36.66	1	1	1	1	1	0	0	0	0	1	0	1	0	1	0	1	0
1636	82	F	UNABLE TO OBTAIN	58.1	18.9	2.67	383	9.6	14	29.5	135.5	3.9	8.1	102.5	99.5	18	59.8	40.9	6	0.4	5	14	32	0.95	197	93.92	109.48	51.76	65.56	22.73	94.04	36.94	1	0	0	0	0	1	0	0	0	0	0	0	0	0	0	1	0
1637	93	F	WHITE	82	27.87	2.82	120.33	8.6	17.03	25.8	139.5	3.9	6.8	106	121	11.5	15.67	29.83	1.37	0.6	6	20	46.5	1.6	316	101.88	111.76	55.52	68.64	20.3	96.75	36.6	0	0	0	1	0	0	1	0	0	0	0	0	0	0	0	1	0
1638	92	M	WHITE	75	8.48	2.44	243.5	7.73	17.88	23.7	139.25	4.78	8.08	107.25	182	17.5	18.65	29.93	1.73	0.7	58	56.5	82	3.25	310	59.7	123.5	57.5	73.5	14.93	97.48	36.59	0	1	0	1	0	0	1	1	0	0	0	1	0	0	0	1	0
1639	68	M	UNKNOWN	131.8	14.75	3.32	98	10.5	16.1	31.6	130.67	5.2	8.17	97	231.33	18.67	22.85	45.5	2.1	8.3	19	43.5	117	2.1	400.5	84.04	111.8	58.6	70.6	26	91.63	37.22	1	0	0	0	0	0	0	0	0	0	1	0	0	1	0	1	0
1640	83	M	WHITE	75	37.87	3.23	420.33	10.5	17.1	31.83	133	4.6	6.93	103.5	182.75	20	25.7	45.3	2.53	4.8	333.33	361.33	140.5	6.93	564.5	62.45	126.32	49.95	68.95	25.73	95.17	36.19	0	0	0	1	0	0	1	0	0	0	0	1	0	1	0	0	0
1641	55	M	WHITE	108.3	20.75	3.72	316.5	12.1	13.05	33.9	132.33	4.57	8.97	101.67	128	16	16.15	26.95	1.4	1.85	121.5	75	26.33	0.8	288.5	114.45	127.31	80.23	91.83	19.48	98.41	36.75	1	0	0	0	0	0	0	1	1	0	1	0	0	1	0	1	0
1642	71	F	WHITE	75.8	5.75	2.94	133.5	7.3	23.55	24.15	129.33	4.07	8.77	93.33	117	13.67	22.8	120.05	2.1	2.7	15.5	22	42	2.8	304	67.89	98.59	57.1	70.06	19	96.98	36.56	0	1	0	1	0	0	0	0	0	0	0	0	0	0	0	0	0
1643	76	F	UNKNOWN	82.6	14.9	3.43	303	10.5	13.2	30.4	138	4.6	8.8	102	254	15	14.4	25.7	1.3	0.8	22	26	14	0.6	383	104.38	153.96	81.2	99.24	22.42	96.23	37.77	1	1	0	0	1	0	0	0	0	0	0	0	0	0	0	1	0
1644	77	M	BLACK/AFRICAN AMERICAN	95.3	5.2	3.4	102	11	12.8	33.1	134	4.9	8.2	97	143	14	14.55	119.2	1.35	0.5	10	16	23	1	197	62.92	127.04	66.83	83.83	19.54	95.88	36.97	1	0	0	0	1	0	0	0	1	1	1	0	0	1	0	0	0
1645	71	M	WHITE	67.3	14.93	2.6	208.67	8.43	16.13	26.27	132.33	5.07	7.83	96.33	112	18.67	13.2	34.75	1.2	0.5	6	22.5	28	4.5	177.5	90.33	118.91	60.18	72.45	16.75	98.89	36.61	0	1	0	1	1	0	1	1	0	1	0	0	0	1	0	1	0
1646	64	M	WHITE	100	21.58	4.41	125	14.03	13.05	41.6	139.33	3.83	7.3	106.33	139	15.5	15.1	28.88	1.4	1	20	40	15	0.8	270.5	77.57	107.87	54.46	81.33	19.76	97.65	37	0	1	0	1	0	0	0	1	0	0	0	0	0	1	0	1	0
1647	91	F	WHITE	54.4	9.65	4.97	235.5	11.93	28.53	39.78	138	5.77	9.23	101.33	100	13	14.53	27.95	1.35	0.93	25.33	53.33	26.25	1	1021.5	108.74	129.25	94.96	106.56	23.26	95.74	36.57	0	0	0	1	1	0	0	0	1	0	0	0	0	0	0	1	0
1648	77	F	WHITE	99.5	9.65	2.84	216.5	9.6	13.95	29.95	135.5	4.6	8.65	103	104.5	12.5	15.6	36.15	1.45	0.7	11	16	25	1.2	163	74.24	134.94	75.13	69.5	24.76	96.64	29.05	1	0	0	0	0	0	0	0	1	1	1	0	0	0	1	1	0
1649	65	M	WHITE	99.4	13.02	2.67	194.8	8.3	15.9	25.38	124.2	4.16	7.38	88.6	122.2	11	25.35	51.41	2.3	0.53	42	42	17.6	0.76	465	89.55	93.61	57.71	50	14.84	86	36.56	0	0	0	1	0	0	0	0	0	0	0	0	0	1	0	0	0
1650	79	F	WHITE - RUSSIAN	79.8	12.7	3.51	122	9.5	15.33	30.77	138.5	6	7.2	105.5	133	12	21.43	52.6	2	0.2	13	46	17	0.85	751	57.68	101.54	61.71	73.94	18.63	94.11	36.66	1	0	0	0	0	0	0	0	0	0	0	0	0	1	0	1	0
1651	67	M	WHITE	92.2	16.95	2.89	320	8.45	14.95	26.25	137.5	4.3	8.28	98	215.75	18.25	13.75	40.85	1.25	0.5	16	35.5	29.75	1.63	337	112.21	113.3	67.37	82	18.48	93	37.28	0	1	0	1	1	0	1	0	0	1	1	1	1	1	0	1	0
1652	77	M	WHITE	104.8	14.13	2.5	240.33	7.3	15.53	23.68	136	5.5	7.7	99.67	141	14.67	23.78	31.63	2.28	0.4	19	34	82	3.13	592	73.5	134	57.2	75.5	20.5	95.96	35.69	1	0	0	1	0	0	0	0	0	0	0	0	0	0	1	0	0
1653	66	M	UNKNOWN	83.4	11	4.57	144	12.75	22.2	40.85	145	3.33	8.17	113.33	136	15.67	36.95	37.9	3.35	0.6	41	117	55	2.4	653	126.27	96.6	68.6	74.8	21.68	96.75	37.94	0	0	0	1	0	0	1	1	0	0	0	0	0	0	0	1	0
1654	73	M	WHITE	120	10.9	3.55	224	8.5	14.8	29.4	140	4.2	9.4	104.5	110	19.5	14.8	69.35	1.35	0.4	23	20	46	1.85	260	83.41	109.32	67.84	76.56	19.56	95.61	35.55	0	0	0	1	1	0	1	0	0	0	0	1	0	1	0	1	0
1655	87	F	WHITE	77.1	8	3.84	272.5	10	17.1	33.55	140	4	8.6	110.5	71.5	11.5	16.9	32.5	1.6	0.3	61	54	24	0.95	228	88.23	133.92	64.52	81.32	25.58	96.42	36.48	1	0	0	0	0	0	0	0	0	0	0	0	0	0	0	1	0
1656	55	M	WHITE	55.9	6.77	2.79	130.67	8.25	15.73	25.35	133	4.9	8.2	99	99.5	11.5	16.05	32.9	1.45	1.2	37	60	21	1.1	249	91.92	77	60.33	67.33	20.12	97	36.77	0	0	0	1	1	0	0	0	0	0	0	0	0	1	0	1	0
1657	64	M	UNKNOWN	89	7.3	3.81	315	11.2	13.7	35.3	135	3.8	8.9	104	108	7	19.05	83.1	1.7	0.5	15	25	6	0.9	128	74.58	116.33	71.89	85.67	15.42	97.26	37.48	0	0	0	0	0	0	0	0	0	0	0	0	0	0	0	1	0
1658	79	M	UNKNOWN	82	11.73	2.97	401	7.93	16.93	24.87	142.33	4.83	7.97	114.33	125	15	13.55	42.5	1.15	0.2	12	73	25.67	1.53	239	56.28	97.38	47.42	60.19	19.48	93.45	35.8	0	1	0	1	0	0	1	0	0	0	0	1	0	1	0	1	0
1659	50	M	BLACK/AFRICAN AMERICAN	107.6	13.38	3.11	187.2	7.14	21.18	23.25	142	4.3	7.66	107.5	101	17	18.2	28	1.67	1.3	15	47	15	1.85	217	83.47	108.24	78.28	77.83	24.42	98.42	36.78	0	0	0	1	0	1	1	0	0	0	0	0	0	1	0	1	0
1660	63	M	WHITE	88.1	8.8	5.45	310.5	13.7	14.7	42.3	140.67	4.07	8.83	106	159.67	9.67	12.4	27.65	1.15	0.3	65.5	39	17.67	0.87	281	87.87	113.83	69.86	79.79	25.86	95.43	36.74	0	1	0	0	0	0	0	0	1	0	1	0	0	0	0	1	0
1661	79	F	WHITE	75.8	6.34	4.13	113.4	12.5	16.18	41.48	145	4.87	7.29	113	119.57	15.14	25.33	123.48	2.3	0.77	11	71	30.29	1.54	650	91.91	100.88	71.13	82.25	22.09	96.62	37.07	0	1	0	1	0	0	0	1	1	1	0	0	0	1	0	0	0
1662	91	M	WHITE	107.23	8.5	4.14	172	10	18	33.3	144.25	3.8	8.4	108	135	11	13	28.7	1.2	1	9	14	11	0.9	211	77.7	137.62	68.48	88.28	21.4	99.41	37.96	1	0	0	0	0	1	0	0	0	0	0	0	0	0	0	1	0
1663	88	F	WHITE	41.9	8.13	2.41	410.25	7	16.83	23.8	135.67	4.13	8.1	89.33	74	16	19.07	38.7	1.77	0.5	91.5	143.5	62	1.23	471.5	83.12	115.74	57.12	74.18	20.14	99.12	37.2	0	1	0	1	0	0	1	1	0	1	1	0	0	1	0	0	0
1664	80	M	OTHER	98.5	71.55	3.02	194.5	9.65	15.9	29.3	135.5	4.85	7.05	97	100	18	14.5	36.55	1.3	0.2	10	27	67	8.7	534	100.43	106.48	63.32	73	15.73	98.3	37.01	0	0	0	0	0	0	0	0	0	0	0	0	0	0	0	0	0
1665	70	M	BLACK/AFRICAN AMERICAN	71.9	24.68	3.5	146.25	9.5	18.83	27.48	146.67	3.6	8.83	113	179	17	13.4	30.4	1.2	2.25	139	259	26.33	1.63	3581.67	106.96	169.6	86.08	106.72	30.28	95.64	36.85	0	0	0	0	0	1	1	1	0	0	0	0	0	1	0	1	0
1666	74	F	BLACK/AFRICAN AMERICAN	72.3	17.05	4.32	133.5	10.5	18.15	33.35	128.25	4	8.78	92	144	12.75	16.67	95.47	1.53	1.3	15	25	24.5	1.75	243	115.53	100.9	68.7	74.8	24.62	96.81	37.19	0	0	0	1	0	0	0	0	0	0	0	1	0	0	0	0	0
1667	83	F	WHITE	95.2	12.95	2.64	80	8.1	18.35	25.1	135.33	4.55	8.55	98	163	18.33	14	35.35	1.25	1.6	10.5	32	84.5	2.65	323	110.52	151	128.5	134.5	17.77	96.58	36.28	0	0	0	0	0	0	1	0	0	0	0	0	0	0	0	1	0
1668	59	M	WHITE	202	12.7	4.3	281	11.5	17.8	36.6	145.67	4.3	7.8	109.33	184.33	12	16.2	26.65	1.45	0.6	24	35	18	1	206	74.86	96.7	56.3	64.3	17.18	96.5	35.87	0	1	0	1	0	0	0	0	0	0	0	1	0	1	1	1	0
1669	85	M	WHITE	75	27.5	3.6	359	10.3	15.7	33.5	149.5	5.48	9.4	120.5	277.67	15.75	12.9	24.3	1.1	0.4	143	68	83	3.03	299	92.22	99.9	54.6	65.1	23.42	99.04	36.98	1	1	0	1	0	0	0	0	0	0	0	0	0	1	0	1	0
1670	72	M	UNKNOWN	103	13.3	2.18	179.33	6.5	14.73	19.87	138.25	4.08	8.4	105	222.75	15.5	22.7	32.2	2.1	1	48.5	35.5	56.5	1.13	188	64.52	165.63	78.04	102.29	18.4	95.84	36.48	0	1	0	1	1	0	0	0	0	0	0	0	0	1	0	1	1
1671	55	F	WHITE	118.5	11.95	3.23	200.25	8.5	16.1	28.03	131.25	4.48	7.68	96.25	135	15.75	17.13	31.47	1.55	0.6	16	8	17.75	0.73	232	128.74	103.57	54.43	65.86	19.37	98.37	37.78	1	0	0	1	0	1	0	0	0	0	0	0	0	1	0	1	0
1672	80	M	ASIAN	52.5	12.3	3.76	217.5	11.4	14.7	33.37	138	4.6	8.5	105.5	119.5	14.5	13	68.8	1.1	0.9	36	85	44.5	1.2	650	89.22	109.42	63.38	74.13	19.59	95.92	36.11	0	0	0	1	0	1	0	1	0	1	0	1	0	1	0	1	0
1673	65	M	WHITE	106.6	11.5	2.89	187	8.1	17.2	26.8	129	3.7	8.9	88	119	19	44.9	40.4	4.1	1.7	37	59	20	3.1	358	71.73	100.67	56.46	70.33	19.69	98.15	35.92	0	0	0	1	1	1	0	0	1	0	0	0	0	1	0	0	0
1674	65	M	WHITE	89.2	13.93	2.74	338.33	8.63	16.03	26.3	138	4.18	8.07	108.75	241.25	14	13.87	25.87	1.2	0.7	53	21	31	1.1	218	72.71	116.83	71.57	82.61	15.25	96.42	36.6	1	1	0	0	0	0	0	0	1	0	0	0	0	1	0	1	0
1675	76	M	WHITE	81.7	15.8	2.97	189	9.23	17.07	27.43	135	4.13	7.5	106.33	143	11.33	18.4	39.85	1.65	0.9	36	68	40	2.43	192	63.03	105.67	69.67	81.33	14.27	97.43	36.25	0	1	0	1	0	0	1	0	0	0	0	0	0	1	0	0	0
1676	83	M	BLACK/AFRICAN AMERICAN	76.67	6.8	5.22	153.5	13.85	14.25	42	144.5	3.85	9.7	107	84.5	17	23.05	37.1	2.15	1.75	31.5	31.5	22	1.35	239.5	122.87	113.77	79.33	86.67	20.13	96.1	36.59	0	0	0	1	0	1	1	0	0	0	0	1	0	1	0	1	0
1677	75	F	WHITE	60.8	5.27	4.67	277.33	13	13.87	40.27	138.67	4.13	9.9	103	104.67	16	22.67	36.73	2.07	0.7	26	44	24	1.23	277	79.35	120.46	64.58	77.58	17.65	94.81	36.97	1	0	0	1	0	0	0	0	1	0	0	1	0	0	0	0	0
1678	67	M	WHITE	126	8.46	2.03	46.6	6.78	20.3	20.4	138.2	5.66	8.98	98.4	86.2	25.6	35.22	79.2	3.28	9.3	19.8	41.8	37.6	3.62	231	74.56	96.7	53.4	66.75	20.09	96.93	36.83	0	1	0	0	0	0	1	0	0	0	1	0	1	0	0	1	0
1679	56	F	WHITE	66.9	4	2.86	96	8.5	21.6	24.8	143	3.55	8	118.5	105.5	10	17.2	50.8	1.6	0.3	19	22	17	0.55	173	97.23	115.36	74.84	83.96	15.23	98.5	37.05	0	0	0	0	0	1	0	0	0	0	0	0	0	0	0	0	0
1680	85	F	WHITE	59	14.65	2.93	678	8.55	12.15	28.05	133	4.65	8.9	91	127.5	12.5	11.6	30.4	1.1	0.2	15	27	18.5	1.05	279	92.19	105.21	48.84	61.54	20.44	97.51	37.38	0	0	0	0	0	1	1	1	1	0	0	0	0	0	0	0	0
1681	81	M	WHITE	71.8	22.35	4.27	136	12.05	14.65	37.05	140	3.8	8.7	102	113	13	20.3	33.15	1.85	4.6	127	91	20	0.9	264	82.16	113.04	69.65	83.3	16.56	95.72	36.64	1	1	0	0	0	0	0	0	0	1	0	1	0	0	0	1	0
1682	76	M	WHITE	103	17.97	2.96	435.33	8.17	18.13	27.17	140.33	4.67	8.27	100.67	158.67	19.67	28.74	90.86	2.9	0.25	41.5	28	57.33	3.63	138	92.48	107.25	46	58.94	24.76	98.08	36.71	0	1	0	0	0	0	0	0	0	0	1	0	0	1	1	0	0
1683	74	M	WHITE	72.75	3.4	2.81	65	8.2	21	27.7	140.33	4.98	7.2	100.67	232.33	19.67	12.7	29.9	1.1	0.2	17	34	47.25	5.73	1916.67	85.24	79.92	41.24	49.24	15.68	94.44	35.74	0	1	0	1	0	0	0	0	1	0	0	1	0	1	0	1	0
1684	71	F	UNKNOWN	50.1	5.7	4.05	178	12.5	15.8	41.3	139	4.4	9.7	94	92	24	17.3	38.75	1.6	0.4	18	35	48	5.4	348	63.84	94	42.62	54.33	15.83	96.29	36.69	0	1	0	1	1	0	1	1	0	0	0	1	0	1	0	1	0
1685	81	F	BLACK/AFRICAN AMERICAN	67.3	5.85	3.46	174.25	7.83	21.2	26.98	138.25	3.7	8.15	100.5	77	14.5	35.77	37.9	3.27	0.7	91.5	146	35.25	2.53	476	60.96	98.05	64.55	75.59	14	97.13	36.04	0	1	0	1	1	0	1	0	1	0	0	0	0	1	1	0	0
1686	90	F	WHITE	75.43	11.5	3.26	153.5	9.15	14.15	30.25	139	5.55	9.8	108.5	130.5	15.5	16.6	87.8	1.55	0.75	98	142.5	44	2.3	274	89.68	115.32	64.16	79.12	21.56	95.64	36.73	0	1	0	1	0	0	1	0	1	0	0	0	0	0	0	1	0
1687	78	F	WHITE - OTHER EUROPEAN	44.8	6.3	2.66	106	8	21.3	25	133	3.95	8.2	102.5	79	11.5	11.6	33.5	1.05	0.65	6	16	5.5	0.75	297.5	89.31	102.75	61.93	74.49	16.15	98.96	36.61	0	0	0	0	0	0	1	0	0	0	0	0	0	0	0	0	0
1688	64	M	WHITE	161	5.75	3	153.5	9.5	14.15	29.2	139.33	3.67	7.73	110.33	111	6.67	32.95	43.35	3	0.5	75	54	40.67	2.17	292	98.52	132.26	79	91.57	15.52	97	36.48	0	1	0	1	0	0	0	0	0	0	1	0	1	0	0	1	0
1689	78	F	WHITE	126.9	12.77	2.72	109.33	7.93	22.03	25.03	148.67	3.53	7.67	109	344.33	15.33	14.15	27.35	1.3	0.9	41	20	79.67	1.3	240	79.15	133.85	56.48	75.15	22	96.88	36.73	0	1	0	1	0	0	1	0	1	0	0	0	0	1	0	1	0
1690	88	M	WHITE	86.9	25.85	2.6	244	7.8	18.95	25.3	153	4.9	7.7	114.5	136	22	18.2	34.4	1.7	2.7	21	31	198.5	6	407.5	81.96	92.08	45.17	57.92	23	95.16	36.89	0	0	0	1	1	0	0	0	0	0	1	0	0	0	0	0	0
1691	82	F	WHITE - OTHER EUROPEAN	68.5	19.85	3.71	292	8.35	21.25	28.3	136.67	4.27	8.13	103	122.33	15.67	13.7	50.55	1.3	1.4	14	19	52.33	2.07	244	131.44	96.96	62.84	73.52	21.92	93.61	36.1	0	0	0	1	0	1	1	0	1	0	1	0	0	0	0	1	0
1692	91	F	UNKNOWN	51.2	9.35	3.71	126	11.95	13.65	36.2	141	3.75	8.4	109.5	116	13	12.67	50.97	1.17	0.4	92	39.5	19.5	0.7	263	66.26	108	60	72	16.19	99.67	36.81	0	0	0	1	0	0	0	1	1	0	0	0	0	0	1	1	0
1693	67	F	WHITE - OTHER EUROPEAN	130.4	17.35	2.8	220.5	8.45	14.03	28.85	138.8	5.44	8.56	109	166.6	12.8	18.05	31.95	1.65	0.25	31	27.5	55.6	3.26	242.5	128	96.33	63.5	72.17	17.76	92	36.87	0	1	0	1	0	0	1	0	0	1	0	0	0	0	0	1	0
1694	91	M	WHITE	94.1	17.7	3.21	243	10	14.75	31.4	153.2	3.78	7.85	121.5	204.5	10.67	18.55	49.83	1.7	0.6	12	23	47	1.25	222	78.5	98.97	57.19	67.25	21.67	95.81	36.19	0	1	0	1	0	0	1	0	0	0	1	1	0	1	0	1	0
1695	69	M	WHITE	99.2	18.75	3.14	157.5	8.9	16.85	27.75	144.5	4.3	8.15	109	229.5	21.5	17.8	27.55	1.6	0.3	72	78.5	82	3.45	445	134.89	124.92	79.08	88	26.04	95.69	36.94	0	1	0	0	0	0	1	0	1	0	0	0	0	0	0	1	0
1696	70	M	WHITE	82.75	22.73	3.42	151	11	14.2	33.17	137.5	4.4	8.6	108.5	178	14	14.37	30.37	1.3	0.4	58	67	14	1.15	397.5	80.33	124.75	69.75	82.75	19.71	97.38	36.75	0	1	0	0	0	1	0	1	0	0	0	1	0	1	0	1	0
1697	67	M	WHITE	78.93	14.43	3.78	203.67	12.17	13.5	34.47	116.5	4.48	7.05	84	182.5	14.75	10.13	35.35	0.93	0.5	28.67	54	24	2.7	276.33	106.8	93.17	64.92	73.92	25.6	92.28	38.15	1	0	0	0	1	0	0	0	0	1	1	0	0	1	0	1	0
1698	91	F	WHITE	78.5	10.1	3.25	107	10.9	19.35	34.2	129.67	5.03	8.43	91.33	156	22.67	65.45	37.1	6	2.07	1001	948.67	95.33	2.77	960.5	100.9	91.06	66.52	75.32	18.06	94.23	36.56	0	1	0	1	0	0	1	0	0	0	0	0	0	0	0	1	0
1699	71	F	WHITE	68.7	25.47	4	299.67	11.57	13.1	36.3	136.67	4.07	7.9	102.67	291	17	20.3	101.3	1.9	0.5	715	1238	27.33	1.33	1458	72.25	104.75	64.33	76.46	23.92	98.67	36.69	0	1	0	1	1	0	1	0	0	0	1	0	0	1	0	1	0
1700	65	F	WHITE	80.53	15.15	2.92	250	8.6	16.7	27.55	147.75	3.63	7.85	104	131.25	9.75	37.9	46.1	3.45	0.6	14.5	32	44.75	1.18	472	83.44	102.96	59.68	73.2	26.08	92.28	37.49	0	0	0	1	0	0	0	0	1	0	0	1	0	0	0	1	0
1701	54	F	HISPANIC/LATINO - PUERTO RICAN	88.5	21.8	4.45	213	12.3	14.5	37.2	130.33	3.7	8.3	95	358.67	19.67	11.2	40.73	1	0.4	51	541	28	1.23	1556	99.07	135.21	87.36	98.07	20.83	96.57	37.47	1	1	0	1	1	0	0	0	0	0	0	1	0	1	0	1	0
1702	58	F	UNKNOWN	93.55	29.93	3.92	127.67	8.03	19.17	25.8	137.5	4.1	8.8	105	123	13	17.77	29.1	1.63	2.9	23	109	21.5	1.3	463	77.94	108.64	68.73	78.09	20.82	97.07	36.72	0	0	0	1	0	0	0	0	0	1	0	0	0	1	0	1	0
1703	71	F	BLACK/AFRICAN AMERICAN	76.2	50.57	4.14	400.67	10.37	19.9	36.17	137.25	4.6	8.3	101.5	193.25	19.5	15.3	41.1	1.37	0.3	22	39	33	6.58	294	109.41	93.38	48.38	60.5	16.85	95.28	36.92	0	1	0	0	0	0	0	0	0	0	0	0	0	0	0	1	0
1704	73	M	WHITE	78.95	12.5	2.61	213	8	19.88	23.38	141.75	3.7	8.17	107.5	123.25	15.5	16.1	27.3	1.45	1.1	12.5	20.5	48.75	2.25	158	75.24	90.11	48.56	57.78	19.02	96.69	36.68	0	0	0	1	0	0	1	0	0	0	0	1	0	1	0	1	0
1705	76	M	WHITE	59.7	21.55	2.71	596	7.2	15.05	23.7	139.5	3.45	9.05	97	164	12.5	15.6	33.35	1.35	0.4	22	20	19.5	0.55	124	92.79	111.46	60.58	72.21	20.4	99.08	35.84	1	1	0	0	0	1	0	0	0	0	1	0	0	0	0	1	0
1706	67	F	OTHER	51	17.37	3.48	199.67	9.1	20.87	30.37	133	4.1	8.87	95.67	131	23.33	47.5	37	4.3	1.75	55	54.5	36.33	1	868	93.04	103.92	57.88	67.91	25.42	95.96	36.4	0	0	0	1	0	0	0	0	0	0	0	1	0	0	0	1	0
1707	60	M	OTHER	84.85	7.35	5.48	201.5	15.75	14.45	46.1	143.5	3.7	8.8	109	123	12	12.3	30.2	1.1	2.35	39.5	33	11.5	1.05	266.5	149.6	112.39	82.74	89.22	22.58	95.88	37.16	1	0	0	1	0	0	0	0	1	0	1	1	0	0	0	1	0
1708	71	M	WHITE	94	22.77	4.65	251.33	14.27	13.2	42.37	139.5	3.93	8.97	101.5	178	20	11.53	54.53	1.07	0.63	120	607.67	26.5	1.1	1707.67	97.1	116.5	64.5	76.5	25.45	95.04	37.5	0	1	0	1	1	0	0	1	0	0	0	1	0	1	0	1	0
1709	87	M	BLACK/AFRICAN AMERICAN	80	15.63	3.36	142.33	10.33	14.93	32	127.67	6.45	9.43	90.67	73	24.67	39	39.4	3.53	3.7	1553	2356	58	3.57	2180.33	84.42	111.27	58.63	73.63	19.18	96.72	36.47	0	0	0	1	0	0	1	0	1	1	0	1	0	1	0	1	0
1710	83	F	WHITE	102	25.4	3.63	130.67	11.97	13.3	37.07	143.25	4.7	7.23	113.75	132.25	18.25	12.1	30.75	1.1	0.3	30	51	27.25	1.8	396	77.54	95.5	50.63	63.22	24.79	94.54	36.98	1	0	0	0	0	0	0	0	0	0	1	0	0	0	0	1	0
1711	68	F	ASIAN	54	10.27	2.86	189.67	8.3	14.1	25.62	136.5	4.2	8.15	106.5	148.5	13.5	13.4	27.3	1.1	0.9	734	1008.5	8.5	0.45	1924	76.2	109.48	64.94	75.77	17.03	97	37.29	1	1	0	0	0	1	0	0	0	0	0	0	0	0	0	0	0
1712	70	M	AMERICAN INDIAN/ALASKA NATIVE	118.8	10.65	3.83	117	11.35	14.9	34.85	138	4.05	8.35	105.5	203	15.5	12.9	25.05	1.15	0.35	100.5	205.5	11.5	0.9	502	70.11	123.54	65.11	78.61	18.11	97.86	36.98	0	1	0	1	0	0	0	0	1	0	0	1	0	1	1	1	0
1713	56	M	BLACK/CAPE VERDEAN	164	37.83	3.28	184.67	9	14.8	27.65	131.8	4.12	7.64	95.6	233	25.2	43.15	41.38	4.3	0.95	32	76	43.2	3.24	494.5	135.76	81	61	66	21.75	97.42	36.44	0	1	0	1	0	0	0	0	1	0	1	0	0	1	0	1	0
1714	96	F	BLACK/AFRICAN AMERICAN	52.9	10.5	2.71	323.5	6.75	17.75	24	141.67	3.63	7.95	104.67	104	9.67	11.7	25.9	1.1	0.2	21	28	17	0.63	299	83.17	105.13	59	70.29	26.26	95	36.76	1	0	0	1	0	0	0	0	0	0	0	1	0	1	0	1	0
1715	84	M	WHITE	105	5.43	3.18	80.67	9.93	14.17	27.87	139.5	4.1	8	109	86	8.5	14.4	30.83	1.33	0.4	18	31	16.5	0.7	239	75.79	119.17	59.19	59.36	19.3	97.15	36.67	1	1	0	0	0	0	0	0	1	0	0	1	0	0	0	1	0
1716	82	M	WHITE	100.2	13.95	4.52	255	13.7	13.8	41.15	138.5	3.7	9.3	102	131.5	15.5	59.6	61.6	6.75	0.6	28	29	18	0.9	193	104.23	113.25	67.88	77.5	31.15	95.58	37.11	1	0	0	1	0	1	0	0	0	0	0	0	0	1	0	1	0
1717	86	F	WHITE	59	13.7	4.69	181	12.8	15.7	40.9	145	4.1	8.9	106	130	16	12.9	70.25	1.2	0.8	10	22	10	0.6	223	88.85	109.04	62.25	76.96	20.93	95	36.81	0	1	0	1	0	0	1	0	0	0	0	0	0	0	0	0	0
1718	73	F	WHITE	67.6	4.95	2.67	237.5	7.8	15.85	24.3	140	3.37	8.57	100.67	81.67	13.67	27.4	29.35	2.55	0.6	8	23	16.67	2.3	313	93.03	166.54	87.32	106.14	24.8	97.27	37.03	0	0	0	0	0	0	0	0	0	0	0	0	1	0	0	1	0
1719	78	M	WHITE	79.25	12.4	4.38	126	14	13.9	40.3	142.67	3.77	9.4	108.67	127.67	14	14.95	57.65	1.4	1.3	28	36	17.33	0.8	233	99.65	129.84	74.12	86.92	17.08	95.92	36.79	1	0	0	0	0	1	0	1	0	0	0	0	0	0	0	1	0
1720	76	M	UNKNOWN	60.5	20	2.93	240	8.8	14.6	27.6	146.33	4.4	8.17	108.67	238.33	16	13	29.2	1.2	0.5	234.5	135	116.33	2.73	623.5	63.12	107.75	56.25	67.5	23.08	95.12	36.64	0	0	0	1	1	0	1	0	0	0	0	0	0	1	0	1	0
1721	53	M	UNABLE TO OBTAIN	84.09	0.1	3.09	34.2	9.15	14.75	26.5	133.33	4.1	8.07	105.33	147	16.33	15.5	38.1	1.35	1.55	88.5	167	35.33	3.47	356	53.59	141.2	80.68	106.4	16.21	99.11	36.73	1	0	0	0	0	0	0	0	0	0	0	0	0	0	0	1	0
1722	52	F	WHITE	136	21.1	4.97	327	13.9	13.8	42	135.67	3.93	7.85	103.67	153	12	12	26.1	1	0.2	38	35	12	0.53	268	63.71	97.3	63.4	71.2	24.81	99.72	36.63	1	0	0	0	0	0	0	0	0	0	0	0	0	0	0	0	0
1723	66	M	WHITE	110.5	6.73	3.73	201.67	9.33	15.17	30.2	141	3.63	8.05	100.67	110	10	19.23	73.9	1.77	0.4	28.5	60	17.33	0.87	151	87	105.38	69.38	80.34	18.77	96	36.73	0	0	0	1	0	0	0	0	0	0	0	0	0	0	0	0	0
1724	55	M	WHITE	115.4	25.2	3.93	66	12.5	14.2	36.1	130.5	4.8	6.5	105	260.5	13.5	13.05	28.1	1.1	0.63	37	269	48.5	1.55	945	82.32	112.2	65.7	76.4	20	99	37.03	0	1	0	1	0	0	1	0	1	0	0	1	0	1	0	1	0
1725	92	F	WHITE	49.6	9.23	3.11	363	9.23	13.23	29.7	139.33	4.33	7.6	103.33	111	10.67	12.05	28.2	1.1	0.4	59.5	29	28	0.6	279	67.44	142.04	63.24	85.84	18.32	97.36	36.85	1	0	0	0	0	0	0	0	0	0	1	0	0	0	0	0	0
1726	95	F	WHITE	68.7	9.43	3.28	271.67	9.9	13.2	30.77	130	4.25	8.1	100.5	347.75	10.75	12.2	31.2	1.1	0.2	77	89	21	0.58	244	92.83	127.71	62.07	75.79	19.37	99.1	36.76	1	0	0	0	0	1	0	0	1	0	0	0	0	1	1	1	0
1727	87	M	BLACK/AFRICAN AMERICAN	61.25	20.7	3.49	298.5	8.8	17.2	28.2	144.5	4.05	8.5	110.5	140.5	15	29.45	36.8	2.65	0.65	16	17.5	31.5	1.8	260.5	93.65	123.28	64.08	78.08	33	98.92	36.99	0	0	0	1	0	0	1	0	0	0	0	0	0	0	0	1	0
1728	74	F	WHITE	70.95	3.2	3.11	204	8.7	14.5	27.4	136.33	4.47	7	101	128.5	14	12.35	48.2	1.15	0.4	26.5	65	24.33	1.07	416	74	111.19	56.15	72.81	24.59	94.44	36.72	1	1	0	0	0	0	0	0	1	1	1	0	0	1	0	1	0
1729	79	M	WHITE	57	17.7	3.37	406	10.6	13	35.35	155.6	4.52	7.66	122.8	144.4	17.6	28.8	40.9	2.7	0.5	25	33	91.6	2.82	277	115.29	114.91	61.48	76.48	20.13	98.54	36.6	1	0	0	0	0	0	0	0	0	0	0	0	0	0	0	1	0
1730	68	M	WHITE	94.4	11.6	3.62	308.67	10	14.87	29.37	134	3.8	7.6	99.5	131.5	11	17.5	34.15	1.6	1.2	8	11	10.5	0.7	90	94.79	85	49.25	57.5	18.45	98.58	36.78	0	1	0	0	0	0	0	0	0	0	0	0	0	1	0	1	0
1731	68	M	WHITE	74.7	8.5	4.48	203	14.2	13.4	42.6	138	4.1	9.2	104	89	16	12.1	29.6	1.1	0.7	21	20	13	1	180	80.54	138.19	89.71	101.1	15.83	96.17	36.85	0	0	0	0	0	0	0	0	1	0	0	0	0	1	0	0	0
1732	80	F	WHITE	47.2	9.95	3.64	169	9.75	13.8	26.73	141.5	3.9	8.5	104	102.5	15	14.4	91	1.25	0.6	15	25	27	0.55	302	89.24	115.5	52.27	67.5	20.23	97.05	36.87	0	0	0	1	0	0	0	0	0	0	0	1	0	1	0	1	0
1733	77	M	WHITE	73.4	14.55	3.7	396	11	17.4	35.4	137	5.23	8.63	103.33	122.67	14.33	21.15	32.35	1.9	0.3	9	31	46.67	2.2	317	116.45	102.06	72.31	81.83	24.19	94.03	36.51	0	0	0	0	1	0	1	0	0	0	1	0	1	0	0	1	0
1734	76	M	WHITE	82.5	5.3	3.19	105	9.6	16.5	30.2	137	4.1	8.1	101	110	10.5	22.3	43.87	2.03	0.8	21	15.5	20.5	1.05	162	66.23	135.04	68.64	84.96	23.77	95.12	36.96	0	0	0	0	0	1	0	0	1	0	1	0	0	0	0	1	0
1735	89	M	BLACK/AFRICAN AMERICAN	95	3.1	2.82	104	8.2	16.8	26.6	138	5.9	7.77	102	216	15	25.4	123.17	2.3	1.2	40	63	107	3.93	250	97	106.04	61.67	72.04	21.21	94.29	35.97	0	1	0	1	0	0	1	0	1	1	0	0	0	0	0	1	0
1736	64	M	WHITE	109.6	18.37	3.17	299	9.07	16.17	27.87	129.75	4.55	8.47	93	208	24.5	13.55	45.35	1.15	0.3	22	43	86.5	11.18	269	104	117.8	69.6	80.9	19.07	98.48	36.85	0	0	1	0	0	0	0	0	0	0	0	0	0	1	0	1	0
1737	68	F	WHITE	62.95	9.53	4.15	112.5	12.47	15	36.27	136.8	2.88	7.38	108	126.75	12	13.35	25.95	1.15	0.85	30	35	11.75	0.48	206	54.03	137.32	70.52	106.29	14.82	98.3	35.8	0	0	0	0	0	0	0	0	0	0	0	1	0	0	0	0	0
1738	27	M	WHITE	80	10.28	4.58	24.5	12.98	13.16	38.74	132.09	6.72	6.4	100.55	224.45	29.1	23.43	40.23	2.14	0.88	1265.83	4319	45.42	1.97	1954.43	112.29	91.25	66.25	72	20.59	93.29	36.66	0	0	1	0	0	0	0	0	0	0	1	0	0	0	0	0	0
1739	80	F	WHITE	86.3	9.8	4.98	233	14.8	13.9	45.5	138.5	3.95	9.7	100.5	115.5	11	11.05	34.6	1	0.8	15	18	22	1.25	166	83.78	121.37	62.5	76.07	18.31	96.06	36.93	1	0	0	0	0	1	0	0	0	0	0	1	0	1	0	1	0
1740	80	M	WHITE	85	11.88	3.12	157.25	9.77	12.73	29.68	139	4.9	8.95	109	149.5	9.33	13.53	40.2	1.25	1	41	77	23	1.3	322	78.86	124.58	70.62	81.6	20.97	98.86	37.15	0	1	0	1	1	0	0	0	1	0	0	1	0	1	0	1	0
1741	84	F	WHITE	86.5	35.57	4.78	307.67	14.63	16.4	44.5	137	5.13	8.2	100.33	193	31	71.67	63.33	6.33	1.2	93	242.67	56.67	2.33	613	150.96	112.67	62.33	73	20.67	97.14	37.87	1	1	0	0	0	0	0	0	0	0	1	0	0	0	0	1	0
1742	85	M	WHITE - EASTERN EUROPEAN	65.4	6.05	3.34	140	10.2	14.18	30.08	142	3.7	7.5	116	81	7	13.1	28.5	1.2	0.7	5	13	33	0.7	203	110.7	98.6	65	76	15.9	97.05	36.67	0	0	0	0	0	0	0	0	0	0	0	0	0	0	0	1	0
1743	34	M	WHITE	69.3	11.88	3.87	58.5	10.6	16.83	31.8	132	3.47	8.57	98	151.67	11	16.23	28.07	1.5	0.47	45.33	138.5	19	0.83	631	122.83	131.5	94.5	105.5	27.14	99.1	38.12	0	0	0	0	1	0	0	0	0	0	1	0	0	0	0	1	0
1744	80	F	UNKNOWN	50.8	0.95	2.98	83.5	8.63	16.3	24.15	130.5	3.95	8.05	100	112.75	11	11.7	22.5	1	0.9	17	21	11.5	0.5	201	71.52	153.59	79.26	97.07	19.03	94.31	37.06	1	0	0	0	0	0	0	0	0	0	0	0	0	0	0	1	0
1745	77	M	WHITE	79.8	7.2	3.02	163	9.3	20	29.1	140	4	7.85	99	188	20	19.4	28.8	1.8	0.4	12	37	31.5	3.6	371	54.41	100.82	52.5	66.95	17.73	99.86	36.83	0	1	0	1	0	0	1	0	1	0	1	0	0	1	0	1	0
1746	74	F	WHITE	54	10.9	3.44	453	9.4	13.1	29.9	130.33	3.47	7.87	93.33	90	16	15.4	28.7	1.4	0.45	14	24	8.67	0.4	182	81.07	124.5	70.9	85.25	19.2	99.5	37.8	0	0	0	0	0	0	0	0	0	0	0	0	0	0	0	0	0
1747	68	F	WHITE	85.6	17.33	3.07	153	9.1	12.67	28.66	138.75	4.35	8.95	108.25	137.5	12.5	14.03	29.3	1.3	1.1	16	57	14.5	0.65	380	73.92	125.07	70.68	93.77	15.46	98.77	37.38	0	0	0	0	0	0	0	0	0	0	0	0	0	1	1	1	0
1748	51	M	UNKNOWN	96.6	6.4	3.46	76	11.3	13	33.4	138.5	3.65	7.75	106.5	113	13.5	11.1	25.1	1	0.7	57	145	11	1.15	338	96.36	119.7	70.74	81.52	19.52	95.72	37.26	1	0	0	1	0	0	0	0	0	0	0	1	0	0	0	1	0
1749	79	F	WHITE	67.55	4.61	2.8	119.58	8.87	13.6	24.63	152	3.83	10.7	110.33	211.5	16.67	16.15	50.34	1.45	1.4	31.5	81.5	21.25	1.2	263	110.22	115.97	66.22	69.48	26.41	98.78	37.1	1	0	0	1	0	0	0	0	1	0	0	0	0	1	1	1	0
1750	60	M	WHITE	86.4	14.2	4.58	260	14.35	13.2	41.63	138.75	5.23	7.75	115.5	177.5	15.25	12.75	111.95	1.2	0.5	128	143	22.5	1.08	357	50.68	77.5	56.25	61.25	24	92.69	36.45	0	0	0	1	0	0	0	0	1	0	0	1	0	1	0	1	0
1751	83	M	WHITE	97.6	12.87	3.89	239	13.03	14.07	37.2	142.5	3.95	8.65	106	147.5	15	16.24	31.18	1.54	2.3	30	22	17.5	0.95	252	78.04	162.92	97.83	113.08	19.3	97.74	36.71	1	0	0	0	0	0	0	0	0	1	1	0	0	0	0	1	0
1752	70	M	WHITE - OTHER EUROPEAN	134.1	18.8	4.15	117.33	12.3	13.43	39.03	138.33	4.67	9.75	105.33	125	11.5	13.5	29.05	1.25	0.45	16.5	36	21	1.1	315	95.23	120.4	79.55	72.8	17.88	94.42	37.24	1	0	0	0	0	1	0	0	1	1	0	0	0	1	0	1	0
1753	62	M	UNKNOWN	120.1	17.5	4	270	12.3	12.9	33.7	112	3.9	7.85	75.5	132	11.5	13	22.8	1.2	0.5	30	40	9	0.6	208	66.72	103.92	70.58	80.96	14.69	96.42	36.61	0	0	0	1	0	0	0	0	0	1	0	0	0	1	0	0	0
1754	73	F	BLACK/AFRICAN AMERICAN	77.5	5.9	4.06	207	10.5	17.5	32.4	139.33	3.7	8.85	103	171.5	12.5	14.87	64.55	1.3	1	15	24	18.5	1.6	255	72.92	173.4	90.6	111.04	22.77	98.88	36.75	0	1	0	0	0	0	1	0	1	0	0	1	0	0	0	1	0
1755	78	F	WHITE	72.65	9	3.92	201.5	8.35	25.8	29.45	134	4.8	7.9	102	140	12	15.85	87.74	1.45	1	6	25.5	24.5	1.7	324	89.64	110.08	74.25	85.5	18.56	99.84	36.5	0	0	0	1	0	1	0	0	1	0	0	0	0	0	1	1	0
1756	91	F	WHITE	53.7	11.8	2.68	152.33	7.97	14.23	25.5	138	4.1	7.5	104	100	9	16.7	34.7	1.5	0.8	5	21	15	0.6	227	77.44	100.12	45.28	61.32	17.64	97.28	36.42	1	0	0	0	0	0	0	0	1	0	0	0	0	0	0	0	0
1757	42	M	UNKNOWN	105.55	9.2	2.65	95.57	7.87	14.47	23.61	132	4.3	8.3	94.67	106	11	18.5	30.76	1.72	3	136	600	21.33	1.23	695	62.19	98.52	44.33	67.96	24.77	98.92	36.89	0	0	0	1	0	0	0	0	0	0	0	0	0	1	0	1	0
1758	69	M	HISPANIC OR LATINO	82	7.7	3.68	110.5	10.6	14.7	29.8	137	4.1	7.65	106	189	13	16.63	30.95	1.5	1.1	19	20	20	1	197	81.24	109.39	63.77	75.85	16.5	99.62	36.27	1	1	0	0	0	0	0	1	1	0	0	0	0	0	0	1	0
1759	91	M	WHITE	48.7	4.4	3.83	112.67	10.03	15.07	32.3	145.67	3.77	9.23	110	131.67	16	13.6	29.05	1.25	0.7	21	64.5	89.67	2.15	765	75.92	121.43	67.83	83.26	21.44	93.04	36.85	0	0	0	0	1	0	1	0	1	0	1	0	0	0	0	0	0
1760	79	M	WHITE	84	150.2	2.47	47.14	8.78	16.97	24.34	140.25	3.73	10.78	100.75	177.5	12.25	17.53	32.77	1.57	0.4	130	14	52.25	7.25	1092.33	65.88	151.83	67.39	87.39	17.72	97.38	37.25	0	0	0	0	0	1	0	1	0	0	1	0	0	0	0	1	0
1761	61	M	UNKNOWN	219.3	21.37	3.36	216	9.13	18.77	30.6	137	4.25	7.9	102	112.5	11	25.8	36.13	2.37	2.1	14	28	18.5	1	158	100.66	86.67	55.67	65.33	18.72	94.97	36.59	0	1	0	1	0	0	0	0	0	0	0	0	0	0	0	1	0
1762	66	F	WHITE	94.45	10.07	2.89	276.67	8.5	14.03	25.1	135.67	4.37	8.83	99	148	11.67	14.7	26.55	1.3	0.5	22	34	20.33	0.73	189	91.08	104	56	63	24.32	95.64	36.91	1	0	0	1	0	0	0	0	0	0	0	0	0	0	0	1	0
1763	79	M	WHITE	90.23	5.5	3.03	99	9.25	15.25	29.15	141.5	4	7.8	104.5	89	17.5	14.3	35.85	1.35	2.3	42	21	34.5	1.6	208.5	94.42	113.33	60.85	73.33	24.14	95.68	37.94	0	0	0	0	0	0	1	1	1	1	1	0	0	0	0	1	0
1764	89	M	UNKNOWN	86.4	8.15	3.46	258.5	10.15	14.55	31.15	131	4.15	8.9	94	129	12	14.53	26.9	1.3	0.8	15	24	21	1.05	256	79.58	131.08	59.75	79.46	19.46	96.13	36.75	1	1	0	0	0	1	0	0	1	1	0	0	0	0	1	0	0
1765	51	F	WHITE	60	13.1	3.34	389	10.05	13.75	30.3	143.5	4.05	8.9	111.5	160.5	14.5	12.3	26.9	1	0.2	35	21	12.5	0.6	187	99.68	122.5	67.75	80.63	17.44	98.76	36.9	0	0	0	0	0	1	0	1	0	0	1	0	0	0	0	1	0
1766	66	M	WHITE	85.95	10.75	3.39	229.75	10.63	13.23	30.63	142.5	3.9	9.2	109	115	16	13.6	62.48	1.18	1.3	32	24	18.33	0.87	197	84.37	111.19	57.33	84.78	20.2	97.89	36.4	1	0	0	0	0	0	0	0	0	0	0	0	0	1	0	1	0
1767	73	F	WHITE	71.1	17	4.17	259	12.3	12.85	36.95	128	3.33	8.8	88.75	156.5	12.75	16.4	73.95	1.5	0.8	22	29	6.5	0.63	230	106.77	112.1	74.42	85.19	24.87	92.27	36.92	0	0	0	0	0	0	0	0	1	0	0	0	0	0	0	1	0
1768	87	M	WHITE - OTHER EUROPEAN	64	5.7	3.66	189	11.35	16.3	36.05	143.5	3.4	8.45	98.5	161	10	14.2	31.9	1.3	0.7	24.33	36.5	23	0.75	150	72.16	113.22	68.57	78.65	21.04	96.76	36.65	1	0	0	1	0	1	0	0	1	0	0	0	0	0	0	0	0
1769	75	F	WHITE	75.4	7.8	3.01	194.25	7.8	20.68	27.08	137.67	4.23	8	98.67	89	14.33	32.13	36.63	2.93	0.9	8	17	25	1.1	167	100.17	87.69	55.08	64.92	18.62	95.34	36.89	0	1	0	1	0	1	0	0	1	1	0	0	0	0	0	1	0
1770	52	M	WHITE	74	16.7	4.41	144	13.9	13.8	41.45	136.5	5.1	7.4	107	176	15	31.3	47.9	3.2	1	47	63	36	2.3	232	61.33	90.5	60.5	72	16	99	36.58	0	1	0	1	0	0	1	0	1	0	1	1	0	1	0	1	0
1771	80	F	WHITE	50	9	4.56	218	14.6	13.6	44.4	138	4.2	9.2	100	149	17	12.1	32.6	1.1	0.3	19	42	22	0.9	287	57.48	153.92	59.46	82.12	15.24	96.6	36.69	1	0	0	0	0	0	0	0	1	0	0	0	0	1	0	1	0
1772	74	M	WHITE - OTHER EUROPEAN	66.8	13.1	3.78	166	12.18	14.53	36.53	143.67	3.47	8.47	108.33	124.33	17.33	61.52	68.78	3.6	0.9	20	28	28.33	1.47	315	68.88	86.86	60.43	69.57	17.42	97.79	36.6	0	0	0	1	0	1	0	0	1	0	0	1	0	1	0	0	0
1773	91	F	WHITE	52	9.25	3.18	199	9.55	14.6	29.65	136	3.77	8.57	105	124.67	14	13.53	49.18	1.23	0.45	25.5	41.5	27.33	0.57	365	97	96.5	64.17	70.17	15.27	96.73	36.96	1	0	0	1	1	1	0	0	1	0	0	0	0	0	0	1	0
1774	94	F	WHITE	55.13	9.93	3.27	165.25	9.28	17.8	31.25	149.4	4.43	7.85	113.5	165.75	10.5	23.6	28.3	2.2	0.7	17	11	58	1.2	220	84.52	104.4	68.84	79.72	15.4	96.31	37.77	0	0	0	1	0	0	0	0	0	0	0	0	0	0	0	1	0
1775	85	F	UNKNOWN	63	16.4	3.23	299	9.7	12.5	30.6	142	4.1	7.65	108	98.5	15	12.6	25.6	1.2	0.4	14	20	28	0.95	234	61.13	124.35	70.48	86.17	22.61	95.74	36.57	1	0	0	0	0	0	0	0	1	0	0	1	0	1	1	1	0
1776	60	F	WHITE	72.5	6.6	2.73	76.33	7.7	18.27	25.93	141	3.57	8.8	105	174	15	13.75	25.9	1.25	0.7	7	25	16	0.53	318	84.5	121.11	64.39	77.61	20.26	96.79	37.05	1	1	0	1	1	1	0	0	0	0	0	1	0	1	0	1	0
1777	90	M	WHITE	90	17.4	3.59	281	10.95	17.15	34.7	142	5.27	8.3	98.33	154	16.67	13.07	42.97	1.23	0.4	13	71	38.33	5.2	376	84.36	100.88	60.88	70.54	18.67	95.54	36.88	0	0	0	1	1	0	0	0	1	0	0	0	0	1	0	1	0
1778	82	M	WHITE	93	8.7	4.41	158	12.9	13.6	42	138	5	8.9	105	123	9	12.9	94.9	1.2	0.4	19	29	13	1.2	178	69.5	113.76	72.44	84.72	26.58	92.35	36.92	0	0	0	0	0	0	1	1	1	0	0	0	0	1	1	0	0
1779	75	M	WHITE	108.6	9.85	2.5	201	7.8	16.95	23.35	133	3.95	7.9	92.5	178	14	15.85	62.63	1.45	1.55	10	36.5	48	3.05	278	71.68	123.72	61.44	79.28	14.8	97.92	36.53	0	1	0	1	0	0	1	0	1	0	0	0	0	1	1	0	0
1780	67	M	WHITE	92.9	2.95	2.9	57	8.45	16.3	27.1	130.5	4.2	7.25	101	344	12.5	15.9	83.9	1.45	2.9	77	114	23	1.1	284	139.36	100.12	63.84	71.52	24	93.88	37.13	1	1	0	0	0	1	0	0	1	0	0	0	0	0	0	1	0
1781	75	M	OTHER	55.35	14.47	3.28	150	10.13	12.67	30.1	137.5	4.2	8.3	108	155.5	8.5	17.8	43.25	1.63	0.4	18	52	16.5	0.85	308	79.91	105.8	61.4	75.6	18.78	99.79	36.69	1	0	0	1	1	0	0	1	0	0	0	0	0	1	0	1	0
1782	68	F	WHITE	98.6	6.5	3.73	340.5	8.9	17.25	31.75	143	4.95	8.8	88	233.5	13.5	16.5	32.1	1.5	0.2	15	15	19	0.65	299	95.8	115.16	70.44	83.84	19.24	96.32	36.41	0	1	0	1	0	1	0	0	1	1	1	0	0	0	0	1	0
1783	77	F	WHITE	65.95	26.15	3.06	258.67	9.02	15.37	27.23	137.75	4.68	6.8	106.5	161.25	10.25	18.9	29.7	1.75	0.4	6	14	24.5	0.83	214	86.31	116.92	53.4	60.64	19	99.97	37.24	1	1	0	0	0	0	0	0	1	0	1	0	0	1	0	1	0
1784	85	M	WHITE	56.2	23.45	2.71	86.5	7.9	21	25.4	135.5	3.35	8.4	97.5	149	14.5	16.55	69.15	1.55	0.5	10	17	67	5.75	157	75.04	105.76	56.52	71.28	20.15	96.12	36.81	0	1	0	1	0	0	1	0	1	0	1	0	0	1	0	0	0
1785	80	F	WHITE	71.1	19.38	3.63	364	10.7	16.6	31.7	130.5	3.85	7.15	99.75	148.5	13.25	42.47	38.83	4.7	0.23	67.33	97.33	11	1.03	333.5	85.67	93.17	64.67	71.33	15	98.75	35.34	1	0	0	1	0	1	0	0	0	0	1	0	0	1	0	0	0
1786	88	M	WHITE	76.97	8.53	3.6	129	11.47	13.2	35.13	140	4	8.15	105.5	97.5	12.5	11.65	33	1.1	0.5	14	20	21	1.27	205	70.04	143.95	76.73	93.55	17.75	98.78	36.74	1	0	0	1	0	0	0	0	0	0	0	0	0	1	1	1	0
1787	50	M	WHITE - OTHER EUROPEAN	61	19.45	2.5	336.5	7.45	18.35	24	146	3.9	9.1	108	102	12	13.9	40.8	1.3	0.7	134	84	25	0.5	183	95.23	106.79	67.75	78.96	28.38	99.54	36.9	0	0	0	0	0	0	0	0	0	0	0	1	0	0	0	1	0
1788	81	F	WHITE	80	9	2.62	119	8.2	17.1	25.5	140.5	3.8	8.3	108	118	14.5	23.1	31.65	2.15	0.7	13	23	39	1.8	186	82.07	99.8	52.8	63.95	21.53	97.3	36.92	0	0	0	1	0	0	1	0	0	0	0	0	0	0	0	1	0
1789	72	F	BLACK/AFRICAN AMERICAN	94.91	8.55	2.97	168	7.15	21.65	21.45	135.8	3.96	8.65	97.6	164.6	17.6	15.95	88.9	1.45	0.25	7	16.5	89.25	3.13	216	51.31	142.13	73.17	93.13	15.72	97.64	36	0	1	0	1	0	0	1	0	1	0	0	0	0	0	0	1	0
1790	75	F	WHITE	74.6	10.86	2.96	193	9.12	15.56	27.45	139.5	3.6	6.8	108	93.5	11	14.4	28.2	1.3	0.5	9	8	18	0.5	173	114.88	127.71	80.31	94.17	16.56	98.75	36.99	0	0	0	0	0	1	0	0	1	1	0	0	0	1	0	0	0
1791	89	F	OTHER	66	4.7	3.23	208	9.4	16.05	28.8	138	3.67	8.4	104	122	11.5	11.15	32.05	0.9	0.2	9	16	8.67	0.37	119	71.96	93.33	35	48.67	21.13	99.25	36.58	0	1	0	1	0	0	1	0	0	0	0	0	0	0	0	0	0
1792	89	M	OTHER	113.75	11.38	3.79	158	10.84	13.63	32.79	138	3.93	8.95	104	156	16	14.18	36.88	1.3	1.05	54.5	356.5	20.25	1.18	995	94.36	115.27	69.45	83.27	21.2	97.04	36.5	0	0	0	1	1	0	0	0	0	0	0	0	0	1	0	0	0
1793	59	M	WHITE	62.6	16.05	3.83	154	10.25	18.1	33.15	141.33	4.43	8.9	102	127.67	18.67	22.3	68.05	2.05	0.5	8.5	49.5	79.33	3.4	459.5	91.8	108.13	67.45	79.73	20.28	99.43	36.5	0	1	0	1	0	0	1	0	1	0	0	0	0	0	0	1	0
1794	75	M	WHITE	104	18.27	4.31	202.33	11.67	15.2	37.43	138	5.13	8.2	106	132	12.67	12	25	1.1	0.5	177	149	28	1.83	489	48.38	136.4	58.6	80	17	99.5	36.48	0	0	0	1	0	0	0	0	1	0	1	0	0	1	0	1	0
1795	72	F	WHITE	75.3	10.5	3.21	222	9.4	14.9	29.7	133.67	3.3	8.55	97.33	114.67	14	16.7	94.08	1.5	1.2	18	28	13	1	209	99.96	93.88	65.5	75.5	16.21	95.85	36.78	0	0	0	1	1	0	0	0	0	0	0	0	0	1	0	1	0
1796	78	M	WHITE	98.3	13.43	4.3	220	13	13.63	40.1	138	4.45	8.45	107	129.75	12.75	12.9	28.15	1.15	0.4	40	24	15.75	0.9	164	76.35	120.44	67.25	82.31	21.58	98.15	37.41	1	0	0	0	0	0	0	0	1	0	0	1	0	1	0	1	0
1797	63	M	WHITE	81.7	9.4	3.56	277.5	9.9	16.3	27	136.5	4	7.9	105	107	14	15.2	26.95	1.3	2.1	16	20	23	1.1	162	93.48	107.88	62.92	73.04	21	96.8	37.38	0	0	0	1	0	0	0	0	0	0	0	1	0	0	0	1	0
1798	68	M	WHITE	95.3	9.87	3.46	120.33	10.67	12.83	29.5	138	4.45	7.1	108.5	132	9.5	13.25	29	1.1	1.5	12	28	16	1	249	83.81	105.33	59	70	16.15	96.67	36.65	1	0	0	0	0	0	0	0	1	0	0	0	0	1	1	1	0
1799	56	M	BLACK/AFRICAN AMERICAN	146.2	43.05	2.25	387	7.35	16.4	22.48	129.43	5.6	8.4	89.43	250.57	27.29	16.7	29.4	1.5	2.3	28.5	45.5	120.71	13.89	444.5	74.41	107.92	58.76	72.8	21.64	99.86	36.48	0	1	0	1	0	0	1	0	1	0	1	0	0	0	0	1	0
1800	60	M	WHITE	109.8	16.25	4.86	271.67	15.05	13.4	42.1	133	4.4	7.57	103.33	213.33	17	13.8	48.05	1.2	0.4	198	348	25.67	0.93	897	66.29	178	109	125	29.31	99.42	35.06	0	1	0	1	0	0	0	0	0	0	0	0	0	0	0	1	0
1801	79	F	WHITE - OTHER EUROPEAN	70.2	13.75	4.52	233.5	12.7	14.5	40.15	143	3.85	8.7	104.5	107.5	19	11.7	22.85	1.05	1.2	37	48	57.5	1	596	87.6	142.35	61.47	83.88	19.96	96.28	36.85	1	0	0	0	0	0	0	1	1	0	0	1	0	1	0	1	0
1802	80	M	WHITE	63.6	18.1	2.8	181	9.8	15	28.6	125	4	7.8	89	146	15	15.2	33.4	1.4	0.5	51	56	47	4.4	212	74.14	99.43	46	59.48	23.52	97.14	36.43	0	0	1	1	0	0	0	0	1	0	0	0	0	0	0	0	0
1803	52	M	UNABLE TO OBTAIN	105.1	15.56	2.98	193.4	7.78	17.28	24.67	136	4.5	8.8	104.67	96	8.67	15.06	32.98	1.38	0.3	78	12	12.67	1.1	201	74.33	103	63.33	75.83	17.44	98.22	36.49	1	0	0	0	0	0	0	0	0	0	0	0	0	1	0	1	0
1804	65	M	OTHER	105.6	6.7	3.14	223	7.45	14.8	23.5	142.5	4.35	8.6	103.5	226	18.5	39.33	44.4	3.73	0.5	24	26	43.5	1.75	294	74.93	106	63.28	73.12	18.78	98.69	36.83	0	1	0	1	0	1	1	0	0	0	1	0	0	0	0	0	0
1805	77	F	WHITE	54.4	22.7	3.8	335	11.7	13.5	35.6	139.5	4.03	8.18	104.75	337.25	17	18.2	82.9	1.67	0.7	162	333	25.25	0.83	839	74.33	117.14	61.14	73.14	17.72	98.91	36.56	1	0	1	0	0	0	0	0	0	0	0	0	0	1	0	1	1
1806	59	M	WHITE	124	28.5	3.76	242.33	11.7	13.27	36	145.2	3.68	8.33	110.8	153.4	10.4	16.6	39.55	1.5	0.4	21	27	9.6	0.7	241	95.63	120	89	99.2	18.46	98.21	36.42	0	0	0	0	0	0	0	0	0	0	0	0	0	0	0	1	0
1807	82	M	WHITE	76.8	7.8	4.92	124.33	14.87	13.5	44.23	139	4.23	9.1	102.67	116	12	13.43	32.13	1.23	0.5	13	23	14.67	1.07	162	65.68	131.92	79.2	93.84	16.12	97.48	36.74	0	0	0	0	0	0	0	0	0	0	0	0	0	0	0	1	0
1808	66	M	WHITE	117.03	0.83	2.48	24.5	7.38	16.67	21.97	144	4.25	7.85	109.5	130.5	11.5	13.7	26.6	1.3	1	12	11	26	1.05	206	115.62	98.67	73.39	81.79	15.42	96.35	36.51	1	0	0	0	0	0	0	1	1	0	1	0	0	0	0	1	0
1809	78	M	WHITE	110.2	0.57	2.42	20.33	7.03	14.6	21.33	140.33	4.2	6.73	98.33	220	19.67	17.45	35.6	1.6	1.05	13	16	56	4.1	328	71.41	102.19	64.26	76.6	17.25	97.55	36.65	0	0	0	0	0	1	0	0	0	0	1	0	0	0	0	0	0
1810	84	M	BLACK/AFRICAN AMERICAN	111.8	10.55	4.63	284	10.5	20.05	36.3	140.67	5.13	8.8	91.67	71.67	35	24.85	38.8	2.3	2.6	37	91	79.33	5.5	529	94.45	107.79	67.96	76.75	20.9	96.27	36.35	0	0	0	1	0	1	1	0	1	0	1	0	0	1	1	1	0
1811	78	M	WHITE	148.8	18.25	3.06	255.5	9.5	18	31.45	135.75	5.48	8.7	100.5	290.75	21.25	60.85	44.35	5.6	0.9	837	1171.5	133	3.28	773	76.38	109.96	67.25	81.08	30.08	97.04	36.48	0	1	0	1	0	0	1	0	0	0	0	0	0	1	0	1	0
1812	83	M	PATIENT DECLINED TO ANSWER	70	4.25	2.19	53.5	7.3	16.95	24.25	135.5	3.25	8.6	110.5	82	9	16.35	46.1	1.5	0.85	16.5	46.5	21.5	3.6	912	85.48	115.76	64.76	80.24	14.4	100	36.8	0	0	0	1	0	0	0	0	0	0	0	0	0	1	0	1	0
1813	49	M	WHITE	158	18.13	3.66	142.67	12.53	12.47	35.1	137	4.25	8.85	107.5	139	10	12.8	27.45	1.2	0.4	29	48	23	1.1	340.5	78.96	92	42	55	21.33	96.67	37.2	1	1	0	0	0	0	0	0	1	0	0	1	0	1	0	1	0
1814	39	M	WHITE	137.4	17.9	4.36	254.75	12.73	13.25	41.45	140.5	2.98	8.08	94	218.75	19.75	15.25	29.2	1.4	1.2	77	61.5	10.75	0.7	352	96.71	104.13	61.06	74.06	22.91	95.77	37	0	0	0	1	0	0	0	0	0	1	0	0	0	0	0	1	0
1815	83	F	WHITE - OTHER EUROPEAN	70.2	9.3	4.75	163	15.1	12.4	45.9	141	3.4	9.2	102	93	12	14.3	26.4	1.3	0.9	15	29	13	0.8	235	59.62	120.4	78.55	91.45	16.76	96.52	36.94	0	0	0	1	0	0	0	0	0	0	0	0	0	0	0	0	0
1816	21	M	ASIAN - CHINESE	66.15	5	4.23	173	12.1	12.33	35.1	140.33	4	7.83	104	137	21.33	12.9	29.9	1.2	0.15	125.5	164	10.67	1	565	102.42	121.73	59.93	73.53	23.69	98.96	37.72	0	0	0	1	0	0	0	0	0	0	0	0	0	0	0	1	0
1817	68	M	WHITE - OTHER EUROPEAN	84.7	9.8	2.97	111	8.75	17.75	27.2	141	4.45	8.4	100	136.5	15.5	17.9	26.75	1.55	0.3	45	52	61	1.4	801	128.15	93.15	55.82	64	18.88	93.83	36.57	0	0	0	0	0	0	0	0	0	0	1	0	0	0	0	1	0
1818	81	M	WHITE	70.2	11.4	2.47	312.67	7.5	15.67	22.97	125.33	5.8	7.58	92	233.83	20.5	30.6	55.2	2.87	0.9	90	155	89.5	4.02	306	62.88	94	41.55	54.41	22.54	98.43	37.36	0	1	0	1	0	0	1	0	1	1	0	1	0	0	0	1	0
1819	79	M	WHITE	78	17.4	4.13	111	11.9	13.9	35.7	138	3.4	7.6	105	157	13	92.8	68.2	8.2	0.5	43	143	18	1.1	283	77.04	129	52.22	70.39	23.35	93.92	37.83	1	0	0	0	0	0	0	0	1	0	1	1	0	1	0	0	0
1820	89	F	BLACK/AFRICAN AMERICAN	96	17.98	2.63	148.25	7.1	13.93	22.75	142.5	4.98	8.3	96	276.25	25	30.1	29.7	2.7	0.55	2220	2305.5	109.75	3.3	3635	79.7	110.65	58.09	73.35	20.22	99.83	37.28	1	1	0	0	0	0	0	0	0	0	0	0	0	1	0	0	0
1821	35	F	BLACK/AFRICAN AMERICAN	86.7	1.1	3.24	271.6	8.84	14.72	29.04	139.33	4.1	7.38	106	138.5	14.67	22.37	35.5	2.03	0.5	9.67	17.33	11.17	0.92	202.5	140.4	102.76	53	63.68	23.93	98.48	37.46	0	0	0	1	0	0	0	1	0	0	1	0	0	0	0	1	0
1822	91	M	WHITE	75.9	6.3	4.37	176	12.5	16.9	39.9	142	4	8.7	102	109	13	22.2	37.2	2	1	9	15	20	0.8	152	86.58	117	70.57	84.29	19.58	91.89	36.85	0	0	0	1	0	0	0	0	1	0	0	1	0	1	0	1	0
1823	64	M	WHITE	74	5.6	3.73	131	11.95	14.3	35.5	135	4.17	8.57	101	155.33	15.33	13.45	98.37	1.25	1.2	67	27	22	1.07	127	92.97	98	66	73.5	21.5	96.84	36.64	1	0	0	1	0	0	0	0	1	0	0	1	0	0	0	1	0
1824	70	M	UNABLE TO OBTAIN	88	19.68	2.55	167.5	7.58	14.2	21.5	130.67	5.17	10	93	212.67	19.67	12.6	26.3	1.2	0.5	150.5	220	196	7.87	394	66.21	111.7	75.19	86.96	19.76	99.03	36.69	1	0	0	0	0	0	0	0	0	0	1	0	0	0	0	1	0
1825	62	F	WHITE	65.4	10.9	2.44	32	8.3	22.7	25.6	145.5	4.95	8.8	114	152.5	12	20.7	34.4	1.9	11.6	62	96	36.5	0.65	591	72.6	143.63	69.42	90.08	15.12	96.48	36.67	0	0	0	1	1	0	1	0	0	0	1	0	0	0	0	1	0
1826	29	F	UNKNOWN	108	10.35	3.72	214.5	10.65	15.65	32.25	138	4.05	8.6	105	99	15.5	11.75	27.75	1.1	0.45	11	13	6	0.5	134	113.56	117.52	72.64	82.36	21.72	97	36.98	0	0	0	0	0	0	0	0	0	0	0	0	0	1	0	1	0
1827	73	F	UNKNOWN	150	14.7	5.48	249	14.3	19.25	45.75	134.33	4.8	9.23	91.67	152.33	26.33	30.35	78.8	2.75	3.2	89	120	64.67	1.97	354	102.92	89.79	55.21	63.32	22.67	87.6	36.53	0	0	0	1	1	0	1	0	0	0	0	0	0	1	0	0	0
1828	76	M	WHITE	122	8.2	3.16	114.5	10.8	21.15	33.3	142.5	5.35	9.45	111.5	138	19.5	25	37.4	2.3	6.5	49.67	205.33	75.5	1.55	781	108.64	107.24	45.68	63.32	24.92	94.28	37.01	1	1	0	0	0	0	0	0	1	0	0	0	0	0	0	0	0
1829	48	F	HISPANIC/LATINO - PUERTO RICAN	75.3	8.97	4.28	22.33	13.03	13.5	40.35	135.75	3.33	6.6	106.25	174	16.5	21.3	34.65	2.05	3.35	22.5	55	32	2.13	336.5	126.65	107	67.67	80.9	33.86	98.82	38.13	0	0	0	0	0	0	0	0	0	0	0	0	0	0	0	1	0
1830	91	F	PATIENT DECLINED TO ANSWER	50.1	13.7	3.11	234.5	10.7	14.7	30.7	133.5	5.6	8.8	94	177	13	15.5	25.5	1.4	13	178	88	20	0.5	415	84	103.92	55.56	66.36	16.84	95.88	36.78	0	1	0	0	0	1	0	0	0	0	0	0	0	0	0	0	0
1831	75	F	UNKNOWN	62.3	10.8	3.21	150	9.7	13.8	30.5	146	4.68	7.13	105.5	132	26.5	12	33.6	1.1	0.2	8	16	98	10.95	218	94.68	145.73	82.5	96	20.95	97.14	37.04	1	0	0	0	0	0	0	0	0	0	1	0	0	0	0	1	0
1832	92	F	WHITE - RUSSIAN	82.57	14.05	3.22	254.5	9.95	14.5	31.4	131	4.6	9.25	91	248.5	23	11.45	27.7	1.1	0.3	19	24	55	1.8	289	95.2	129.54	54.71	72.33	20.64	96.48	36.98	0	1	0	1	0	0	0	0	0	1	1	0	0	1	0	1	0
1833	80	M	WHITE	101.75	15.2	3.09	58.67	9.47	14.93	25.3	140.5	3.4	8.45	100.5	176.5	11.5	15.27	24.2	1.33	1.25	22.5	39	15	0.85	705	133.66	133.76	77.36	91.36	23.62	96.07	36.18	1	1	0	0	0	0	0	0	1	0	1	0	0	0	0	1	0
1834	86	F	WHITE	80.9	14.3	4.1	242	13.1	16.8	40.8	137.33	4.63	9.1	99.33	175.5	18.5	16.1	136	1.5	0.95	183.5	286.5	40.5	1.75	943	91.84	121.48	81.48	90.68	25.04	94.56	36.3	0	0	0	1	0	0	0	0	0	0	0	1	0	1	0	1	1
1835	72	M	ASIAN - ASIAN INDIAN	88.15	5.8	2.37	138	7.6	19.9	25	137	3.1	8.3	99	104	12	52.3	47.3	5	0.6	33	44	47	3.9	872	84.24	102.96	63.84	72.42	21.32	99.04	36.76	0	0	0	1	0	1	1	1	0	0	0	0	0	0	0	1	0
1836	91	M	WHITE	67.8	8.65	2.73	206.75	7.65	15.03	24.23	138	5	8.15	104.33	84.5	18.5	78.73	51.17	6.97	4.05	1033.5	1394	96	1.9	1536	68.27	109.49	37	53.32	26.51	94.98	37.05	0	1	0	0	0	0	0	0	0	0	0	0	0	0	0	0	0
1837	76	M	WHITE	88	8.1	5	162	13.8	15.4	41.7	139	3.9	9.3	104	125	14	12.7	33.9	1.2	0.9	16.25	56.5	20	1.1	185	74.95	128.95	66.9	81.7	19.5	94.36	36.7	1	0	0	0	0	1	0	0	1	0	0	1	0	0	0	0	0
1838	73	M	WHITE	98.9	11.55	3.13	138.5	9.15	17.15	27.7	134.33	4.43	8.03	106	89.67	15	40.05	32	3.8	0.8	32	48	22	1.1	366	88.23	105.36	57.36	68.4	20.85	98.65	36.86	0	1	0	1	0	0	1	0	0	0	0	1	0	1	0	1	0
1839	63	F	WHITE	119.27	11.8	4.72	155.5	14.3	14.05	43.9	137	3.8	9.4	94.5	205	16.5	25.65	71.33	2.35	0.45	11	22	19	1.25	364	77.38	110.16	68.96	81.28	19.5	91.96	37.02	0	0	0	1	0	0	1	0	1	0	1	0	0	1	1	0	0
1840	75	F	WHITE	77	8.93	3.65	80	10.93	14.27	33.2	145.33	3.97	8.37	110	89.33	12	14.95	26.55	1.4	4.17	197	134.33	14.67	0.57	177	81.12	107.78	71.09	82.43	16.27	94.88	36.86	1	1	0	0	0	0	0	0	0	0	0	0	0	1	0	1	0
1841	64	M	WHITE	105.9	12.8	2.85	165.33	8.5	14.17	27.05	134	5.1	7.93	104	163	11	15	33.8	1.35	0.4	9	25	20	1.05	260	78.17	104.4	54	64.71	19.49	96.39	36.5	1	1	0	1	0	0	0	0	0	0	0	1	0	1	0	1	0
1842	87	M	WHITE	75	13.45	4.65	129	14.8	17.05	46.45	139.67	4.53	8.43	98.33	114.67	13.33	43.15	44.6	4.6	1.35	12	29.5	48	2.03	349	96.74	109.6	64.24	74.92	21.48	95.48	36.83	0	0	0	1	0	0	1	0	1	1	0	1	0	1	0	0	0
1843	71	M	UNKNOWN	123.7	14.55	3.56	164.33	10.9	13.85	31.6	131	3.83	8.23	100.67	116	12	17.37	71.33	1.6	0.6	47	133	21	0.6	1100	113.67	100.82	59.64	68.64	23.52	97.19	37.2	0	0	0	1	1	0	0	0	1	0	0	1	0	1	0	1	1
1844	32	M	WHITE	90.7	14.75	3.03	412.5	8.9	14.55	26.55	136.5	4.3	7.55	102	98	11.5	11.7	44.2	1.17	0.9	35	34	13.5	1.3	766	78.41	123.08	57.44	72.36	16.78	96.41	36.74	0	0	0	0	0	0	0	0	0	0	0	1	0	1	0	1	0
1845	83	F	UNKNOWN	74.4	7.65	4.13	154.5	12.1	12.15	38.15	133	4.55	8.8	98	94	12.5	12.5	26.8	1.2	1.75	41	33	19	0.75	243	123.93	110.5	75.5	86.5	19.93	95.14	36.6	0	0	0	1	0	0	0	0	1	0	0	1	0	0	0	1	0
1846	72	M	ASIAN	69.7	16.9	4.54	221.67	12.27	14.7	39.23	139.2	4.54	8.53	102.2	178.75	23.8	82.25	52.68	7.55	1.33	1669.67	2905.67	38.2	2.32	2387	84.44	94.25	71.5	79.5	20.88	96.84	35.93	0	0	0	1	0	0	0	1	0	0	0	1	0	0	0	1	0
1847	78	M	WHITE	93.5	14.2	4.54	38.6	13.83	15.88	43.03	141.5	4.18	7.63	104	70.75	26.25	24.23	32.97	2.23	8.63	3470.67	6536	52.25	2.98	5367.5	111.26	99.06	74.91	83.2	29.11	97.5	36.93	0	0	0	0	0	0	0	0	0	0	1	0	0	0	0	0	0
1848	68	M	WHITE	92.2	21.35	3.4	92.75	9.3	16.95	27.78	134.6	4.14	6.7	106.8	120.6	22.6	24.78	34.23	2.4	2.88	157.33	131.33	41.2	3.86	215.25	88.81	102.67	60.67	71.83	28.61	95.26	36.28	1	0	0	1	0	0	0	0	0	0	0	0	0	0	0	1	0
1849	69	M	UNKNOWN	102.05	26.8	4.95	232	15.25	13	44.45	141	4.07	8.37	108	213	16.67	12.85	86.63	1.2	0.75	105.5	161.5	26.67	1.73	720	67.83	123.25	80	93.75	22	97.62	36.69	1	1	0	0	0	0	0	0	1	0	0	0	0	0	0	0	0
1850	79	M	WHITE	80	16.35	3.5	363	10.8	22.35	32	147.33	5.83	8.1	115	108.67	21	25.85	94.4	2.55	0.6	92	67	103.67	3.93	346	93.5	121.08	70.27	82.35	18.8	94.36	35.78	0	0	0	1	0	0	1	0	0	0	1	0	0	0	0	0	0
1851	83	M	WHITE	124	29.03	3.32	105	9.28	17.1	29.78	137.5	4.45	7.85	108.25	133	16.25	17.57	38.2	1.6	2.6	69.33	106.67	27	1.08	351.33	83.64	111.31	63	74.54	18.24	97.68	37.22	0	0	0	1	0	0	1	0	1	1	0	0	0	1	0	0	0
1852	61	M	WHITE	70.5	9.6	2.93	230	9	19	28.4	136	3.95	9.3	93	109.33	13.25	23.6	40.8	2.25	0.7	29	38	34.75	1.4	292	61.92	104.83	66.87	75.39	26	97.58	36.47	0	0	0	1	0	0	0	0	0	0	0	0	0	0	0	0	0
1853	57	M	WHITE	82	9	3.53	159	10.77	13.2	30.68	143	4.2	8.47	109	129.67	16	15.85	37.55	1.35	1.3	28	83	28	1.4	425	86.37	114	57	70.5	16.16	97.11	36.69	1	0	0	0	0	0	0	0	1	0	0	1	0	1	1	1	0
1854	73	M	UNKNOWN	90.9	5.83	3.16	106.57	9.69	14.27	27.29	143.5	3.82	9.52	106.5	171.6	19	18.15	62.38	1.68	2.5	256	444	18.67	1.32	706	107.85	108.4	69.79	70.45	15.14	84.34	37.98	1	0	0	0	0	0	0	0	1	0	0	0	0	1	0	1	0
1855	91	M	UNKNOWN	58.1	9.8	3.34	178	9.95	14.15	30.8	143	4.75	8.95	102.5	115.5	18	15.5	32.8	1.45	0.4	10	21	43	1.75	158	60	130.36	53.5	76.32	19.61	93.43	36.93	0	0	0	1	1	0	1	0	0	0	0	1	0	1	0	0	0
1856	87	F	WHITE	83	9.9	2.9	298	8.5	14.7	25.75	142.5	3.95	7.2	108.5	221	12.5	15	34.1	1.3	0.4	8	13	23	0.85	238	104.85	111.76	49.03	63.08	25.15	94.41	36.65	1	1	0	1	0	0	0	0	1	0	1	0	0	1	0	1	0
1857	83	M	WHITE	75.95	7.9	3.36	123.75	9.38	16.07	28.47	138	4.77	7.7	108.67	130	12.5	15.57	55.53	1.37	1.2	16.5	55	39.5	4.85	302	78.42	107	61.67	66.31	18.58	98.58	36.93	0	1	0	1	0	1	0	0	1	0	0	1	0	1	0	1	0
1858	42	M	BLACK/AFRICAN AMERICAN	136	4.8	3.49	206	9.7	16.2	30.1	133.5	3.9	9.6	90	96.5	19	13.6	45.73	1.2	0.6	11	27	41	7.4	273	77.31	143	88.38	104.13	20.71	96.59	36.76	0	1	0	1	1	0	1	0	1	0	1	0	0	1	0	1	0
1859	76	M	WHITE	107.35	14.2	2.54	178.67	8.3	17.93	24.6	137.67	4	8.6	96	131.33	16.67	17.27	43.5	1.6	1.3	15	32	67.33	3.63	212	80.36	99.71	55.79	68.79	18.2	95.79	36.79	0	1	0	0	0	0	0	0	0	1	1	0	0	0	0	1	0
1860	66	M	WHITE	160	13.4	4.03	148	12.1	13.7	37.5	142.67	3.73	7.97	108	120.33	11.67	14.5	47.85	1.3	0.7	49	21	23.33	1.03	390	84.89	110	77	86.69	25.59	94.74	37.16	0	0	0	1	1	0	0	0	1	0	1	1	0	1	0	0	1
1861	74	M	UNKNOWN	114.5	13.55	3.07	181	9.15	15.2	29.5	139	3.9	9.1	100	199	12.5	13.6	26.9	1.25	0.6	5	10.5	26	1.5	188	80.03	127.75	73.39	87.86	18.79	95.62	36.91	1	1	0	0	0	0	1	0	1	0	0	0	0	1	1	1	0
1862	82	M	UNKNOWN	111.25	5.3	4.26	17.75	12.38	16.78	37.23	139.75	4.73	7.43	95.5	81.75	26.67	18.73	28.55	1.75	5.8	122.33	346	60.75	3.9	3968.75	83.83	106.97	50.08	63.05	23.88	93.56	37.29	0	0	0	0	0	1	1	0	0	0	0	0	0	1	0	0	0
1863	89	F	WHITE	89	5.9	3.35	223	9.35	13.7	29	139	4.05	9.03	107.5	117.5	14.75	13.33	27.4	1.23	1.03	848.33	552.33	23.75	1.05	189	62.02	114.45	46.09	62.55	16.85	97.98	36.76	0	1	0	0	0	0	0	0	0	0	0	1	0	0	0	1	0
1864	73	M	UNKNOWN	58.9	8.65	3.22	183	7.9	16.1	26.5	135.33	4.57	7.35	101	91.33	17.67	49.4	44.9	4.53	0.8	1279.33	334	81.67	3.07	482	72.28	88.52	54.32	65.6	19.44	96.4	36.87	0	0	0	1	0	1	1	0	0	0	0	1	0	1	0	1	0
1865	57	F	WHITE	59	15.98	3.38	186.4	8.34	19.96	26.46	128.43	5.13	8.56	99	96.71	17	20.03	30.07	1.83	1.5	15	41	33	1.77	324	60.23	87.95	51.39	59.89	16.58	96.39	36.87	0	0	0	1	0	0	1	0	0	0	0	1	0	0	0	1	0
1866	29	F	WHITE	74.5	8.6	3.77	254	11.05	15.05	33.35	143	4.2	8.9	102	77	12	15.9	33.1	1.5	0.6	22	24	8	0.6	219	72.06	104.2	56.87	67.07	18.61	97.61	36.94	1	0	0	0	0	0	0	0	0	0	0	0	0	0	0	0	0
1867	55	F	BLACK/AFRICAN AMERICAN	98.1	21.95	4.08	305.5	9.3	18.55	32.55	144.17	4.35	9.35	108.83	175	13.33	13.5	25.2	1.2	0.45	16.5	19	16.83	1.13	267	73.42	149.73	75.36	97.14	21.58	96.46	36.97	0	1	0	1	0	0	1	0	1	0	0	0	0	1	1	1	0
1868	71	M	WHITE	80.75	16.53	3.41	155.25	9.03	20.53	28.88	138	4.85	8.4	105.5	148	12.5	15.17	29.7	1.4	0.6	21	48	23	0.85	282	73.7	119.33	67	82	20.23	97.87	36.85	1	0	0	0	0	0	0	0	1	0	0	0	0	1	0	1	0
1869	76	F	WHITE	41.3	17.6	4.06	184	12.1	14	39.95	143	4.6	7.63	114	116.33	11.67	49.7	54.2	4.9	0.2	55	112	37.33	1.2	405	116.21	95.77	51.85	62	19.45	92.71	36.81	0	0	0	0	0	0	0	0	0	0	1	0	0	0	0	1	0
1870	82	F	UNABLE TO OBTAIN	68.2	18.87	3.6	359.67	10.97	14.33	32.07	137	3.07	7.4	97.33	91	13	18.45	49.3	1.7	1.1	10.5	21	7	0.8	314	88.88	125.89	51.5	69.78	27.62	93.5	37	1	0	0	1	0	0	0	1	0	0	0	1	0	0	1	1	0
1871	84	F	WHITE	75	16.8	3.52	210	10.1	15.8	31.1	128	4.6	7.5	100	98.5	13.5	39.25	36.45	3.7	0.5	26	30	51	1.45	304	110.86	97.62	59.79	68.5	25.6	96.88	37.31	1	0	0	1	0	0	0	1	1	0	0	0	0	1	0	1	0
1872	62	F	OTHER	67	21.65	3.75	68.5	10.58	14.78	31.03	136.4	3.9	7.65	96.8	226.8	24.4	15.13	34.27	1.37	2.85	769.5	2315	60.2	2.88	1870.67	87.69	106.25	71.68	79.68	16.5	95.98	37.61	1	1	0	1	0	0	0	0	1	0	0	0	0	1	0	1	0
1873	64	M	WHITE	87.8	21.55	3.3	372	10.35	16	31.25	128.67	4.73	9.1	100.33	138.33	16.33	24.7	47.8	2.25	2.9	14	41.5	29	1.4	147	81	102.79	65.67	74.29	22.69	95.46	37.13	0	0	0	1	0	0	1	0	0	0	1	0	0	1	0	1	0
1874	34	M	WHITE	96.5	8.7	3.45	81	11.8	20.2	34.6	135	4.5	8.1	104	181	12	12.6	21.8	1.1	1	76	25	18	0.8	185	114.06	105	65.85	74.75	15.76	96.54	36.88	0	0	0	0	0	0	0	0	0	0	1	0	0	0	0	0	0
1875	76	M	BLACK/CAPE VERDEAN	97	9.95	2.73	154	7.9	18.85	26.35	146	3.6	8.8	95	102	9	16.4	93.08	1.5	1	50	12	27	0.8	319	64.71	127	60.12	80.29	19.71	95.29	37.11	1	0	0	0	0	1	0	0	0	1	1	1	0	1	1	1	0
1876	81	F	WHITE - OTHER EUROPEAN	53.9	6.9	3.83	140	10.85	16.3	34.3	141	3.37	8.33	106.33	109.67	13.33	14.1	30.35	1.3	0.9	9.5	14	11	0.97	198	82.21	125.65	56.22	73.74	23.25	98.8	36.73	0	1	0	1	0	0	1	1	1	0	0	0	0	1	0	1	0
1877	86	F	WHITE	67.47	11.64	2.61	171	8.42	14.9	25.8	136	3.8	7.38	105.4	116.4	12.4	13.25	31.6	1.2	0.4	9.67	27	24.4	1.26	244.5	102.81	94	50.25	64.75	25.44	97.41	36.32	1	0	0	0	0	0	0	0	0	0	0	0	0	0	0	1	0
1878	92	F	WHITE	57.5	13.07	2.7	247.67	7.83	15.37	24.9	148	3.77	8.35	112.67	139	14.67	12.2	58.5	1.1	0.25	22.5	36	21.33	1.03	284	75.67	127.9	72.86	85.55	19.1	97.31	36.67	1	0	0	1	0	0	0	0	0	0	1	1	0	1	1	1	0
1879	91	F	WHITE	59.9	9.83	2.94	216.33	8.47	16.37	25.6	141	3.3	7.9	111	90	11	12.7	25.45	1.1	0.3	1	0	19	1.1	183	72.19	137.45	57.4	77.95	15.96	99.33	36.5	1	0	0	0	0	0	0	1	0	0	0	0	0	1	0	1	0
1880	77	F	BLACK/AFRICAN AMERICAN	73	29.1	4.07	181.75	11.25	15.05	36.25	142.67	3.17	7.43	113.17	195.17	14.17	15.2	36.1	1.4	0.4	74	141	33.5	0.95	573	85.56	116.88	58.67	72.71	14.63	99.46	0.94	1	1	0	0	0	0	0	0	1	0	0	0	0	0	0	0	0
1881	80	F	WHITE	74.4	13.46	3.77	361.8	10.2	20.04	34.16	134.2	4.18	8.32	98.2	103.6	22.4	21.83	75.88	1.98	1.55	41.33	93.67	32.4	1.64	623.67	113.15	138.63	82.88	98.69	25.8	97.49	36.79	0	0	0	1	0	0	0	0	1	0	0	0	0	0	0	1	0
1882	72	F	WHITE	78.2	19.5	2.61	371.5	7.9	15.7	25.6	139.5	3.65	8.35	99	131	16	15.45	27.8	1.45	0.2	14	28	20	0.65	573	100.67	103	69.18	80.45	27.27	94.23	36.74	0	0	0	1	1	0	0	0	0	0	1	0	1	1	0	1	0
1883	87	M	WHITE	79.9	15.4	4.02	172	11.7	13.7	35.3	136	4.4	8.4	100	135	10	18.45	47.7	1.65	0.5	78	109	21	1	357	97.38	102.56	58.91	71.44	16.35	96.56	36.53	1	1	0	0	0	0	0	0	1	0	0	0	0	0	0	1	0
1884	85	F	WHITE	63.2	9.95	3.26	318.5	8.9	14.05	27.45	120.67	4.97	9.03	81.67	231.33	15.67	10.3	27.5	1	0.3	22	25	20.67	1.23	311	57.55	153.96	64.88	88.88	16.07	95.52	36.22	0	1	0	1	0	0	1	0	0	0	0	0	0	0	1	1	0
1885	62	M	WHITE	137.9	22	3.82	413	11.9	13.9	36	136	3.3	8.3	94	125.5	20.5	16.4	36.3	1.5	0.4	16	22	32	1.65	287	102.27	95.71	67.79	77	33.62	96.76	37.06	0	0	0	1	0	0	0	0	0	0	0	0	0	1	0	1	0
1886	60	F	WHITE	55.3	9.45	4.28	154	10.9	21.1	37.7	141.5	3.6	8.75	107	74.5	13	13.5	29.65	1.25	1.2	23	26	6.5	0.45	308	67.2	130.04	73.26	84.58	22.24	97.04	36.83	1	1	0	1	0	0	0	1	1	0	0	0	0	1	1	1	0
1887	73	M	WHITE	92.85	11.47	3.41	50.83	10.12	12.98	29.85	128.33	4.22	8.16	91.5	158.5	13.33	43.02	34.62	3.98	0.5	50.33	81	24.5	0.97	425	67.92	127.17	62.71	80.33	21.92	97	37.87	0	1	0	1	1	0	0	0	0	0	1	0	1	1	0	1	0
1888	91	M	UNKNOWN	45.7	9.95	3.74	262.5	10.7	16.2	33.75	148	3.7	8.25	104.5	161	19.5	13.5	28.9	1.2	0.6	110	125	35.5	1.1	472	114.72	108.12	70.6	81.68	26.52	92.24	36.75	0	0	0	1	1	0	0	0	0	1	1	0	0	1	0	1	0
1889	71	F	WHITE	90.2	6.8	3.78	199	10.55	14.4	33.8	144.75	3.5	8.6	109	131	13.25	12.83	42.45	1.18	0.28	11.75	17.5	9.5	0.9	167	69.52	115.96	52.28	66.64	14.48	97	37.15	1	0	0	1	0	0	0	0	0	0	0	0	0	0	0	0	0
1890	76	F	WHITE	113.6	10.8	3.98	168.5	10.75	14.5	32.95	133	4.73	9.3	96.33	175	19.33	14.24	80.08	1.32	0.2	22	40	59	1.9	334	109.96	103.22	67.96	78.78	28.52	96.22	36.83	0	0	0	1	1	0	0	0	1	0	1	1	0	1	1	1	0
1891	63	M	WHITE	70	14.78	4.17	156.5	9.78	17.7	31.68	139.5	4.3	8.3	109	88.5	11	18.67	39.68	1.73	0.8	10	80	22	1.2	497	81.56	99.5	61.96	82.56	21.24	98.96	37.18	0	0	0	1	0	0	0	0	1	0	0	1	0	1	0	1	0
1892	79	F	WHITE	77	18.95	3.81	305	10.7	14.7	34.05	134.5	3.28	10.1	107	138.25	17.75	10.6	25.7	1	0.4	21	23	21.75	1.58	179	66.61	113.38	44.44	60.81	21.04	98.7	37.38	1	0	0	0	0	0	0	0	1	0	0	0	0	0	0	0	0
1893	80	F	WHITE	59.33	26.75	3.35	180.5	9.75	14.3	28.85	139	3.53	7.97	96.67	128.33	14.33	13.85	68.15	1.25	1	35	23	15.33	0.7	346	88.65	146	75.88	92.5	26.12	94.2	36.68	1	0	0	0	0	0	0	0	0	0	0	0	0	1	0	0	0
1894	67	F	HISPANIC/LATINO - PUERTO RICAN	76	13.5	2.6	200.8	7.76	17.48	23.64	138.8	4.14	8.4	105.8	120.75	19.25	24.08	37.26	2.2	1.47	14	22.67	33.75	2.2	173	77.65	114.2	57.7	86.69	14.07	98.28	37.22	0	1	0	1	0	0	1	0	0	0	0	0	0	0	0	1	0
1895	77	F	UNKNOWN	118.3	7.6	4.04	200.5	12	16.05	39.15	148.67	4.03	8.2	111.67	140.33	14.67	16.5	36.5	1.5	0.3	49	39	37.67	1.5	261	78.46	108.44	68.92	78.2	18.27	93	36.96	0	0	0	1	0	0	1	0	0	1	1	0	0	0	0	1	0
1896	82	F	WHITE	63.15	3	3.45	78.5	10.2	16.55	30.85	142	4	8.8	100.5	137.5	16	21.05	30.3	1.95	2	15	156.33	37	1.8	337	64.26	112.55	69.27	82	18.97	94.76	36.29	0	1	0	1	0	0	1	0	0	0	0	0	0	1	0	1	0
1897	91	M	WHITE	65.7	6.95	4.13	298.5	12.25	13.3	37.65	146.5	4.8	9.95	109	135.5	16.5	13.53	110.4	1.23	0.5	13	23	55	5.2	299	95.33	125.27	79.35	93.04	22.55	97.96	36.75	0	0	0	1	0	1	1	0	1	0	0	0	0	1	1	1	0
1898	60	F	BLACK/AFRICAN AMERICAN	65.5	10.8	2.75	346.5	7.35	16.7	25.4	148	4.1	8.07	112.67	269	13	14.5	27.7	1.3	0.4	17	19	24.67	0.43	303	126.76	102.48	58.04	67.74	18.41	99.62	37.89	0	1	0	1	0	0	0	0	1	0	0	0	0	1	0	1	0
1899	82	M	WHITE	73.83	68.63	3.77	342	9.93	32.97	32.13	136	4.97	9.27	99	123.33	11.33	22	34.5	2	0.3	9	13.5	52	3.17	320.5	89.25	94.08	56.42	65.29	16.71	94.75	36.4	0	0	0	1	0	1	0	0	0	1	1	0	0	0	0	1	0
1900	29	M	OTHER	162	0.1	2.34	17.25	6.8	15.83	20.13	146	4.03	8.67	111.33	130.33	15.33	23.5	40.8	2.1	21.9	17	71	128	5.3	306	102.68	124.42	55.04	74.04	27.68	93.64	37.08	0	0	0	0	0	0	0	0	0	0	1	0	0	0	0	1	0
1901	72	F	WHITE - OTHER EUROPEAN	57	2.58	3.51	66.75	10.18	23.15	31.8	126	5.16	7.62	92.4	306	17	28.15	30.2	2.65	0.78	2636.5	5350	44.8	1.48	3877.67	107.63	101.42	71.75	80.54	18.79	95	36.6	0	1	0	1	0	0	1	0	0	0	0	1	0	0	0	0	0
1902	84	F	WHITE	69.1	7.8	5.3	191.5	14.2	13.85	44.6	139	4.1	9.75	105	128.5	12	11.55	27.1	1.05	0.6	27	23	20.5	0.65	288	65.15	140.93	67.29	87.04	16.52	96.33	36.57	1	0	0	1	0	0	0	0	1	0	0	1	0	0	0	1	0
1903	75	F	WHITE	86.4	10.1	2.31	339	6.6	14.85	20.75	138.5	3.7	8.55	104	101	15.5	11.9	29.1	1.1	0.4	6	20	35.5	1.7	539	82.43	113.24	64.33	78.81	20.38	97.25	36.86	1	1	0	0	0	0	0	0	1	0	1	0	0	1	0	1	0
1904	67	M	WHITE	95	13.43	4.03	75	13.43	13.27	40.97	132.25	4.5	5.9	98.75	223.25	15.75	16.7	32.1	1.5	3.3	152	201	24.75	2	663	97.82	117.36	65.48	80.12	23.67	93.93	37.14	1	0	0	0	0	0	0	0	0	0	0	0	0	1	0	1	0
1905	70	M	WHITE	77.4	6.93	4.49	178	13.3	13.57	39.18	138.5	4.1	9.5	104.67	178	13.5	11.85	36.85	1	0.5	23	25	18.33	1	182	60.82	109.52	63.33	74.11	13.56	97.67	35.88	1	1	0	0	0	0	0	0	1	0	0	1	0	1	0	1	0
1906	75	M	WHITE	77.25	10.5	3.96	156	13.6	14.9	39.8	139	3.7	7.6	107	106	11	29.8	30.2	3	0.5	20.5	50.33	21	1.2	182	89.79	111.56	61.96	73.24	29.21	95.57	36.98	1	0	0	0	0	0	0	0	1	0	1	0	0	1	1	1	0
1907	56	M	UNABLE TO OBTAIN	66	10.8	3.15	262	9.47	16	30.1	133	3.6	8.5	92.67	114	11.33	32.4	47.8	2.95	0.75	9.5	22.5	12.67	0.63	270	80.92	94.5	55.1	67.4	13.56	89.64	37.3	0	0	0	1	1	0	0	0	0	0	0	0	0	0	0	0	0
1908	91	M	ASIAN	60	12.35	3.24	124	10.55	13.2	31.45	142.8	4.12	7.3	112.6	153.6	14.2	14.25	31.25	1.23	0.4	66.5	191	41.4	1.54	399	58.74	123.93	69.07	82.5	15.31	99.93	32.61	1	0	0	0	0	0	0	0	1	0	0	0	0	0	0	0	0
1909	77	M	WHITE	95.3	14.4	3.55	97.5	11	15.85	33.15	141.5	3.75	7.6	105	124.5	12.5	14.05	29.15	1.3	0.5	32	64	24	1.5	309	89.61	107.81	76.51	86.65	25.53	94.55	37.24	0	1	0	0	0	0	1	0	0	0	1	0	0	1	1	0	0
1910	91	M	WHITE - RUSSIAN	71.4	18	4.44	223.5	13.7	12.7	41	133.4	4.16	8.7	98.2	160	13.2	13	61.27	1.2	0.65	75.5	315.5	22.8	1.26	369	80.96	103.92	57.86	96.45	23.62	96.25	36.94	0	0	0	1	1	0	0	0	1	0	0	0	0	1	0	1	0
1911	66	M	UNABLE TO OBTAIN	93.5	18.1	4.29	141	13.9	14	43.3	145	5.1	7.9	112	95	11	11.35	26.3	1.1	0.4	18	29	31	1.3	330	67.43	119.17	68.13	83.04	22.96	97	36.87	1	0	0	0	0	0	0	0	0	1	0	1	0	0	0	1	0
1912	78	M	WHITE	74.05	6.6	2.53	77.5	7.3	17.6	23.07	134	4.9	8.1	110	139	14	12.5	68	1	0.3	42	118	66	1.8	401	86.29	85.79	50	58.9	18	99.34	36.71	0	1	0	1	0	1	1	0	1	0	0	1	0	1	0	1	0
1913	91	F	UNKNOWN	64.6	18.8	2.82	229	8.1	15.8	24.7	135.5	4.25	8.4	99	126	13	12.2	30.4	1.1	0.8	23	61	14	0.7	293	88.4	111.81	55.59	71.94	20.21	97.34	36.66	0	0	0	1	1	0	0	0	1	0	0	1	0	1	1	1	0
1914	56	M	WHITE	108.3	17.6	3.63	241.5	10.88	12.75	33.4	136	4.4	7.63	108	234.25	10.25	13	111.83	1.17	0.6	57	221.25	12	1.05	764	78.68	99.83	78.78	79.52	18.53	92.95	37.57	0	0	0	1	1	0	0	1	1	0	0	1	0	1	0	0	0
1915	88	M	WHITE	67.9	6	3.4	155	11	13.3	31.2	139	3.7	8.2	109	114	12	12.6	30	1.1	0.7	14	41	16	1	156	60.26	121.6	51	75	16.48	98.93	36.46	0	0	0	1	0	1	1	1	1	0	0	0	0	1	0	1	0
1916	74	F	WHITE - EASTERN EUROPEAN	111.45	10.88	3.66	206.25	10.2	15.15	31.8	137	4.23	10.3	97.67	177.33	18	12.15	27.25	1.1	1.3	19	35	39.67	1.37	360	72.22	150.48	75.4	101.75	22.78	96.41	36.63	0	1	0	1	1	0	0	0	0	1	0	1	0	1	0	1	0
1917	79	M	WHITE	80.3	3.15	2.87	29.33	9.25	14.85	26	136.67	3.5	8.43	103.67	176.33	15	16.9	28.5	1.6	0.85	27	41.5	29	1.53	342.5	107.47	122.07	65.74	78.26	29.59	95.94	37.7	0	0	0	0	0	1	1	0	0	0	0	0	0	0	0	1	0
1918	82	M	WHITE	103	9.6	2.48	158	8.08	13.63	25.05	134.8	4.66	8.73	97.6	229.6	13.6	12.43	92.9	1.13	0.25	19	54.5	62	3.74	345	85.21	102.38	60.83	69.72	16.82	96.64	36.9	0	1	0	1	1	0	1	0	0	0	0	0	0	1	1	1	1
1919	85	M	WHITE	97.25	7.36	3.62	123.4	10.98	14.96	30.15	139.67	4.57	9.3	108.67	113	14.33	13.8	41.9	1.2	0.6	17	48	41	1.97	254	74.41	124	58.52	80	16.7	98.11	36.87	0	1	0	1	0	1	1	0	1	0	0	0	0	1	1	1	0
1920	73	M	WHITE	84.85	6.53	3.14	228.67	10.17	14.7	30.63	137	4.58	8.77	104	157.33	16.67	16.37	83.35	1.47	1.03	5	12.33	43.75	1.93	105.33	88.48	78.67	49.67	56.57	22.45	98.86	36.6	0	1	0	0	0	1	0	0	0	0	0	0	0	1	0	1	0
1921	59	M	WHITE	106.75	16.2	3.46	170	10.18	13.9	32.72	138.5	5.13	8.45	103	115.5	16.67	12.65	38.33	1.18	0.2	17.5	30.5	30.33	1.53	222.5	84.97	100.12	68.08	75.6	14.5	98.56	36.65	0	1	0	1	1	0	1	0	1	0	0	0	0	1	0	1	0
1922	52	M	ASIAN - CHINESE	78	18.52	3.95	185.8	9.32	19.78	31.12	140.6	5.46	7.68	99.4	263.8	33.4	39.43	87.83	4.13	2.55	1331	1548.67	51.2	1.78	5688	77.47	95.35	59.58	75.6	21.69	91.6	35.39	1	1	0	1	0	0	0	0	0	0	0	1	0	1	0	1	0
1923	62	F	WHITE	61.85	23.9	2.84	88.8	9.25	16.88	28.25	142	3.85	9.95	108.25	160	22	18.73	31.67	1.7	1.4	21	49.5	24.5	1.13	351	84.86	91.47	50.68	60.26	20.16	98.79	36.97	0	0	0	1	0	0	1	1	0	0	0	0	0	1	0	1	0
1924	75	M	WHITE	61.9	6.85	2.98	215	8.75	17.85	29.1	140.5	4.35	7.2	104	127.5	12.5	11.7	26.4	1.1	0.4	122	60	49.5	2.55	271	100.34	142.58	77.88	95.15	21.59	96.5	36.67	0	0	0	1	0	0	1	0	0	1	0	0	0	1	0	1	0
1925	73	M	WHITE	99.8	14.25	3.74	193	11.05	14.6	34.5	139.5	3.5	8.5	106.5	81	19	32.35	36.55	2.95	0.7	10	10	25.5	2	194	87.44	112.57	47.61	63	21.48	95.76	37.06	0	1	0	1	0	1	1	0	0	0	1	1	0	0	1	0	0
1926	78	M	WHITE	122.35	17.4	2.64	168	8.5	16.2	25.1	134.5	5.35	7.7	100	354.5	21	17.6	28.8	1.6	1.2	32	56	151.5	4.3	248	71.07	115.63	55.54	68.25	22.48	96.22	36.94	0	1	0	1	0	0	1	0	0	0	0	1	0	1	0	1	0
1927	69	F	WHITE	57.4	20.03	4.13	430.33	11.7	16.23	37.37	137	4.3	7.93	109	225.5	16	17.55	36.75	1.65	0.5	51.5	58	35.67	1.1	306.5	119.43	95.19	67.44	73.75	19.87	95.1	36.72	0	0	0	1	0	1	0	0	0	0	0	0	0	1	0	1	0
1928	74	M	WHITE - OTHER EUROPEAN	127.4	8.1	4.04	239	8.7	17.8	28.4	126.17	3.54	8.6	87	252.17	15.8	49.95	39.45	4.5	0.97	271	190.33	80.6	2.88	299	107.96	103.68	72.14	81.73	18.71	93.96	36.58	0	1	0	1	0	0	1	0	1	0	0	0	0	1	0	0	0
1929	90	M	BLACK/AFRICAN AMERICAN	86.77	10.6	4.21	150	12.1	14.9	36.2	138.5	4.55	9.2	104.5	152.5	15	16.4	150	1.5	1.2	186	161	47.5	2.5	481	133.64	113.67	81.33	87.33	19.32	97.36	36.51	0	1	0	1	1	0	1	0	0	0	0	1	0	1	0	0	0
1930	87	M	WHITE	99	14.2	2.93	106.5	8.7	18.35	27.67	138.5	4.55	8.15	106.5	163.5	14	14.9	31.4	1.4	0.5	9	15	39.67	1.8	182	92.21	107	76.33	83	20.79	91.25	36.56	0	0	0	1	0	1	1	0	0	0	0	0	0	1	1	1	0
1931	86	M	UNKNOWN	62	7.45	3.38	108.5	10.05	14.75	33.7	153.5	4.35	8	123	116	12.5	16.05	28.55	1.5	0.55	41.5	92	50	2.2	379	73.25	114.91	59.45	74.55	26.64	97.74	37.38	0	0	0	1	0	0	1	0	1	0	0	0	0	0	0	0	0
1932	61	M	UNKNOWN	60.6	6.33	2.51	128.83	7.62	18.68	23.72	152.33	3.28	7.6	107.83	142.17	26.33	26.27	33.67	2.37	4.18	2694.2	4314.6	11.5	1.08	4242	96.32	111	64.47	75.47	16.46	99.5	36.72	0	0	0	0	0	0	0	0	1	0	1	0	0	0	0	1	0
1933	81	M	WHITE	78	26.24	2.39	126.6	7.54	14.78	22.22	147.33	4.77	7.9	118	190.67	9	16.2	24.5	1.5	1.5	21	46	38	1.63	304	78.72	117.05	71.16	84.51	17.28	97.72	37.05	0	0	0	1	0	0	0	1	0	0	0	1	0	0	0	1	0
1934	67	F	WHITE	54.1	14.6	3.62	721	9.7	17.15	29.8	131.5	3.5	7.85	96	121.5	11.5	15.65	24.95	1.45	0.25	21	14	22.5	1.05	158	100.64	110.7	66.22	79.7	31.64	94.79	36.92	0	0	0	1	0	0	1	0	1	0	0	0	0	0	0	0	0
1935	92	M	OTHER	71.9	2.08	2.1	35.75	7.3	22.55	22.25	134.33	4	7.73	101.33	84.67	10.67	20.9	30.13	1.9	3.8	145.33	499.33	22	1.03	764	67.04	112.63	63.29	77.71	19.69	97.84	36.48	1	1	0	0	0	1	0	1	1	0	0	0	0	0	0	0	0
1936	76	M	WHITE	55.7	7.83	3.21	112.67	8.23	17.17	25.87	121	3.88	8.5	86.75	238	16.5	77.35	34.6	6.96	3.05	423.5	616	42.75	2.23	678	94.96	99.29	70.08	79.38	20.42	96.23	36.39	0	0	0	1	0	0	1	0	0	0	0	0	0	1	0	0	0
1937	66	M	WHITE	104	78.95	4.22	114	13.6	14.35	39.2	140.5	3.8	8.35	106.5	105.5	14.5	19.3	35.1	1.8	1.05	157	87	25	1.15	456	99.04	124.21	72.25	84.25	24.63	93.71	37.04	0	0	0	0	0	0	0	0	1	0	0	1	0	1	0	1	0
1938	80	M	WHITE	82.05	16.08	2.17	280.25	7.1	18.63	22	137	3.7	9.5	93	113	19	33.9	37.3	3.2	0.4	12	16	77	7	294	83.57	105.94	54.34	69.34	19.09	96.3	36.54	0	0	0	1	0	1	0	0	1	0	0	0	0	1	0	0	0
1939	83	F	WHITE	61.7	18.4	3.47	324	10.3	13.2	31.2	143	4.3	8	112	112	14	14.95	32.5	1.35	3.3	175	181	30	1.5	189	80.52	140.38	50.63	73.67	19.72	95.92	36.9	1	0	0	0	0	0	0	0	1	0	0	0	0	1	1	1	0
1940	75	F	WHITE	89.8	14.65	4.14	247	11.8	14.45	35.3	132	4.9	9.1	96.5	193.5	16	15	24.95	1.4	0.4	19	41	19	0.75	299	100.36	103.35	65.65	74.13	19.24	96.44	37.71	1	1	0	0	0	1	0	0	1	0	1	0	0	0	0	0	0
1941	84	F	WHITE	54.4	14.23	2.78	59.33	8.63	13.57	26.63	135.67	4.1	7.75	104.67	146.33	16.67	14.9	27.75	1.35	1.23	21	29	53.67	1.23	201	74.5	127.9	59.9	75.6	16.92	95.88	37	1	0	0	0	1	0	0	0	0	0	1	0	0	1	0	1	0
1942	72	F	WHITE	37.9	16.6	3.6	679.5	11.5	13.25	35.5	135	4.15	9.7	90	125.5	17.5	9.9	22.4	0.9	0.3	17	33	9.5	0.45	294	105.43	142.68	80.64	98.23	18.26	98.7	36.63	1	0	0	0	0	1	0	0	0	0	1	0	0	1	0	1	0
1943	52	F	WHITE	60.1	13.55	4.32	403	11.4	13.05	35.35	136	4.5	8.45	101.5	118	14	12.4	23.9	1.05	0.3	34	38	10	0.4	208	85.85	104.28	60.36	70.48	14.73	95.96	37.22	0	0	0	0	0	0	0	0	0	0	1	0	0	0	0	0	0
1944	91	F	WHITE	71.4	13.3	4.16	260	12.8	13.6	41.5	142	5	9	108	111	16	11.5	27.6	1.1	0.2	13	16	30	1.6	232	81.94	123.29	70.79	86.71	18.13	96.66	36.91	0	0	0	1	0	0	1	0	1	0	0	1	0	1	0	1	0
1945	79	F	WHITE	68.4	23.98	2.68	241	8.5	14.58	25.75	137	3.55	8.1	90	181	11.75	15.7	61.2	1.4	0.87	20.33	29	14	0.93	300	64.57	100.5	54.38	69	19.13	96.21	36.69	0	0	0	1	0	0	0	0	1	0	1	0	0	0	0	1	0
1946	66	F	UNKNOWN	125	27.23	3.03	192.5	8.12	14.28	26.68	148.17	3.88	6.73	109	217.5	25	54.6	79.85	2.1	0.77	1255.5	1963	24	1.98	3969.2	107.48	102.16	57.44	66.66	26.3	96.45	36.65	0	1	0	1	1	0	0	0	0	0	0	0	0	1	0	0	0
1947	83	F	WHITE	46.95	5.45	4.22	174	12.33	13.9	38.9	135.25	4.08	8.93	101.5	109	16.5	17.6	53.23	1.65	0.7	30	27	23.25	1.1	183	91.26	104.22	66.39	74.73	27.63	97.78	36.56	0	0	0	1	0	0	0	0	0	0	0	1	0	1	0	1	0
1948	75	F	WHITE	56.6	10.5	2.53	159	8.4	19.9	26	134	5.05	8.95	97.5	109.5	13.5	12.15	77.4	1.15	0.6	39	47	48	1.5	443	101.94	139.34	77.25	95.5	15.59	94.59	36.83	0	1	0	1	1	0	1	0	0	0	1	0	0	1	0	0	0
1949	52	M	WHITE	61.6	9.5	2.59	147.67	9.72	15.13	27.56	136	4.1	9.07	99.33	138	15	12.1	58.03	1.15	0.3	10	46	46.33	4.97	303	87.44	132.64	82.56	94.8	16.28	96.58	36.44	0	0	0	0	1	0	0	0	0	0	1	0	1	0	0	1	0
1950	67	M	WHITE	64	9.6	3.15	184	9.8	21.6	30.6	142.14	6.01	7.57	116.57	147.14	18.57	17.78	87.4	1.6	1	31	64	35.14	1.61	370	89.67	94.38	58.38	69.25	14.96	100	0.56	0	1	0	1	0	0	1	0	0	0	0	0	0	0	0	0	0
1951	19	M	WHITE	77	5.85	4.54	222	14	13.25	41.75	138.67	4.63	9.47	101	136.33	18.67	13	29.7	1.2	1	125	52	17.67	0.97	297	49.65	114.9	62.57	74.52	19.22	93.83	36.66	0	0	0	1	0	0	0	0	0	0	1	0	1	0	0	0	0
1952	64	M	BLACK/AFRICAN AMERICAN	90.5	8.05	3.78	309	10.2	13.6	31.65	136.33	4.6	8.83	98.67	117	15.33	29.25	37.9	2.65	1.1	37	31.5	39	1.97	354.5	80.21	92.81	64.37	73.81	22.08	99.45	36.88	0	0	0	1	0	0	0	0	1	0	0	1	0	0	0	0	0
1953	47	M	WHITE	213	6.9	2.7	71.5	8.05	22.65	25.45	149.67	3.8	8.6	112.67	130.67	14.33	22.55	41.35	2.05	2.1	21	31.5	26	1.13	239	103.61	96.91	58.64	69.45	16.09	98.04	37.11	0	0	0	1	0	0	1	0	1	0	0	0	0	0	0	0	0
1954	82	M	WHITE	132.2	8.85	5.04	140.5	14.8	14.9	45.2	144.5	4.15	8.65	108	142.5	11.5	17.52	29.68	1.6	1.1	10	15	22	0.95	191	76.86	132.43	72.64	75.67	17.21	97.14	36.41	0	0	0	1	0	0	0	0	1	0	0	0	0	0	0	1	0
1955	54	M	WHITE	99	12.4	3.75	200	8.8	17.6	28.8	136	3.8	7.65	102	112	18	42.9	36.33	3.9	0.8	776	473	15	0.9	934	76.81	106.96	60.23	73.88	17.27	96.85	36.9	0	1	0	0	0	0	1	0	1	1	0	0	0	1	0	1	0
1956	94	F	WHITE	91	7.67	4.82	77.67	15.8	15.37	49.53	140	4.43	9.35	96.5	87.25	14.5	29.37	45.7	2.63	3.23	82	132.67	28.25	1.55	537	86.82	88.38	48.69	57.69	20.98	90.85	36.64	0	0	0	1	0	1	0	0	0	0	0	0	0	0	0	0	0
1957	65	M	WHITE	100.7	9.65	4.45	242.5	14.7	13.55	44.1	136.33	3.7	10.37	101	85.67	17	18.1	37.5	1.7	0.8	20	29.5	10	0.97	391.5	110.28	141.46	91.07	105.14	23.59	96.03	36.61	1	0	0	0	0	0	0	0	1	0	1	0	0	1	0	1	0
1958	89	F	WHITE	60.5	6.67	3.28	170	10.1	13.93	30.03	130.75	3.9	8.65	96.25	129	16	18.6	74.5	1.7	0.65	64.5	65.5	64.5	1.35	368	80.72	134.7	50.74	74.13	18.92	98.04	36.53	0	0	0	1	1	0	1	1	1	0	0	1	0	1	0	1	0
1959	90	F	WHITE - RUSSIAN	79.1	5.7	2.75	252	8.2	18.8	25.8	135.67	4.6	9.43	96.67	107.33	11.33	10.6	47.45	1	0.3	15	22	47	1.7	209	65.91	117.04	52.11	71.18	14.22	96.03	36.88	0	1	0	1	1	0	0	0	1	0	0	1	0	1	0	1	0
1960	78	F	WHITE	108.1	16.1	3.67	214.5	10.76	14.53	32.7	136.33	4.8	8.77	100	184.67	20.67	11	28.6	1	0.7	11	27	28.67	1.63	310	134.57	110.9	77.8	85.4	19.13	96.1	36.77	0	0	0	1	0	0	0	0	0	0	0	0	0	0	0	1	0
1961	81	F	UNKNOWN	95	21.53	2.6	191.67	8.15	15.1	25.75	130.33	5.47	10.3	93	119	22	48.65	35.6	4.3	0.2	8	17	62	5.5	189	89.73	112.8	59.28	70.24	27.96	97.8	36.64	0	0	0	0	1	1	1	0	0	0	0	0	0	1	0	1	0
1962	57	M	WHITE	99.25	15.55	4.44	246	13.75	13.25	39.85	140.5	4.23	8.38	109.25	153	14	12.7	88.85	1.2	0.5	251	592	22.25	1.48	1068	82.68	88.67	61	70.33	22.12	95.56	37.99	0	0	0	1	1	0	0	0	1	0	0	1	0	1	0	1	1
1963	66	F	WHITE - OTHER EUROPEAN	85	6.67	3.27	106.33	10.37	17.23	32.5	135.25	3.78	8.53	99	149	11.75	94.6	83.33	8.53	0.9	1640.5	1939	29	1.75	1196	107.54	93.04	67.64	76.08	19.31	95.31	36.7	0	0	0	1	0	1	0	0	0	1	0	1	0	1	0	1	0
1964	52	F	WHITE	65.92	33.47	2.83	104.83	9.03	16.55	27.19	148	3.48	8.32	111.5	155.33	22.33	22.4	47.12	2.1	3.23	170.4	607.17	53.5	1.9	414	110.89	91.5	39.5	52.5	28	95.69	36.98	1	0	0	0	0	0	0	0	0	0	1	0	0	0	0	0	0
1965	66	M	UNKNOWN	77.4	0.53	4.31	23.33	13.27	14.3	38.23	134.33	3.4	7.4	104.33	113	12	32	37.2	2.9	0.9	41	17	18	1	190	133.46	103.25	71.29	78.44	25.42	95.92	36.83	0	0	0	1	0	1	0	0	1	0	0	0	0	0	0	1	0
1966	71	F	UNABLE TO OBTAIN	135	14.37	3.22	167.33	10.57	17.07	33.87	149	4.4	9.3	104	106	25.33	16.63	26.67	1.53	6.87	123	132.33	29.33	0.87	830	100.36	91.75	54.75	63.5	21.12	98	36.95	0	0	0	1	0	1	0	0	0	0	0	0	0	0	0	1	0
1967	57	F	UNKNOWN	72.65	6.05	2.73	390	7.7	13.9	23.78	136.33	4.13	8.35	96.67	152	11.33	17.1	30.9	1.58	0.6	5	8	14.33	0.77	268	81.73	112.39	60.83	76.78	18.48	97.6	37.02	0	1	0	1	1	0	0	0	1	0	0	1	0	1	0	1	0
1968	82	M	WHITE	100	8.2	3.22	180	9.9	15.3	28.3	126	4.35	8.25	94	83.5	20.5	21.55	57.6	2	2.6	18	39	27	2.1	185	115.97	82.56	54.67	61.92	25.84	98.5	37.06	0	1	0	0	0	0	0	0	0	0	1	0	0	0	0	0	0
1969	73	F	WHITE	92.1	15.13	1.84	39	7.05	19.7	22.43	131.5	4.38	8.25	94.75	157.75	13	14.5	26.95	1.35	0.6	782.5	1284.5	36.5	1.53	998.5	66.59	109.22	53.35	65.87	17.31	97.92	36.11	0	0	0	1	0	0	0	0	1	0	0	0	0	0	0	0	0
1970	66	M	BLACK/AFRICAN AMERICAN	69	14.95	2.43	156	7.1	18.65	23.15	131	5.7	9.35	90.5	54.5	27.5	14.9	37.3	1.4	3.65	29	44.5	118.5	4.4	148.5	97.34	93.61	56.02	67.98	22.09	97.63	37.07	0	0	0	1	0	0	1	0	0	1	0	0	0	0	0	0	0
1971	68	F	OTHER	90	13.28	3.17	172	9.8	23.88	33.06	133.4	4.6	9.15	96.4	78.6	17.2	14.43	53.3	1.33	1.2	36	52	65	3.12	391	68	104.21	50.63	62.36	22.07	98.48	36.34	0	1	0	1	0	0	0	0	0	0	1	0	1	1	0	0	0
1972	87	M	WHITE - RUSSIAN	99.2	5.4	3.55	219	10.9	13.7	33.7	139	4	8.9	106.5	156	15	12.1	26.6	1.1	0.7	21	44	50.5	1.75	412	66.12	123.88	59.54	78.54	26.04	93.92	36.81	0	1	0	0	0	1	1	1	1	0	1	1	0	1	0	1	0
1973	75	F	WHITE - OTHER EUROPEAN	88.4	11.65	3.62	357.5	9.05	14.5	27.8	117.5	4.3	8.4	83.5	180	14.67	12.2	28.1	1.1	0.4	9	12	25.33	1.33	184	67.92	129.32	59.45	76.91	21	94.76	36.68	1	0	0	1	0	1	0	0	0	0	1	0	1	1	0	1	0
1974	65	F	WHITE	91.2	27.05	3.95	430.25	11.3	17.98	36.58	135.4	4.04	8.08	101.4	511.6	19.2	26.43	46.93	2.58	0.2	121.5	99	39.2	1.42	411	85.59	157.5	86	104	16.17	99.04	36.52	1	1	0	1	1	0	0	0	1	0	0	0	0	1	0	1	0
1975	69	F	BLACK/AFRICAN AMERICAN	76.2	15.7	3.16	193	9.3	14.1	26.5	135.33	4.17	9.27	98.67	185.33	20.33	14.25	41.8	1.3	0.9	88	116	51.67	1.9	377	90.17	118.38	69.5	81.63	27	94.5	37.13	0	0	1	1	0	0	1	0	1	0	0	0	0	1	0	1	0
1976	80	M	WHITE	87.8	4.3	3.92	172	12.2	13.7	35.2	130.5	4	9.3	90	147	17	15.5	36.1	1.4	0.7	19	21	18	1	204	76.77	122.76	79.94	89.71	16.27	98.36	36.82	0	0	0	1	0	0	0	0	0	0	0	0	0	0	0	0	0
1977	84	F	WHITE - RUSSIAN	51	9.1	3.76	87.5	11.2	18.65	37.25	144	5.6	8.07	108.33	76.67	17.67	15.95	30.7	1.45	0.6	12	29	67.33	2.6	326	90.54	125.44	50.56	68.76	19.23	95.12	36.47	0	0	0	1	0	0	1	0	1	0	0	0	0	0	0	1	0
1978	81	M	WHITE	80.8	14.65	2.81	28.75	8.43	15.88	24.78	142.4	3.54	7.58	99	152.2	13.8	17	33.13	1.53	0.7	165.5	157	39.2	2.02	2780.33	77.69	106.44	52.48	65.4	19.15	97.35	36.7	0	0	0	1	0	0	0	0	0	0	1	1	0	0	0	1	0
1979	69	M	UNKNOWN	77.7	10.53	2.72	132.5	8.23	15.75	25.38	136.5	4.9	8.5	105	141	13	14.85	34.13	1.35	0.8	14	36	9.67	0.7	239	71.42	99	51	63	14.97	98.75	36.7	1	0	0	1	0	0	0	0	1	0	0	0	0	1	0	1	0
1980	69	F	WHITE	64	4.3	3.95	233	13.2	14.7	38.2	138	4.4	9	104	130	13	12.7	39.8	1.2	2.7	12	45	11	0.9	349	67.69	112.04	67.4	77.72	18.12	93.4	37.14	1	1	0	0	0	0	0	0	1	0	1	0	0	1	1	0	0
1981	73	F	UNKNOWN	96.5	7.5	3.87	141.33	11.37	12.77	33.9	135.5	3.6	8.05	105	75.5	12.5	14.4	28.1	1.2	2.15	114.5	40	9.5	0.6	135	68.75	134.09	78.78	91.52	19.46	96.05	36.54	0	0	0	0	0	0	0	0	0	0	0	0	0	0	0	0	0
1982	55	M	UNABLE TO OBTAIN	122.45	16.03	4.17	143.33	12.93	13.2	37.57	140.25	5.03	7.08	100	263.5	19.25	15.47	30.9	1.37	6.73	112	150.33	60.25	4.98	1065.5	126.59	115.67	63.2	74.47	31.03	86.46	38.02	1	0	0	0	0	0	0	0	0	0	0	0	0	0	0	1	0
1983	62	M	WHITE	95.5	5.33	3.74	11.33	11.77	12.77	34.83	135	5.62	8.7	99.8	171.4	14.6	12.87	28.83	1.17	1.25	28	26	44.4	2.2	367.67	102.08	112.72	77	88	25.23	93.54	36.6	0	1	0	0	0	0	0	0	1	0	1	0	1	1	0	1	0
1984	78	F	WHITE	93.85	14.93	3.15	441.67	7.63	17.63	26.8	141.25	4.35	7.9	103.75	157.67	16.5	28.45	88.98	2.65	0.4	28	27	54.25	2.23	414	100.15	126.5	69	84	23.54	95.73	36.78	0	1	0	1	0	0	1	0	0	1	0	1	0	1	0	1	0
1985	92	M	WHITE	53.5	8.1	3.71	194	8.9	17.1	30.5	145	4.2	8.4	110	108	13	14.3	28.6	1.2	0.8	12	21	42	1.3	165	83.52	94.09	50.3	60.89	25.85	97.18	36.1	1	0	0	1	0	0	0	0	0	1	0	0	0	0	0	1	0
1986	71	M	WHITE	88.5	25.87	4.11	198.33	12.67	13.73	38.6	130.75	4.2	6.13	101	182.75	18.5	17.87	63.17	1.67	1	4108	2734.33	52.5	1.43	2142	60.42	115.71	62.42	90.13	18.88	97.23	37.13	0	0	0	0	0	1	0	0	0	0	0	0	0	0	0	0	0
1987	88	F	WHITE	66.8	17.45	6.27	180.5	13.3	18.6	41.8	140	3.67	8.73	99.67	143	18	16.87	29.75	1.6	1.8	295	267	13.67	0.97	563	55.85	146.88	68.32	87.52	20.96	95.5	36.89	1	0	0	0	0	0	0	1	0	0	0	0	0	0	0	0	0
1988	73	M	WHITE	112	14.9	2.95	369	8.7	17.6	27.4	148.5	4.3	7.85	114	287.5	16.5	19.8	79.25	1.8	1.2	8	26	69.5	1.8	408	87.58	123.13	53.65	69.65	24.25	99.79	37.73	1	1	0	1	0	0	0	1	0	0	0	0	0	1	0	1	0
1989	63	M	BLACK/AFRICAN AMERICAN	72	8.75	3.37	379.5	8.95	20.45	30.25	138.25	5.5	8.4	100	148.25	13.25	14.5	150	1.35	0.5	12	16	28	1.53	900	107.29	96.85	69.65	75.97	18.26	92.86	36.63	0	1	0	1	0	1	1	0	0	0	0	0	0	0	0	1	0
1990	67	M	WHITE	93.17	14.6	3.46	210	11.3	12.9	34.2	148.33	3.47	7.2	112.67	170.67	11.67	14.85	30	1.4	2	24	44	25	0.93	797	108.04	131.57	75.96	88.43	20.19	94.65	36.88	1	0	0	0	0	0	0	0	1	0	0	0	0	1	0	1	0
[truncated: 2,906 more rows]
[truncated: 46 more columns]
